# Supplementary material for: Deciphering Nucleic Acid Binding Proteome of Mouse Immune Organs Reveals Hub Proteins for Aging
Source: Mol Cell Proteomics. 2023 Jun 28;22(8):100611. doi: 10.1016/j.mcpro.2023.100611 (PMC10412848; doi:10.1016/j.mcpro.2023.100611)
Supplement: Supplementary Table 1 [file mmc2.xlsx]

## Sheet: Sheet1
The list of cell lysate proteins and Ti-IMAC enriched proteins of 4 different tissues.

## Sheet: Cell lysate proeins
Protein ID	Gene names	LFQ intensity kidney cell lysate-RP1	LFQ intensity kidney cell lysate-RP2	LFQ intensity kidney cell lysate-RP3	LFQ intensity lung cell lysate-RP1	LFQ intensity lung cell lysate-RP2	LFQ intensity lung cell lysate-RP3	LFQ intensity spleen cell lysate-RP1	LFQ intensity spleen cell lysate-RP2	LFQ intensity spleen cell lysate-RP3	LFQ intensity thymus cell lysate-RP1	LFQ intensity thymus cell lysate-RP2	LFQ intensity thymus cell lysate-RP3	Unique peptides kidney cell lysate-RP1	Unique peptides kidney cell lysate-RP2	Unique peptides kidney cell lysate-RP3	Unique peptides lung cell lysate-RP1	Unique peptides lung cell lysate-RP2	Unique peptides lung cell lysate-RP3	Unique peptides spleen cell lysate-RP1	Unique peptides spleen cell lysate-RP2	Unique peptides spleen cell lysate-RP3	Unique peptides thymus cell lysate-RP1	Unique peptides thymus cell lysate-RP2	Unique peptides thymus cell lysate-RP3	Sequence coverage kidney cell lysate-RP1	Sequence coverage kidney cell lysate-RP2	Sequence coverage kidney cell lysate-RP3	Sequence coverage lung cell lysate-RP1	Sequence coverage lung cell lysate-RP2	Sequence coverage lung cell lysate-RP3	Sequence coverage spleen cell lysate-RP1	Sequence coverage spleen cell lysate-RP2	Sequence coverage spleen cell lysate-RP3	Sequence coverage thymus cell lysate-RP1	Sequence coverage thymus cell lysate-RP2	Sequence coverage thymus cell lysate-RP3	logFC(kidney/lung)	P value Val(kidney/lung)	logFC(kidney/spleen)	P value Val(kidney/spleen)	logFC(kidney/thymus)	P value Val(kidney/thymus)	logFC(lung/spleen)	P value Val(lung/spleen)	logFC(lung/thymus)	P value Val(lung/thymus)	logFC(spleen/thymus)	P value Val(spleen/thymus)
P31649	Slc6a13	28.3043	28.3187	28.3361	25.0297	24.5572	25.3746	23.167	24.6654	24.3509	22.93	24.887	24.8948	2	2	2	0	0	0	0	0	0	0	0	0	4.3	4.3	4.3	0	1.2	1.2	0	0	0	0	0	0	3.3325	0.000328504	4.25854	3.73545e-05	4.0824	5.05149e-05	0.926038	0.166426	0.749896	0.24719	-0.176142	0.85671
Q0VG18	Smim24	23.9442	26.0168	25.6696	23.5545	25.9952	23.4012	23.5322	24.1395	25.4531	24.4892	24.7069	23.352	2	2	2	0	0	0	0	0	0	0	0	0	9.2	9.2	9.2	0	0	0	0	0	0	0	0	0	0.893237	0.370548	0.835253	0.372955	1.02749	0.277325	-0.0579839	0.958783	0.134249	0.897227	0.192233	0.897649
Q60575	Kif1b	23.5977	24.0004	23.2211	24.0851	23.8265	24.7315	28.3392	28.5207	28.4055	28.8308	29.1892	29.0187	2	2	2	0	0	0	1	1	1	1	1	1	2.3	2.3	2.3	0.7	0.7	0.7	1.9	1.2	1.9	1.8	1.9	1.9	-0.607969	0.0738448	-4.81539	6.58116e-08	-5.4065	2.6579e-08	-4.20742	6.66379e-07	-4.79853	1.73452e-07	-0.591114	0.133895
Q80W47	Wipi2	25.1081	25.0956	25.5134	24.5214	23.8186	24.4769	24.2172	24.3117	23.9924	23.5531	23.3205	23.6048	2	2	2	0	1	1	1	1	1	1	1	1	5.8	5.8	5.8	0	5.2	5.2	3.6	3.6	3.6	3.6	3.6	3.6	0.966736	0.0038973	1.06525	0.00154603	1.74622	4.36742e-05	0.0985181	0.736688	0.779489	0.0115765	0.680971	0.0498962
Q80ZK0	Mrps10	22.0238	24.0099	22.6322	24.8874	25.3227	24.5927	23.0916	25.8622	25.795	25.4934	26.0538	26.0019	2	2	2	1	1	1	1	1	1	1	1	1	14.4	14.4	14.4	10	10	10	11.2	11.2	11.2	11.2	11.2	11.2	-2.04564	0.0316854	-2.02764	0.0260839	-2.96108	0.00351614	0.0179996	0.986868	-0.915445	0.28705	-0.933445	0.385438
Q8BGF9	Slc25a44	26.645	26.1778	26.033	24.2543	24.5411	24.0049	23.3783	24.2934	22.7984	23.0537	24.7245	23.5202	2	2	2	0	0	1	0	0	0	0	0	0	6.4	6.4	6.4	0	0	3.8	0	0	0	0	0	0	2.01848	0.00336866	2.79524	0.000270799	2.51913	0.000566376	0.776751	0.174753	0.50065	0.364455	-0.276101	0.719902
Q8BKY8	Mterf2	26.4192	26.0219	26.1212	23.56	24.5392	24.9348	24.1881	23.1555	23.8967	24.3258	23.449	22.9069	2	2	2	0	0	0	0	0	0	0	0	0	5.2	5.2	5.2	0	0	0	0	0	0	0	0	0	1.84274	0.00438409	2.44063	0.000507636	2.62687	0.000298656	0.597893	0.271025	0.78413	0.142849	0.186237	0.808118
Q8BPE4	Tmem177	27.2395	27.2625	27.1418	22.1448	23.5012	24.4506	23.059	24.3386	24.3373	24.932	22.7649	24.2567	2	2	2	0	0	0	0	0	0	0	0	0	5.5	5.5	5.5	0	0	0	0	0	0	0	0	0	3.84904	0.000468691	3.30292	0.000977367	3.23003	0.00113527	-0.546116	0.503316	-0.619013	0.430676	-0.0728961	0.958482
Q8BX90	Fndc3a	25.818	25.7367	25.8734	24.1649	24.8436	25.2967	22.8463	24.915	24.0483	22.9384	25.2571	25.187	2	2	2	0	0	0	1	1	0	0	1	0	2.3	2.3	2.3	0	0	0	0.9	0.9	0	0	0.9	0	1.04097	0.201857	1.87283	0.025277	1.34853	0.0888839	0.831856	0.305193	0.30756	0.701907	-0.524296	0.61948
Q8CC21	Ttc19	26.1148	26.0304	25.1762	24.2293	23.9287	25.4824	23.1994	25.0731	24.8349	24.1025	23.6659	23.0782	2	2	2	0	0	0	0	0	0	0	0	0	6.3	6.3	6.3	0	0	0	0	0	0	0	0	0	1.22701	0.0846993	1.40464	0.0434958	2.15825	0.00534737	0.177629	0.80748	0.931246	0.169773	0.753617	0.368885
Q8K013	Gtpbp10	25.5689	25.7983	25.7094	24.6874	24.6991	24.6657	23.5721	24.9844	25.3002	23.5621	24.536	24.9556	2	2	2	0	0	0	0	0	0	0	0	0	5.5	5.5	5.5	0	0	0	0	0	0	0	0	0	1.00805	0.0756443	1.07327	0.0502058	1.34092	0.0196124	0.0652129	0.915472	0.332862	0.534645	0.267649	0.717915
Q8K304	Tmem129	25.3871	25.3465	25.1231	24.4695	25.328	24.672	24.2549	24.072	24.3346	24.325	24.2838	24.2046	2	2	2	1	1	1	0	0	0	0	0	0	5.5	5.5	5.5	3.9	3.9	3.9	0	0	0	0	0	0	0.462347	0.0980834	1.06503	0.00132731	1.01441	0.0018267	0.602678	0.0375155	0.552064	0.0489655	-0.0506143	0.901343
Q8R0S9	Slc22a22	26.5477	26.4304	24.1355	24.8054	24.261	23.8743	25.124	25.2889	24.896	23.8838	23.7828	22.4888	2	2	2	0	0	0	0	0	0	0	0	0	3.4	3.4	3.4	0	0	0	0	0	0	0	0	0	1.39098	0.0751541	0.601593	0.395879	2.3194	0.00587134	-0.789384	0.296483	0.928426	0.208519	1.71781	0.0646317
Q91WT8	Rbm47	26.6967	26.7764	26.8618	24.5694	24.4933	24.1961	23.8883	23.6062	24.4176	24.7904	23.9255	23.8101	2	2	2	0	0	1	1	1	1	1	1	1	6.1	6.1	6.1	0	0	2.4	2.4	2.4	2.4	2.4	2.4	2.4	2.35875	4.05892e-05	2.80759	7.17147e-06	2.60298	1.27465e-05	0.448842	0.207972	0.244232	0.480677	-0.20461	0.662703
Q91YD6	Vill	26.3326	26.0955	26.6682	24.4956	23.5938	24.753	24.155	24.3834	24.9273	24.0371	24.1783	23.5172	2	2	2	0	0	0	0	0	0	0	0	0	2.7	2.7	2.7	0	0	0	0	0	0	0	0	0	2.08463	0.000324926	1.87686	0.000492218	2.45453	6.76799e-05	-0.207771	0.62606	0.369892	0.358852	0.577663	0.24759
Q9CPW2	Fdx2	26.752	26.4261	26.7045	24.7532	24.7047	26.3469	24.4613	25.8647	26.1033	24.6238	23.1442	24.2642	2	2	2	1	1	1	1	1	1	1	0	0	12.1	12.1	12.1	6.3	6.3	6.3	5.7	5.7	5.7	5.7	0	0	1.35929	0.0613279	1.15111	0.0900592	2.61681	0.00170428	-0.208174	0.778394	1.25752	0.0735652	1.46569	0.0840296
Q9CQE2	Tmem223	26.0451	26.4569	25.2427	24.2419	24.0775	25.3168	22.887	22.7653	24.0214	24.2108	25.14	24.0487	2	2	2	1	1	0	0	0	0	0	0	0	12.6	12.6	12.6	9	9	0	0	0	0	0	0	0	1.36953	0.0333859	2.69034	0.000513653	1.44839	0.0206882	1.32081	0.0379058	0.0788623	0.899131	-1.24195	0.0887625
Q9CXA2	L3hypdh	26.3941	26.4825	26.5647	23.8002	24.3889	24.1438	24.0064	24.9583	24.7173	23.8454	24.5422	23.4876	2	2	2	0	0	0	1	1	0	0	0	1	7.3	7.3	7.3	0	0	0	2	2	0	0	0	2	2.36948	7.84397e-05	1.91974	0.000262883	2.52205	3.31183e-05	-0.449734	0.24865	0.15257	0.692344	0.602304	0.197533
Q9D0B5	Tstd3	26.5921	26.8884	26.6745	24.0528	24.9991	23.797	23.9537	23.9053	24.8178	24.0389	24.1916	23.3342	2	2	2	0	0	1	1	0	0	0	0	0	11.5	11.5	11.5	0	0	6.4	5.1	0	0	0	0	0	2.43536	0.000198718	2.49277	0.00011902	2.86344	4.05172e-05	0.0574127	0.909729	0.428084	0.330592	0.370671	0.516723
Q9D8B6	Fam210b	24.1336	23.8393	23.8578	24.1041	23.7842	24.0874	24.448	24.189	24.2914	23.9163	24.2444	24.5027	2	2	2	0	0	0	0	0	0	0	0	0	9.5	9.5	9.5	0	0	0	0	0	0	0	0	0	-0.0483352	0.85125	-0.365928	0.116423	-0.277588	0.226281	-0.317593	0.190025	-0.229253	0.327672	0.0883398	0.792786
Q9D8Y1	Tmem126a	29.5299	29.7062	29.3244	24.1427	23.9392	24.4205	23.9683	24.2341	23.3365	24.3424	23.3774	22.412	2	2	2	0	1	1	0	0	0	0	0	0	16.3	16.3	16.3	0	10.2	6.1	0	0	0	0	0	0	5.35268	1.61817e-06	5.67383	6.14254e-07	6.14287	3.06274e-07	0.321152	0.545266	0.790187	0.127511	0.469036	0.470272
Q9ES07	Slc15a2	24.4832	24.8919	24.4524	25.6333	24.7977	24.2625	24.6305	26.1194	24.4885	24.8374	24.7989	23.583	2	2	2	0	0	0	0	0	0	0	0	0	2.9	2.9	2.9	0	0	0	0	0	0	0	0	0	-0.28869	0.654726	-0.470318	0.427176	0.202711	0.73793	-0.181629	0.786234	0.491401	0.423956	0.67303	0.38156
Q9JHE3	Asah2	25.7376	25.3714	25.9709	24.3511	23.7435	24.9846	24.2027	23.4874	23.1397	23.2409	23.7695	24.0562	2	2	2	1	0	1	0	0	0	0	1	0	3	3	3	1.7	0	1.7	0	0	0	0	2.1	0	1.3336	0.0110979	2.0834	0.000506942	2.00445	0.000662473	0.749794	0.11116	0.670847	0.141914	-0.0789468	0.910407
Q9JIY7	Nat8	27.3091	27.1325	27.1641	23.5082	22.5734	23.907	22.2115	25.6732	24.9002	22.8398	24.3379	24.7902	2	2	2	0	0	0	0	0	0	0	0	0	27.3	27.3	27.3	0	0	0	0	0	0	0	0	0	3.87241	0.0018912	2.94028	0.00739178	3.2126	0.00442423	-0.932133	0.351211	-0.659808	0.49633	0.272325	0.851215
Q9Z211	Pex11a	26.2852	26.0224	26.3978	23.9208	24.6912	24.9408	23.7799	23.7449	24.582	22.8724	24.3179	24.218	2	2	2	0	0	0	0	0	0	0	0	0	7.7	7.7	7.7	0	0	0	0	0	0	0	0	0	1.71755	0.00490552	2.19956	0.000729034	2.43237	0.000359041	0.482007	0.351211	0.714826	0.158225	0.232819	0.740203
O89104	Sypl2	26.0368	23.3111	26.2378	23.3555	23.7047	24.2684	24.4726	23.6178	24.7025	24.7708	24.3906	24.0782	3	2	2	0	0	0	0	0	0	0	0	0	17.8	17.8	17.8	0	0	0	0	0	0	0	0	0	1.41904	0.0967663	0.930937	0.237827	0.78207	0.3209	-0.488105	0.564941	-0.636973	0.431899	-0.148868	0.905974
P06795	Abcb1b	25.7549	26.1251	22.7822	24.0789	24.5014	25.6899	24.903	23.6111	23.9336	23.305	23.5896	24.4561	2	3	2	0	0	0	0	0	0	0	0	0	10.5	10.9	9.1	1.4	1.6	1.6	2.3	2.7	1.6	0.6	0	0	0.130657	0.904692	0.738162	0.431572	1.10383	0.24581	0.607506	0.550095	0.973171	0.316969	0.365665	0.793286
P15392	Cyp2a4	27.0039	26.7586	26.7863	24.3956	23.2551	24.1828	23.6295	24.1223	22.9751	23.3888	25.5556	24.794	4	2	2	0	0	0	0	0	0	0	0	0	21.7	14.4	16.6	8.1	8.1	8.7	0	0	0	0	0	0	2.90512	0.000672498	3.27395	0.000206856	2.27012	0.00252042	0.368831	0.572004	-0.634999	0.308598	-1.00383	0.193356
P23927	Cryab	26.7353	26.6095	26.7314	22.9487	23.6779	24.1685	23.5751	24.3313	23.2949	24.526	22.29	23.2347	2	3	2	1	1	1	0	0	0	0	0	0	13.7	19.4	13.7	6.3	7.4	6.3	0	0	0	0	0	0	3.09371	0.000436491	2.95833	0.000431646	3.34186	0.000177331	-0.13538	0.843971	0.248155	0.6967	0.383535	0.650452
P26149	Hsd3b2	27.4037	27.3192	27.6809	24.2548	23.8474	24.321	24.3086	23.5333	24.1963	23.8562	24.6679	24.7763	2	2	3	0	0	0	0	0	0	0	0	0	25.2	22.8	29.8	0	0	0	0	0	0	0	3.8	0	3.32684	3.63525e-06	3.45515	1.65237e-06	3.03443	4.50039e-06	0.128303	0.736511	-0.292412	0.407142	-0.420716	0.338028
Q01237	Hmgcr	25.183	25.0065	24.8349	24.2997	24.0414	24.4914	24.1691	23.7495	24.9975	23.8555	23.2656	24.5781	2	2	3	0	0	0	0	0	0	0	0	0	2.4	2.4	3.7	0	0	0	0	0	0	0	0	0	0.730643	0.117169	0.702786	0.112577	1.10842	0.0205446	-0.0278562	0.956871	0.377781	0.394949	0.405637	0.475471
Q6P8I6	Cox11	27.3645	26.4091	27.3097	24.062	23.8585	24.2693	24.7499	23.8314	24.9186	24.0187	23.1712	24.062	2	2	2	1	1	2	2	1	0	1	1	0	14.5	14.5	14.5	3.6	3.6	14.5	14.5	3.6	0	3.6	3.6	0	2.96452	5.04827e-05	2.52783	0.000118359	3.27716	1.57404e-05	-0.436688	0.343717	0.312642	0.484978	0.74933	0.174533
Q8BGN3	Enpp6	26.0206	25.7768	26.5812	24.5754	23.7569	24.2614	24.143	24.4645	24.9119	24.0875	23.9393	24.0884	2	3	2	0	0	0	0	0	0	0	0	0	5.9	8	4.3	0	0	0	0	0	0	0	0	0	1.92827	0.000179357	1.61974	0.000451204	2.08777	6.87243e-05	-0.308527	0.385505	0.159503	0.647004	0.46803	0.274165
Q8BJU9	Mtrf1l	26.3941	22.4454	26.2689	23.476	24.7669	23.9725	24.8918	24.6909	23.7099	24.362	25.0812	24.29	2	2	3	0	0	0	0	1	0	1	0	1	7.8	8.3	12.6	0	0	0	0	4.3	0	4.3	0	4.3	0.964338	0.386479	0.60527	0.562479	0.458381	0.666722	-0.359068	0.760238	-0.505957	0.644848	-0.146889	0.932193
Q8BKF1	Polrmt	22.3026	25.0256	22.5087	32.7915	32.7522	32.9753	27.5737	27.6049	28.4567	24.8761	24.0925	23.2016	3	2	2	1	1	1	1	1	1	1	1	1	3.6	2.7	2.7	0.8	0.8	0.8	0.8	0.8	0.8	0.8	0.8	0.8	-9.56072	6.58029e-07	-4.59946	0.000107124	-0.777779	0.319009	4.96126	0.000102328	8.78294	1.35481e-06	3.82168	0.00182227
Q8BWB6	Steap2	26.3083	24.0148	26.2839	25.1037	24.1867	24.2604	25.4597	23.7498	22.6484	23.4646	24.4783	24.2628	3	2	2	0	0	0	1	0	0	0	0	0	8.4	4.5	5.9	0	0	0	3.9	0	0	0	0	0	1.01872	0.279868	1.583	0.0853819	1.46703	0.108503	0.564283	0.555077	0.448314	0.630031	-0.115969	0.937466
Q8R0M8	Slc16a4	26.8071	26.8397	26.7933	23.6826	24.0591	23.7687	22.9169	25.0851	24.2558	23.2126	24.4459	25.1705	2	3	2	0	0	0	0	0	0	0	0	0	4.6	9.6	4.6	0	0	0	0	0	0	0	0	0	2.97653	0.000901531	2.72742	0.00117966	2.53702	0.00189349	-0.249108	0.727951	-0.439505	0.511148	-0.190398	0.849314
Q8VBW1	Slc6a8	26.7612	22.9492	26.669	24.6371	24.6319	24.4325	24.0054	24.1109	24.179	24.1213	24.558	24.184	2	2	3	0	0	0	0	0	0	0	0	0	3.9	1.7	4.1	0	1.1	1.1	0	0	0	0	0	0	0.892629	0.369263	1.36138	0.153178	1.17205	0.215929	0.468746	0.647518	0.279419	0.779822	-0.189327	0.899071
Q8VBW8	Ttc36	26.179	26.563	26.4959	24.7129	24.5341	23.9354	23.1034	23.2109	24.678	22.5828	24.0808	24.979	3	2	2	0	0	0	1	1	0	0	0	0	21	12.9	12.9	0	0	0	5.9	5.9	0	0	0	0	2.01852	0.012661	2.74854	0.00152712	2.53178	0.00258621	0.730014	0.310379	0.513253	0.463449	-0.21676	0.834681
Q8VDT1	Slc5a9	28.5759	28.1327	28.577	24.5536	23.5474	25.3771	23.6654	22.4899	24.186	23.5247	23.438	24.3966	2	3	2	0	0	0	0	0	0	0	0	0	5.7	8.5	5.7	0	0	0	0	0	0	0	0	0	3.93579	7.65446e-05	4.9814	8.53139e-06	4.64206	1.45029e-05	1.04561	0.110507	0.706269	0.260541	-0.339338	0.69415
Q91XL9	Osbpl1a	25.6412	25.8258	26.1725	25.8034	24.1061	25.1169	24.9019	24.2115	24.1966	23.5516	24.6735	23.5172	2	2	2	1	1	1	1	2	1	0	0	0	2	2	2	0.7	0.7	0.7	0.7	1.5	0.7	0	0.8	0	0.871036	0.121667	1.44319	0.0141278	1.96575	0.00244487	0.57215	0.301545	1.09471	0.0533115	0.522564	0.445255
Q91YL7	Cwh43	25.1309	25.157	25.3195	24.7547	23.7008	25.1901	24.1043	24.8198	24.7986	24.4415	24.3129	22.2003	3	2	2	0	0	0	0	0	0	0	0	0	4.7	3.1	3.1	0	0	0	0	0	0	0	0	0	0.653961	0.353163	0.628244	0.343526	1.55091	0.0313787	-0.0257171	0.974273	0.896948	0.193649	0.922665	0.278669
Q923Z3	Mto1	26.0302	24.1791	26.4155	24.826	24.2088	25.0648	23.9124	23.4458	24.1755	23.1426	23.8445	24.3935	4	2	2	0	0	0	0	0	0	0	0	0	6.9	2.8	2.8	0	0	0	0	0	0	0	0	0	0.841734	0.216021	1.69698	0.0172334	1.74804	0.0149627	0.85525	0.20759	0.906309	0.172195	0.0510594	0.96469
Q9CY18	Snx7	25.4697	25.1598	25.3533	23.4996	24.3844	24.2975	23.264	24.9378	23.2127	23.5294	24.5276	24.4033	2	2	3	0	0	0	0	0	0	0	0	0	5.9	5.9	8.3	0	0	0	0	0	0	0	0	0	1.26714	0.0387729	1.52277	0.0131408	1.17417	0.0428579	0.255628	0.66805	-0.0929758	0.874531	-0.348603	0.643787
Q9D009	Lipt2	22.5349	26.4777	26.2966	24.0261	25.318	23.9722	24.4022	25.3989	22.9836	25.3496	24.7984	22.1986	2	3	2	0	0	0	1	0	0	0	0	0	11.3	19.5	11.3	0	0	0	6.1	0	0	0	0	0	0.664278	0.645309	0.841495	0.525354	0.98752	0.461122	0.177217	0.910378	0.323242	0.820923	0.146025	0.950031
Q9D113	Dnlz	26.8311	27.2381	27.2615	24.133	24.8525	24.815	24.0347	22.3988	25.0674	24.2819	23.068	24.4557	2	2	2	2	1	1	0	0	0	0	0	1	12.4	12.4	12.4	12.4	5.1	7.3	0	0	0	0	0	5.1	2.51007	0.00443603	3.2766	0.000570019	3.17502	0.000708203	0.766529	0.301276	0.664946	0.354992	-0.101583	0.929176
Q9D7K5	Dmac2	27.4363	27.3123	27.0609	24.1669	24.9826	24.3186	24.2445	24.9016	23.791	22.8616	24.2959	22.8238	2	3	2	0	0	0	0	0	0	1	0	0	8.9	17.4	8.9	0	0	0	0	0	0	3.5	0	0	2.7805	0.000217243	2.95748	9.77486e-05	3.94275	1.02598e-05	0.176979	0.747948	1.16225	0.0339866	0.985271	0.118451
Q9EPK8	Trpv4	26.7383	26.8235	26.9291	25.505	23.8159	24.5144	23.477	23.8592	24.3461	25.1082	24.1764	23.6581	2	2	3	0	0	0	0	0	0	0	0	0	2.5	2.5	4.4	0	0	0	0	0	0	0	0	0	2.21852	0.00175355	2.93617	0.000178576	2.51605	0.000539497	0.717648	0.204767	0.297529	0.592065	-0.42012	0.558973
Q9WVD4	Clcn5	27.1935	26.9844	27.1529	24.2413	24.3261	24.2956	25.4709	23.5318	24.3265	23.4121	23.441	24.3839	2	2	3	0	0	0	1	0	0	0	0	0	3.7	3.7	4.8	0	0	0	2.8	0.9	0.9	0.9	0.9	0.9	2.82254	0.000210391	2.66718	0.000226639	3.36452	3.87083e-05	-0.155368	0.782262	0.541973	0.292684	0.697341	0.275996
Q9Z2A7	Dgat1	27.4933	27.4666	27.306	24.044	24.1935	25.7058	24.1715	24.5004	23.9406	23.4937	23.5407	25.0042	3	2	2	2	1	1	0	1	1	0	0	0	9.2	6	7	7	3.2	3.2	0	2.2	2.2	0	0	0	2.7742	0.000587298	3.21779	0.000145161	3.40913	9.23011e-05	0.44359	0.463392	0.63493	0.27757	0.19134	0.824573
O54983	Crym	26.0852	25.2962	25.5786	23.1486	24.7514	25.075	22.9765	24.7778	24.6012	25.9296	23.7079	23.796	3	3	2	0	0	0	0	0	0	0	0	0	6.4	10.9	6.1	0	0	0	0	0	0	0	0	0	1.32835	0.139791	1.53484	0.0777522	1.17553	0.166476	0.206487	0.826473	-0.152824	0.86618	-0.35931	0.76866
O70579	Slc25a17	26.8853	26.6543	26.0997	24.6541	24.0499	25.0936	24.6857	22.6846	24.4224	25.4246	26.2666	25.0316	3	3	2	1	1	0	2	2	1	2	1	1	9.1	9.1	5.5	2.9	2.9	0	6.5	6.5	3.6	6.5	3.6	3.6	1.94721	0.00949294	2.61554	0.0011616	0.972148	0.125132	0.668326	0.309087	-0.975064	0.132755	-1.64339	0.0446448
O89016	Abcd4	25.9816	25.9273	26.1391	26.3461	26.2595	24.5332	25.1448	23.1569	24.6904	24.1294	24.6995	23.6953	3	2	3	0	0	0	0	0	1	1	0	0	5.9	3.1	5.9	0	0	0	0	0	1.3	1.3	0	0	0.303081	0.67715	1.68533	0.0226003	1.84128	0.0148508	1.38225	0.0614404	1.5382	0.0378315	0.155947	0.882409
P06802	Enpp1	27.3009	27.3571	27.5351	24.7346	25.7658	25.1129	23.8529	23.1412	23.9424	24.1222	23.0734	25.1	3	2	4	0	1	0	0	0	1	0	0	0	4.6	3.5	6.4	0	2.2	0	0	0	1.3	0	0	0	2.19328	0.00207158	3.75223	3.13135e-05	3.29917	8.21001e-05	1.55895	0.0143476	1.10589	0.058241	-0.453058	0.530798
P10922	H1-0	29.9021	29.5774	29.8465	22.9994	24.3363	25.2219	24.2095	24.8419	23.2211	24.4526	24.1089	24.7567	3	3	2	2	2	1	1	1	1	1	0	1	16.5	16.5	11.9	8.8	9.3	4.1	5.2	5.2	5.2	5.2	0	5.2	5.58946	6.62921e-06	5.68452	3.67512e-06	5.33599	5.95103e-06	0.0950566	0.896308	-0.253466	0.699012	-0.348523	0.69415
P11862	Gas2	27.3023	27.1117	27.3998	23.3814	25.2702	25.4683	23.8925	24.2929	24.4207	23.6718	23.8261	24.7803	3	2	3	0	0	0	1	1	1	1	0	1	12.4	8.9	12.4	0	0	0	3.2	3.2	3.2	3.2	0	3.2	2.56461	0.00124335	3.06922	0.000255542	3.17854	0.000195719	0.50461	0.416272	0.613932	0.307851	0.109322	0.907128
P15947	Klk1	28.1496	28.4851	28.2465	23.8362	23.6327	25.9721	22.2279	24.7598	23.4814	24.1594	23.9949	23.8618	3	2	3	0	0	0	0	1	1	0	0	0	14.9	11.5	11.9	0	0	0	0	6.5	6.5	0	0	0	3.81339	0.000623589	4.80402	8.34655e-05	4.28838	0.000191948	0.99063	0.23556	0.474987	0.560677	-0.515643	0.636464
P16015	Ca3	23.6627	26.7479	27.0179	24.6058	23.8134	24.6102	23.9874	24.9794	23.9199	24.1284	24.7157	23.7928	2	3	4	1	1	2	0	0	0	0	0	0	8.5	16.5	21.2	3.5	3.5	11.5	0	0	0	0	0	0	1.46641	0.124283	1.51391	0.0969979	1.59718	0.0824743	0.0475064	0.964099	0.130768	0.892964	0.0832618	0.958601
P21447	Abcb1a	28.1014	30.0112	27.8256	27.8427	27.2208	27.3389	25.7001	25.7606	25.6732	25.3354	22.6712	25.4269	2	5	3	1	1	1	0	0	0	0	1	0	10.7	12.7	10.4	2	2.9	2.9	2.3	2.7	1.6	0.6	0.6	0	1.17861	0.197262	2.93476	0.00437115	4.16822	0.000437322	1.75615	0.0622884	2.98961	0.00465156	1.23346	0.259479
P61021	Rab5b	28.0739	27.2261	27.2883	24.9122	24.5401	24.2864	25.1685	24.5528	28.2386	26.107	26.0311	26.3945	2	2	2	1	1	1	2	1	2	1	1	1	27	27	27	23.7	23.7	20.5	27	20.5	27	20.5	20.5	20.5	2.94985	0.00687981	1.54278	0.0915612	1.3519	0.134931	-1.40707	0.137184	-1.59795	0.0892554	-0.190877	0.891522
P70245	Ebp	28.5468	28.5973	28.6828	23.9811	24.129	23.8581	23.2944	23.5391	30.3576	23.9375	30.0178	29.7793	2	2	2	1	1	1	1	1	2	1	2	2	10.9	10.9	10.9	5.7	5.7	5.7	5.7	5.7	10.9	5.7	10.9	10.9	4.61959	0.0621572	2.8786	0.201798	0.697442	0.758907	-1.74099	0.465967	-3.92215	0.0983058	-2.18116	0.457284
Q00724	Rbp4	28.4803	28.7411	28.4078	23.8425	23.2075	24.6124	23.7047	24.1437	23.5662	23.5932	23.8183	24.8554	3	4	2	0	0	1	0	0	0	0	0	0	14.9	23.9	10	0	0	5	0	0	0	0	0	0	4.65559	2.7512e-06	4.73821	1.46508e-06	4.45413	2.31035e-06	0.0826168	0.877294	-0.201462	0.677643	-0.284078	0.661566
Q09324	Gcnt1	27.1319	27.3307	27.0856	24.2655	23.5004	24.4769	24.0952	23.2748	23.5122	23.1178	24.2328	23.9981	3	4	2	0	0	0	1	1	1	1	1	1	7.7	17.1	6.1	0	0	0	1.6	1.6	1.6	1.6	1.6	1.6	3.1018	2.248e-05	3.55534	5.18599e-06	3.39982	7.26605e-06	0.453543	0.295094	0.298025	0.479601	-0.155518	0.796839
Q3TRM4	Pnpla6	26.2415	26.5437	26.3542	24.3413	24.8171	24.0716	24.4559	22.9763	23.7978	25.6181	23.5321	25.0689	3	2	5	0	0	0	0	0	0	0	0	0	3.3	2.4	5.4	0	0	0	0	0	0	0	0	0	1.96985	0.00746579	2.6365	0.000886511	1.64011	0.0150183	0.666654	0.294972	-0.329739	0.597895	-0.996393	0.192124
Q61165	Slc9a1	26.8528	26.774	26.8881	24.1143	26.8724	27.1592	24.6261	24.7493	23.8622	23.3057	23.7716	23.8087	3	4	2	1	2	2	1	1	1	1	1	1	3.3	5.4	3.2	1.6	3.2	3.2	1.6	1.6	1.6	1.6	1.6	1.6	0.789649	0.329407	2.4258	0.0067928	3.20966	0.00120576	1.63616	0.0532142	2.42001	0.00805997	0.783855	0.432743
Q6NSQ9	G6pc3	28.9383	28.7808	28.8399	27.4634	27.2717	27.2566	23.5827	27.2747	27.0528	25.2528	23.6161	25.5142	2	2	2	2	2	1	1	1	1	0	0	0	11.8	11.8	11.8	11.8	11.8	6.1	6.1	6.1	6.1	0	0	0	1.52242	0.151805	2.88292	0.0108701	4.05861	0.00142338	1.36051	0.196714	2.5362	0.0234284	1.17569	0.355275
Q8C025	Chpt1	26.5416	26.5615	26.6185	24.5776	25.0781	25.1695	23.3992	24.0674	24.4918	24.3056	22.9612	24.6019	2	3	3	1	1	0	0	0	0	0	0	0	6	8	8	3	3	0	0	0	0	0	0	0	1.63214	0.00624961	2.5877	0.000216348	2.61762	0.000196481	0.955566	0.0700236	0.985481	0.0582755	0.0299149	0.973044
Q8C6I2	Sdhaf2	28.562	28.4503	28.5391	24.7729	27.3157	27.1507	24.1366	24.6443	24.4502	24.1292	24.3271	23.6381	2	2	2	1	2	2	1	1	1	0	0	0	12.8	12.8	12.8	8.5	12.8	12.8	8.5	8.5	8.5	0	0	0	2.10402	0.00794337	4.10678	6.27213e-05	4.48567	3.102e-05	2.00276	0.0100094	2.38165	0.00342534	0.378887	0.678082
Q8CIM3	D2hgdh	26.4635	27.0084	26.933	24.0625	23.2095	22.7823	24.9697	24.1247	24.1225	24.0236	23.8518	22.8951	4	3	2	0	0	0	1	0	0	0	0	0	6.5	6.4	4.7	0	0	0	1.5	0	0	0	0	0	3.45021	3.04125e-05	2.39603	0.000326402	3.21146	3.57391e-05	-1.05419	0.0453888	-0.23875	0.62945	0.815436	0.174755
Q8JZS9	Mrpl48	27.1156	26.7904	27.7136	25.7406	25.3025	24.5035	24.119	23.3509	24.1128	24.9257	24.9562	23.6114	3	3	2	1	1	1	0	0	1	2	2	1	16.6	16.6	10	5.2	5.2	5.2	0	0	4.7	10	10	4.7	2.02432	0.00276972	3.34564	5.7902e-05	2.70875	0.000274933	1.32133	0.0267711	0.684439	0.205674	-0.636887	0.341038
Q8JZY4	Prorp	26.0249	25.8774	26.1456	24.2765	24.1325	25.5595	24.828	24.3599	23.4271	23.6528	24.3111	24.6664	3	3	2	0	0	0	0	0	0	0	0	0	6.5	6.5	3.6	0	0	0	0	0	0	0	0	0	1.35979	0.0246891	1.81092	0.00413657	1.8058	0.00420007	0.451132	0.417379	0.446013	0.408148	-0.00511862	0.995067
Q8R216	Sirt4	27.8484	27.4193	27.6096	23.5473	24.0581	23.5432	23.9963	22.8749	24.3321	23.0963	24.2612	24.4402	3	2	3	1	0	1	0	0	0	0	0	0	11.1	7.5	11.1	3.6	0	3.6	0	0	0	0	0	0	3.90957	1.70325e-05	3.89133	1.19532e-05	3.69322	1.76063e-05	-0.0182347	0.975199	-0.216345	0.677176	-0.19811	0.78612
Q8R361	Rab11fip5	25.7859	25.774	24.6916	24.5097	24.8512	24.4083	24.6759	23.6976	23.1308	24.0131	24.5908	24.3939	3	4	2	0	0	0	0	0	0	0	0	0	6.2	8.2	3.4	0	0	0	0	0	0	0	0	0	0.827443	0.109102	1.58241	0.00527815	1.08457	0.0349464	0.754963	0.138584	0.257129	0.605601	-0.497834	0.423116
Q8VC19	Alas1	26.4143	26.8643	27.1139	24.7868	23.8203	24.5214	23.5676	22.6115	25.6704	23.5495	24.0904	23.1662	2	4	4	0	0	0	0	0	0	0	0	0	5.8	9.7	9	0	0	0	0	0	0	0	0	0	2.42135	0.00837726	2.84766	0.00236551	3.19545	0.00111982	0.426303	0.600217	0.774091	0.317355	0.347788	0.749298
Q8VCR3	Tmem242	24.081	26.1215	26.3286	24.6638	26.1698	23.8559	23.1513	23.5488	23.9059	23.3724	24.9402	23.4242	3	3	2	0	1	0	0	0	0	0	0	0	29.3	29.3	22.1	0	12.9	0	0	0	0	0	0	0	0.613834	0.495343	1.97498	0.0309039	1.59808	0.0701821	1.36115	0.132057	0.984245	0.258918	-0.376901	0.75785
Q91X78	Erlin1	27.9885	27.8567	23.8945	23.593	23.4265	23.3986	23.3792	24.0267	24.5883	23.4411	24.7324	22.7535	5	2	3	1	1	1	1	0	1	0	1	0	27.3	19.5	22.4	12.4	12.4	12.4	8	5.5	8.3	8.9	4.6	8.9	3.1072	0.0174281	2.58183	0.0320431	2.93758	0.0179305	-0.525364	0.667136	-0.169613	0.88947	0.355751	0.834681
Q99LH2	Ptdss1	23.9238	26.8948	26.8852	23.4028	24.4645	25.315	25.6621	25.9797	23.7874	23.894	25.3015	23.4398	2	2	2	0	0	0	1	2	2	0	1	1	5.5	5.5	5.5	0	0	0	3	5.5	5.5	0	3	3	1.50716	0.184358	0.758207	0.472313	1.6895	0.121075	-0.748948	0.510438	0.182345	0.874531	0.931294	0.511847
Q99LJ1	Fuca1	25.5698	23.5852	25.8425	23.0101	24.3258	24.8845	23.3144	22.8501	23.4536	23.399	25.0521	23.1779	2	2	2	1	2	2	1	0	1	1	1	0	4	4	4	2	5.8	5.8	2	0	2.4	2.4	2.4	0	0.925719	0.284616	1.79315	0.0400007	1.1229	0.174187	0.867428	0.315909	0.197176	0.820923	-0.670252	0.539685
Q9CPQ3	Tomm22	30.2059	30.626	30.3721	28.5151	27.8349	24.4649	29.2055	29.2503	29.3091	29.3344	28.9333	29.2616	3	2	2	4	2	1	1	1	2	2	1	1	33.8	26.1	26.1	48.6	26.1	8.5	8.5	8.5	23.2	16.2	8.5	8.5	3.46308	0.00376295	1.14639	0.223623	1.22494	0.19621	-2.31669	0.0298891	-2.23814	0.0319055	0.0785553	0.963214
Q9CQF8	Mrpl57	26.5643	26.3593	26.4269	24.7729	26.3663	23.8176	22.7871	23.9613	23.9331	23.4241	24.1702	24.7421	3	2	3	0	0	0	0	0	0	0	0	0	37.3	8.8	37.3	0	0	0	0	0	0	0	0	0	1.46458	0.0566654	2.8897	0.00125562	2.33806	0.00473544	1.42512	0.0614368	0.873478	0.222978	-0.551643	0.554387
Q9CR13	Fmc1	28.156	27.9402	27.524	23.6597	23.1301	25.2528	24.9962	24.255	23.4312	25.7037	26.2196	24.1664	2	2	2	1	1	1	1	1	1	2	2	1	23.9	23.9	23.9	10.6	10.6	10.6	10.6	10.6	10.6	23.9	23.9	10.6	3.85915	0.000439006	3.64591	0.0004732	2.51016	0.00527298	-0.213248	0.802605	-1.349	0.0929369	-1.13575	0.238695
Q9CR76	Tmem186	28.1622	27.7872	28.1874	22.7802	23.7216	23.2604	23.5573	23.5556	24.3885	23.83	23.0465	25.042	2	4	4	0	0	1	1	1	1	1	1	1	13	17.6	17.6	0	0	5.6	5.6	5.6	5.6	5.6	5.6	5.6	4.79154	7.11807e-06	4.21184	1.28044e-05	4.0728	1.63202e-05	-0.579699	0.312767	-0.718745	0.200426	-0.139046	0.870026
Q9CRB8	Mtfp1	28.1744	28.1677	28.2566	25.4404	23.9847	23.8289	24.4197	23.8067	24.8701	23.2771	23.8676	24.5874	3	3	2	1	1	1	1	0	0	0	1	0	15.1	15.1	14.5	7.8	7.8	7.8	6.6	0	0	0	7.8	0	3.78162	4.23238e-05	3.83412	2.66202e-05	4.28892	1.07059e-05	0.0524931	0.934307	0.5073	0.361581	0.454807	0.529537
Q9CZX9	Emc4	27.2594	27.4356	27.3089	23.9437	24.8108	24.3563	24.1255	24.6133	24.6536	24.0444	23.3721	24.4924	2	2	2	1	0	0	2	1	2	1	2	2	15.8	15.8	15.8	8.7	0	0	14.2	8.7	14.2	8.7	14.2	14.2	2.96436	1.24894e-05	2.87048	1.0671e-05	3.36498	2.95856e-06	-0.0938878	0.816368	0.400614	0.281473	0.494502	0.284894
Q9D1R1	Tmem126b	27.3097	27.2368	27.3433	24.0452	23.4346	23.8992	23.7252	22.1614	22.9695	23.6879	24.4314	24.8093	2	3	2	0	0	0	2	1	2	2	1	1	11.3	11.3	11.3	0	0	0	10.4	6.1	10.4	10.4	6.1	6.1	3.50363	2.10643e-05	4.34459	2.63318e-06	2.9871	4.87749e-05	0.840953	0.0900045	-0.516531	0.273216	-1.35748	0.0275387
Q9D2R8	Mrps33	27.1683	26.9841	27.142	22.6847	24.6278	24.2407	23.9777	23.6268	23.3747	24.2959	24.8343	24.7408	3	2	3	1	1	0	1	0	1	1	1	2	34	17.9	34	11.3	11.3	0	11.3	0	11.3	11.3	11.3	17.9	3.24705	6.90918e-05	3.43838	3.10916e-05	2.47447	0.000359154	0.191325	0.726963	-0.772584	0.135717	-0.963908	0.126015
Q9D3B1	Hacd2	26.7432	27.1468	26.7015	25.3177	23.7786	25.7542	23.9442	24.0613	23.5339	24.3605	22.8459	23.6391	3	2	2	2	1	1	2	1	2	1	1	1	14.6	9.8	9.8	9.8	3.9	3.9	9.8	3.9	9.8	3.9	3.9	3.9	1.91361	0.00764774	3.01732	0.000290257	3.24863	0.000167781	1.10371	0.0829999	1.33502	0.0383751	0.231314	0.78824
Q9D6S7	Mrrf	28.989	29.128	28.966	25.1712	24.3409	22.8977	23.3512	24.4285	24.4986	23.9944	23.7277	23.5237	4	3	2	1	1	1	1	0	1	1	0	1	21.8	17.2	11.1	4.6	4.6	4.6	6.5	0	4.6	4.6	0	4.6	4.89107	1.1266e-05	4.93492	6.92368e-06	5.27906	3.98296e-06	0.0438458	0.948908	0.387992	0.52297	0.344146	0.677618
Q9DCQ2	Aspdh	23.033	27.1621	27.2106	24.0834	25.2786	24.1408	24.435	24.9936	24.0718	23.9047	23.9036	24.8113	2	5	5	0	0	0	0	1	0	0	0	0	7.7	22.3	18.8	0	0	0	0	3.8	0	0	0	0	1.301	0.266735	1.30178	0.239692	1.59538	0.155394	0.000785259	0.999365	0.294388	0.803741	0.293603	0.865116
Q9EQJ0	Tpcn1	25.5923	25.8882	25.7137	24.3566	23.7222	23.6462	23.6449	24.8726	24.4018	24.0165	24.6676	23.4499	3	2	2	0	0	0	0	0	0	2	2	1	3.5	1.8	1.8	0	0	0	0	0	0	3.7	3.7	1.8	1.82307	0.00167725	1.42499	0.00564271	1.68671	0.00201673	-0.398078	0.389095	-0.136359	0.768583	0.261719	0.667579
Q9QZS5	Sgk2	26.507	26.3079	26.355	24.1709	24.3951	24.0929	25.1641	24.1612	22.6929	24.7115	24.2831	23.6912	3	2	3	1	0	0	0	0	0	0	0	0	11.7	8.2	11.7	3.5	0	0	0	0	0	0	0	0	2.17034	0.0039754	2.38389	0.00161458	2.16136	0.00300446	0.21355	0.746528	-0.00897878	0.988872	-0.222529	0.799893
Q9R0A0	Pex14	24.4576	24.5558	24.6986	24.1624	24.3047	26.0798	23.6049	23.2483	24.0528	24.7084	23.5646	24.3155	3	2	2	1	1	2	1	1	1	1	2	2	6.6	6.4	6.4	3.2	3.2	6.4	3.2	3.2	3.2	3.2	10.6	10.6	-0.278269	0.648401	0.935333	0.106826	0.374521	0.50876	1.2136	0.0523937	0.652789	0.262645	-0.560813	0.448834
Q9WUB6	Clcnkb	30.2226	30.2832	30.2541	23.7265	23.9539	23.9677	22.7131	24.8446	24.6034	24.248	24.7827	24.9784	4	2	3	0	0	0	0	0	0	0	0	0	12.7	8	9.5	0	0	0	0	0	0	0	0	0	6.37059	9.12012e-07	6.1996	6.47003e-07	5.58358	1.37762e-06	-0.170997	0.779864	-0.787012	0.164044	-0.616016	0.379759
Q9WUB7	Clcnka	27.2426	27.184	27.2575	24.4529	23.6618	24.6379	23.7775	23.8006	23.8654	24.0968	24.6374	24.0459	3	2	3	0	0	0	0	0	0	0	0	0	12.2	9.9	12.2	0	0	0	0	0	0	0	0	0	2.97717	3.14086e-06	3.41353	6.74923e-07	2.96799	1.91489e-06	0.436365	0.17382	-0.00917025	0.978496	-0.445535	0.24536
A1L314	Mpeg1	25.3052	24.1695	24.1146	29.36	29.8391	29.8633	28.5444	28.938	28.8372	25.5503	28.2806	23.937	0	0	0	7	6	9	9	10	10	3	2	2	0	0	0	13.9	12.1	15.3	14	15.8	15.8	4.9	3.4	3.1	-5.15775	0.000386208	-4.24345	0.00107818	-1.39288	0.167124	0.914299	0.387238	3.76486	0.00284962	2.85057	0.0322588
A2A432	Cul4b	24.3115	23.4805	24.2313	28.0832	27.0922	24.8217	28.5969	29.0428	29.0455	29.6841	29.3584	29.6322	1	1	1	1	1	0	11	9	12	14	15	14	2.1	2.2	1.2	2.4	4.9	1.3	19.3	16.2	19.8	22.3	22.6	20.9	-2.65795	0.0052019	-4.88729	5.63818e-05	-5.55044	2.05348e-05	-2.22934	0.0131846	-2.89249	0.00277311	-0.663156	0.512986
A2A4P0	Dhx8	23.3896	24.1577	23.2435	24.3585	24.7062	23.9285	24.6573	24.3552	22.1413	24.2635	23.7201	23.5585	1	0	0	1	1	0	2	2	1	2	3	3	1.2	0.7	0	1.2	1.2	0	3	2.5	1.7	3.2	3.5	3.2	-0.734143	0.304088	-0.120999	0.857906	-0.250448	0.714198	0.613144	0.392422	0.483695	0.487187	-0.129449	0.904448
A2A5R2	Arfgef2	23.7553	22.9938	24.8497	25.9036	23.9021	24.8227	27.832	27.9399	28.2105	25.9152	26.3853	25.8007	0	0	0	1	0	0	10	9	10	3	1	3	1.6	1.6	1	1.1	0	0	9.1	8.4	10.6	2.1	1.8	3.1	-1.0099	0.129071	-4.12785	4.20095e-05	-2.16751	0.003782	-3.11795	0.000514564	-1.15762	0.0788932	1.96034	0.0200951
A2A8L5	Ptprf	26.9265	26.3803	26.7087	27.0395	25.7169	24.3677	27.567	23.5741	25.9413	29.3449	29.2742	29.5295	2	1	4	4	3	2	1	0	1	14	15	13	2.7	2.3	4.5	3.7	2.3	1.2	1.4	0.6	1.5	14.3	14.8	14	0.963827	0.380937	0.977678	0.345224	-2.71103	0.0189337	0.0138511	0.991874	-3.67486	0.00430266	-3.68871	0.0115423
A2A8Z1	Osbpl9	23.881	23.2978	26.0174	24.0207	27.4598	27.2077	27.6895	27.5463	27.3862	27.9825	27.8184	27.8669	1	2	4	1	3	2	10	9	11	10	11	11	1.8	2.7	5.8	1.5	3.8	2.4	15.2	14.1	17	17.8	16.7	18.8	-1.83071	0.0999914	-3.14195	0.00825412	-3.49054	0.00451716	-1.31125	0.228773	-1.65983	0.123234	-0.348583	0.823601
A2A935	Prdm16	23.1063	23.0007	22.7147	25.451	24.3469	24.3164	29.7666	29.4867	29.7146	29.8176	29.8014	29.6819	1	1	1	1	1	1	2	2	2	2	2	2	0.7	0.7	0.7	0.7	0.7	0.7	1.6	1.6	1.6	1.6	1.6	1.6	-1.76422	0.000321814	-6.71539	1.11789e-08	-6.82641	8.7476e-09	-4.95117	3.96597e-07	-5.06218	1.88601e-07	-0.111017	0.825437
A2AB59	Arhgap27	23.4924	23.819	24.2423	24.9958	23.3743	23.6066	27.9289	28.0561	27.5733	27.3449	27.1251	27.3152	0	0	1	1	1	0	5	6	6	7	7	7	0	0	2.2	2.3	1	0	6.4	8.6	8.6	11	11	11	-0.141014	0.775213	-4.00155	4.12712e-06	-3.41054	1.43753e-05	-3.86054	1.20941e-05	-3.26952	3.07647e-05	0.591012	0.301738
A2ADY9	Ddi2	23.6796	27.7884	27.3556	28.7205	28.6113	28.308	29.9662	29.6777	29.9021	29.1579	29.4054	29.652	2	2	2	5	4	4	11	10	10	9	10	9	5.8	5.8	5.8	20.6	16.8	16.8	41.9	39.6	39.8	31.8	39.3	36.1	-2.27211	0.0395607	-3.57419	0.00295588	-3.13058	0.00646918	-1.30208	0.210238	-0.858472	0.393352	0.443607	0.754862
A2AF47	Dock11	23.9548	24.8176	23.3934	23.4333	24.0033	24.1948	29.3142	29.5349	29.4099	27.0802	26.4342	27.8428	1	1	0	0	0	1	21	22	19	11	9	9	0.9	0.4	0	0	0	0.6	13.6	13.7	12	6.1	5.5	5.2	0.178114	0.73668	-5.3644	7.98919e-07	-3.0638	6.19641e-05	-5.54251	1.84896e-06	-3.24191	5.81587e-05	2.3006	0.00219519
A2AFS3	Elapor1	23.5855	23.4194	23.3237	27.1725	27.1495	27.1704	22.9354	24.408	25.4263	24.2173	23.6385	24.5704	0	0	0	5	4	5	0	0	0	0	0	0	0	0	0	8.6	8.2	9.5	0	0	0	0	0	0	-3.72125	9.0886e-05	-0.813705	0.171211	-0.699217	0.237549	2.90755	0.000591148	3.02204	0.000387687	0.114489	0.902858
A2AGT5	Ckap5	22.9121	23.5711	23.721	24.7374	23.6122	25.5117	25.2468	25.267	25.9177	26.4605	25.8635	26.0208	1	0	0	0	1	1	7	8	6	10	6	9	0.6	0	0	0	0.7	0.5	4.4	4.5	3.4	5.8	3.7	4.9	-1.21903	0.0358693	-2.07578	0.00151934	-2.71354	0.000236401	-0.856755	0.119508	-1.49452	0.0124211	-0.637761	0.330538
A2AIL4	Ndufaf6	28.1246	28.458	28.1822	25.8473	23.7782	24.0345	24.2614	24.5136	23.9585	22.5456	23.7308	25.2048	3	5	3	1	0	1	0	0	1	0	1	1	14.7	17.7	11.1	4.5	0	4.5	0	0	4.5	0	4.5	4.5	3.70162	0.000638122	4.01044	0.000260664	4.42788	0.000124245	0.308821	0.715681	0.726269	0.356802	0.417449	0.701843
A2AJL3	Fggy	28.883	28.8203	28.9017	23.8229	24.3389	23.5319	23.7044	23.3258	23.2246	24.5447	23.7493	25.1885	7	7	7	0	0	0	0	0	0	0	0	0	18.8	18.8	17.8	0	0	0	0	0	0	0	0	0	4.97046	5.71835e-07	5.45006	1.61646e-07	4.37414	7.88554e-07	0.479605	0.25459	-0.596316	0.149664	-1.07592	0.0408596
A2AKK5	Acnat1	30.2936	30.5697	30.4582	25.1077	24.9397	25.3033	23.2989	23.5964	23.3486	24.2376	23.6083	24.2678	3	3	3	0	0	0	0	0	0	0	0	0	31.2	31.2	22.6	3.1	3.1	0	0	0	0	0	0	3.1	5.32356	1.79736e-08	7.02587	1.86112e-09	6.4026	2.54923e-09	1.70231	5.96144e-05	1.07904	0.00119492	-0.62327	0.0554905
A2AKX3	Setx	24.0926	24.1234	23.8247	24.6641	23.8784	24.9045	23.2351	25.5925	25.6253	24.2421	25.8081	23.3569	0	0	0	0	1	0	3	3	3	1	2	0	0	0	0	0	0.4	0	1	1.2	1.5	0.5	1.1	0	-0.468795	0.600486	-0.804097	0.331585	-0.455499	0.585871	-0.335302	0.715437	0.0132959	0.988384	0.348598	0.775042
A2AN08	Ubr4	24.3288	21.7857	23.9587	24.5469	23.825	24.533	29.158	29.5398	29.5297	24.1569	24.6107	24.6446	3	1	2	2	2	1	33	31	35	5	5	2	0.6	0.2	0.4	0.3	0.3	0.2	8.1	7.1	8	0.8	1	0.3	-0.943928	0.169497	-6.05144	2.82401e-06	-1.11301	0.0937616	-5.10751	2.15127e-05	-0.169082	0.8058	4.93843	0.000100153
A2APT9	Klhdc7a	27.7054	27.6638	27.7041	23.9544	23.5761	24.4882	23.8012	23.4714	24.1696	24.6683	24.425	24.0681	4	4	4	0	0	0	0	0	0	0	1	0	6.3	6.3	6.7	0	0	0	0	0	0	0	1.2	0	3.68488	9.00254e-07	3.87701	3.53198e-07	3.30398	1.13334e-06	0.19213	0.570048	-0.380905	0.24039	-0.573035	0.151329
A2APY7	Ndufaf5	24.0594	25.1886	22.799	23.8245	25.1538	24.3595	24.835	25.1165	24.9395	24.8458	23.9119	24.9308	4	5	4	1	1	2	1	1	1	1	1	1	14.3	17.5	14.3	3.5	3.5	7.6	3.5	3.5	3.5	3.5	3.5	3.5	-0.430285	0.534309	-0.948034	0.149355	-0.547177	0.398609	-0.517749	0.453153	-0.116892	0.867506	0.400857	0.658761
A2AQ19	Rtf1	24.3782	23.3575	24.1999	23.6603	24.7856	22.835	28.5879	28.6273	28.5884	29.5008	29.5168	29.3594	1	0	1	1	1	1	11	12	11	15	13	13	1.5	0	1.5	1.7	1.7	1.7	17.9	19.6	16.1	22.7	21.1	19.6	0.218253	0.686361	-4.62267	3.19922e-06	-5.48045	8.14142e-07	-4.84092	5.4228e-06	-5.69871	1.25159e-06	-0.857784	0.176709
A2AQ25	Skt	24.5308	24.6559	23.4993	26.7428	25.9406	26.1702	24.3101	24.3652	22.9377	24.9608	24.333	23.5973	0	0	0	3	3	3	1	1	0	0	0	0	0	0	0	2.2	2.2	2.2	0.6	0.6	0	0	0	0	-2.05584	0.00434533	0.357673	0.527491	-0.0683607	0.905926	2.41352	0.00162432	1.98748	0.00469399	-0.426034	0.582647
A2ARA8	Itga8	22.3541	22.851	24.2606	29.0304	28.8842	28.8321	23.2616	24.7468	23.2516	23.8742	25.5881	24.2035	0	0	0	4	6	4	0	0	0	0	0	0	0	0	0	6.2	8.2	5.4	0	0	0	0	0	0	-5.76037	1.13678e-05	-0.598115	0.384852	-1.40008	0.0555572	5.16226	3.3715e-05	4.36029	9.18177e-05	-0.801965	0.367711
A2ARV4	Lrp2	36.5812	36.0979	36.3766	19.4272	20.28	21.0542	22.1611	19.8682	19.2404	23.5411	19.5707	19.2558	16	16	16	5	6	4	2	6	2	0	4	2	38.7	39.8	38	1.5	1.3	1.2	0.5	1.2	0.5	0	0.9	0.4	16.0981	5.12771e-07	15.9287	3.00015e-07	15.5627	3.26825e-07	-0.169415	0.909729	-0.535368	0.686147	-0.365953	0.851109
A2ASQ1	Agrn	24.4264	24.2776	24.6191	27.9146	28.0206	27.5878	23.7033	23.8153	24.7506	24.2678	23.3931	22.9406	3	3	2	15	14	11	2	2	2	1	2	2	2.3	2.3	1.6	10.4	10	8.3	1.6	1.6	1.6	1	1.4	1.6	-3.39991	1.4303e-05	0.351318	0.401762	0.907226	0.0436303	3.75123	1.0031e-05	4.30714	2.76168e-06	0.555908	0.303501
A2ASS6	Ttn	22.8099	25.7874	25.978	25.5032	23.5969	23.7176	28.0963	27.7924	28.1354	28.5834	28.563	28.6419	4	5	6	2	2	3	4	5	6	3	4	4	0.2	0.2	0.2	0.1	0.1	0.1	0.1	0.2	0.2	0.1	0.1	0.1	0.585813	0.540429	-3.14961	0.00366367	-3.7377	0.00123247	-3.73543	0.00173851	-4.32352	0.00058641	-0.588088	0.635281
A2ASZ8	Slc25a25	28.6093	28.6014	28.495	27.3793	26.7356	26.9721	24.4341	23.7291	23.6176	23.729	24.3321	23.9529	5	5	4	2	1	1	0	0	1	0	0	0	10.7	10.7	9.2	5.1	2.8	2.8	0	0	3	0	0	0	1.53958	0.000487801	4.64165	7.93981e-08	4.56389	7.89068e-08	3.10207	4.1791e-06	3.0243	3.53261e-06	-0.0777659	0.871305
A2AT37	Upf2	23.6819	24.1685	24.7044	23.4318	24.984	25.2349	27.6647	27.5224	27.7616	28.7601	28.1233	28.0469	0	0	0	1	0	0	13	12	13	14	10	11	0	0	0	0.7	0	0	12.8	12.9	13.1	14.7	10.3	12.2	-0.365272	0.510541	-3.46463	4.26829e-05	-4.12514	1.06447e-05	-3.09936	0.00016252	-3.75987	3.35995e-05	-0.660507	0.322466
A2ATU0	Dhtkd1	32.5124	30.7026	30.6121	23.6724	23.5337	23.2672	23.455	24.5608	27.0991	25.115	24.005	23.4774	15	14	15	1	0	0	1	1	1	0	0	0	24.8	22.5	24.2	1.6	0	0	1.6	1.6	1.6	0	0	0	7.7846	1.7683e-05	6.23741	6.69126e-05	7.07659	2.464e-05	-1.54719	0.144453	-0.708016	0.489166	0.839175	0.527422
A2AVZ9	Slc43a3	23.5756	23.9343	23.7217	27.896	27.8978	28.091	24.76	23.5835	23.7727	24.6279	23.6795	26.0405	0	1	0	3	3	3	0	0	0	2	1	1	0	3.6	0	7	7	7	0	0	0	5	3.6	3.6	-4.21773	3.84476e-05	-0.294896	0.618981	-1.03879	0.091825	3.92283	8.01403e-05	3.17894	0.00029715	-0.743893	0.329405
A2AWA9	Rabgap1	23.1904	23.476	22.346	23.4411	23.767	25.5895	27.4101	27.5536	27.3938	27.1486	27.4562	27.4006	1	0	0	1	0	1	7	7	8	8	7	8	1	0	0	0.9	0	0.9	7.8	8	8.9	9.7	8.6	9.6	-1.26168	0.0493918	-4.44836	1.32904e-05	-4.33098	1.60856e-05	-3.18668	0.000270759	-3.06929	0.000296879	0.117383	0.897649
A2BDX3	Mocs3	24.4545	24.3883	23.4593	23.8731	24.433	23.9858	29.3269	29.0613	28.5535	29.1181	29.315	29.1011	1	1	1	0	0	0	5	7	6	9	6	8	2.8	2.8	2.8	0	0	0	15	19.6	18	26.1	17	24.6	0.00336731	0.99345	-4.87986	1.51872e-07	-5.07741	9.96105e-08	-4.88323	6.02015e-07	-5.08078	2.68627e-07	-0.197552	0.692371
A2BE28	Las1l	24.232	23.6192	24.7606	23.7394	24.4727	24.9908	26.0273	26.668	26.2187	26.8255	26.3695	26.7244	0	0	0	0	0	0	6	5	4	4	4	3	0	0	0	0	0	0	8.6	8.2	5.9	6.4	5.8	5.4	-0.197024	0.669315	-2.10075	0.000398814	-2.43589	0.000134176	-1.90372	0.00114212	-2.23887	0.000330941	-0.335148	0.560355
A2BH40	Arid1a	22.8144	25.5956	23.4924	26.8891	28.4388	27.3985	26.9967	26.6923	26.41	24.2353	25.3629	25.6161	0	0	1	2	1	2	3	2	3	4	2	2	0	0	0.6	1.4	0.9	1.7	2.3	2.6	2.4	2.5	1.4	1.4	-3.60804	0.000934325	-2.73221	0.00408563	-1.10394	0.167802	0.875829	0.29551	2.5041	0.00795513	1.62827	0.107093
A2RSX7	Tyw5	24.2212	22.8711	24.0875	24.865	24.0399	23.3255	23.8591	23.9007	24.2261	23.7914	25.7264	25.7241	0	0	0	0	0	0	1	1	1	2	3	3	0	0	0	0	0	0	4.8	4.8	4.8	8.9	12.4	12.4	-0.350171	0.631976	-0.268693	0.692793	-1.35404	0.0576791	0.0814785	0.918651	-1.00387	0.154631	-1.08535	0.207189
A2RSY6	Trmt1l	23.6129	23.1617	22.5753	23.3351	24.7118	24.1266	26.3457	26.4162	26.3999	26.2434	26.3159	26.1192	0	0	0	0	0	0	5	6	4	4	5	4	0	0	0	0	0	0	8.8	10.2	7.3	6.3	7.4	6.3	-0.941186	0.0368885	-3.27062	8.33548e-06	-3.10951	1.20809e-05	-2.32944	0.0001875	-2.16833	0.00025784	0.161109	0.783511
A2RT67	Dennd3	24.5113	24.4924	24.8883	24.6085	25.1835	23.2283	26.5225	26.2938	26.1828	23.3387	25.0973	23.6913	1	0	0	1	1	1	4	4	3	1	1	1	0.9	0	0	0.9	0.9	0.9	3.6	3.7	2.7	0.9	0.9	0.9	0.290605	0.660308	-1.70233	0.0135041	0.588271	0.335802	-1.99293	0.00745164	0.297666	0.640786	2.2906	0.00862175
A3KGF7	Plcb2	22.9466	24.1733	25.9252	23.6208	23.5992	24.3771	24.0758	28.1496	28.3973	25.0964	23.6402	24.1223	0	0	0	1	2	1	2	4	4	1	1	1	0	0	0	0.8	1.9	0.8	1.9	4.4	4.5	1	1	1	0.482666	0.727696	-2.52589	0.0584905	0.0620087	0.960244	-3.00855	0.0355664	-0.420657	0.754296	2.5879	0.110397
A3KMP2	Ttc38	28.1452	28.0933	27.8035	26.7914	26.8376	27.2321	29.5001	29.4513	29.2241	28.9259	28.8112	28.9035	5	9	6	5	7	7	12	11	11	11	12	12	14.6	29.2	18.9	15.7	21.3	20.6	30.1	32.7	28.6	27.1	29.5	29.2	1.06027	0.000458351	-1.37783	4.69364e-05	-0.866207	0.00132639	-2.4381	1.67459e-06	-1.92648	5.67303e-06	0.51162	0.0617083
A6H5Y3	Mtr	23.4095	23.4423	23.4238	25.0479	22.356	23.7408	27.3731	27.6104	27.0694	26.5286	26.4334	26.8316	0	0	1	1	0	2	5	6	5	6	7	6	0	0	0.8	0.6	0	1.9	5.1	6.1	5.1	5.5	6.2	5.3	-0.289688	0.659531	-3.92577	5.34986e-05	-3.17268	0.000259042	-3.63608	0.00015626	-2.88299	0.000663419	0.753088	0.331688
A6H611	Mipep	28.107	28.2673	30.3961	25.9268	25.5036	25.5804	25.0449	25.2337	25.1222	24.2245	23.4866	23.8868	10	12	10	3	2	2	2	2	2	1	0	0	13.6	16.9	14.5	4.6	3.1	3.1	4.1	4.1	3.1	1.3	0	0	3.25325	0.000254554	3.78988	5.7902e-05	5.05751	5.91946e-06	0.536631	0.393265	1.80426	0.00986404	1.26763	0.0953045
A6H630	Armt1	24.0736	24.2672	23.0499	23.1715	23.7127	23.997	29.8252	29.6299	29.8568	29.5887	29.7527	29.6008	0	0	0	1	0	1	14	14	13	11	11	10	0	0	0	2.5	0	3	38.7	38.7	32.3	30.5	29.6	26.2	0.169836	0.669317	-5.97376	4.73384e-08	-5.85051	4.89403e-08	-6.14359	2.0622e-07	-6.02035	1.26452e-07	0.123249	0.825397
A6H8H2	Dennd4c	23.297	23.911	23.7076	25.3238	23.1625	24.2293	24.0261	24.5864	23.7386	28.0037	27.9024	27.8326	0	0	1	0	0	2	0	0	0	8	9	10	0	0	0.7	0	0	1.5	0	0	0	5.9	7	7.3	-0.600028	0.288037	-0.47854	0.366954	-4.2744	9.74779e-06	0.121488	0.840099	-3.67437	4.76426e-05	-3.79586	0.000170342
A6X919	Dpy19l1	22.9989	22.8543	22.6062	23.6923	23.6602	23.9927	25.3547	25.0908	23.915	24.2531	24.1368	24.5825	0	0	0	0	0	0	5	4	3	0	0	0	0	0	0	0	0	0	8.4	7.1	3.9	0	0	0	-0.961959	0.0301827	-1.96701	0.000326811	-1.50435	0.00202132	-1.00505	0.0240011	-0.54239	0.178154	0.462662	0.352938
B1AR13	Cisd3	28.0674	28.3316	28.0992	27.7457	27.917	27.9716	24.5498	24.8612	23.5176	23.5871	23.8721	24.1591	4	5	5	4	5	4	1	2	2	1	0	2	33.6	35	35	29.2	29.2	29.2	9.5	14.6	14.6	5.1	0	14.6	0.288013	0.45517	3.85654	1.11565e-06	4.29333	4.58312e-07	3.56852	5.06523e-06	4.00532	1.58553e-06	0.436795	0.348717
B1AVZ0	Uprt	23.4146	23.3399	24.8428	24.7792	23.7285	24.6899	26.8761	27.0657	27.0906	25.7716	25.842	26.1113	1	1	0	0	0	0	3	3	3	3	3	3	3.5	3.5	0	0	0	0	12.3	12.3	12.3	12.3	12.3	12.3	-0.533443	0.283642	-3.14503	4.0791e-05	-2.0425	0.000944913	-2.61159	0.000263207	-1.50905	0.00737067	1.10253	0.0703958
B1AY13	Usp24	22.4929	22.9041	23.0955	23.7513	25.6342	24.5212	29.0728	28.7774	28.5603	26.9317	27.0304	26.0781	2	1	2	1	0	0	21	20	23	8	9	5	1	0.5	1	0.5	0	0	9.9	8.9	10.7	3.6	3.9	2.5	-1.80473	0.00488607	-5.97272	5.34288e-07	-3.84924	1.6057e-05	-4.16799	1.80412e-05	-2.04451	0.00203327	2.12347	0.00488735
B1AZP2	Dlgap4	22.9519	24.3413	22.5872	24.4949	24.1691	27.5126	27.6262	27.6418	27.5524	27.0125	27.2063	27.2508	0	0	0	1	0	3	7	7	9	4	5	5	0	0	0	0.8	0	4.2	8.4	8.4	9.7	5.1	5.9	5.9	-2.09878	0.0368094	-4.31338	0.000442304	-3.86311	0.000945999	-2.2146	0.0284816	-1.76433	0.0645295	0.45027	0.723783
B2RPV6	Mmrn1	25.0339	23.3802	22.7074	27.966	27.61	27.9257	23.7348	25.0392	27.6827	28.9351	22.7816	24.1038	0	0	0	7	6	4	2	1	3	3	2	2	0	0	0	8.2	7.1	5.1	2.3	0.9	4.2	3.1	2.3	2.3	-4.12673	0.032942	-1.7784	0.295065	-1.56635	0.35695	2.34833	0.193719	2.56039	0.148775	0.212058	0.941113
B2RQC6	Cad	23.2676	23.3749	26.057	25.2094	24.6223	23.7737	31.1046	31.3775	31.2509	32.6876	32.8315	32.3513	1	1	1	4	5	4	36	38	40	50	50	53	0.4	0.4	0.4	1.9	2.8	2.4	23.7	25.2	25.9	31.5	30.6	32.9	-0.30196	0.71508	-7.01113	3.30122e-06	-8.39026	7.7872e-07	-6.70917	1.04816e-05	-8.0883	2.05495e-06	-1.37913	0.153686
B2RRE7	Otud4	23.562	22.8068	23.5898	24.5491	24.5799	24.7231	26.6604	26.9043	27.1429	26.9548	26.7102	27.143	0	0	0	0	0	0	4	5	4	5	5	4	0	0	0	0	0	0	5	6.4	5	6.8	6.8	5.3	-1.29785	0.000853467	-3.583	2.69019e-07	-3.61646	2.27109e-07	-2.28515	1.80294e-05	-2.31861	1.23765e-05	-0.0334633	0.944156
B2RSH2	Gnai1	28.8294	28.5845	28.9967	28.2911	27.1984	28.444	25.0028	23.9985	24.0701	24.0184	24.2837	24.2273	6	6	7	4	2	3	0	0	0	0	0	0	33.3	33.3	33.3	31.6	22.9	28.8	12.7	15.3	15.3	12.7	12.7	12.7	0.825711	0.0706732	4.44637	1.05197e-06	4.62709	7.31021e-07	3.62066	1.15062e-05	3.80138	5.92739e-06	0.180722	0.764557
B2RUP2	Unc13d	22.7379	23.0083	24.4024	27.7902	28.7129	28.0914	28.8294	28.874	28.8208	27.7645	28.3475	28.1716	1	1	1	5	6	7	11	7	7	6	6	5	0.7	0.7	0.7	6.3	7.1	8.3	13.5	9.7	8.4	7.4	7.4	6.4	-4.81526	2.41319e-06	-5.45854	5.64157e-07	-4.71166	1.68962e-06	-0.643281	0.198213	0.103604	0.836909	0.746884	0.211812
B2RX12	Abcc3	30.1387	30.0826	29.4289	29.5136	29.2526	30.5487	25.8219	23.78	25.2392	25.2227	24.8014	24.6445	16	16	15	12	10	10	3	1	1	1	1	1	13.6	13.6	12.7	8.8	7.6	8.7	2.1	0.5	0.5	0.5	0.5	0.5	0.11177	0.866608	4.93638	7.2077e-06	4.99387	6.44089e-06	4.82461	1.79335e-05	4.8821	1.24984e-05	0.0574905	0.957564
B2RX14	Tut4	22.0033	24.2741	22.7433	24.9042	24.5447	24.5268	26.4891	26.7135	26.3419	26.3031	26.4782	26.3036	0	0	0	0	0	0	7	8	7	5	4	4	0	0	0	0	0	0	4.9	5.9	4.7	3.5	2.7	2.7	-1.65167	0.00973469	-3.50789	4.37306e-05	-3.35474	6.05295e-05	-1.85623	0.00495187	-1.70307	0.00726877	0.153153	0.851075
B2RXC1	Trappc11	26.6503	23.4364	23.5072	27.1928	25.3595	24.7897	27.6491	27.7772	28.0322	27.1009	27.1173	26.9898	3	3	2	4	2	2	12	11	11	12	9	7	2.4	2.4	1.5	4.1	2.2	2.6	12.4	11.8	11.8	13.2	10.1	7	-1.24937	0.219941	-3.28822	0.00427272	-2.53804	0.0174521	-2.03885	0.0540582	-1.28867	0.194032	0.750176	0.561686
B2RXR6	Ankrd44	24.2805	23.1244	24.2285	26.4124	26.049	27.0393	31.2913	31.4115	31.3261	31.4657	31.2552	31.1978	0	0	0	6	6	7	19	22	21	24	24	24	0	0	0	10.2	6.7	10.2	28.4	33.6	32.3	34.6	35.5	35.1	-2.62239	5.14015e-05	-7.46511	1.45372e-08	-7.42841	1.33008e-08	-4.84272	1.02367e-06	-4.80602	6.89638e-07	0.0367003	0.958482
B2RXS4	Plxnb2	30.4425	30.4672	29.4333	31.2936	30.9008	31.4259	25.1129	25.9363	25.0732	24.2966	23.0538	22.8929	18	16	18	29	25	26	6	3	2	0	0	0	14.9	12.6	13.2	24.2	19.8	20.4	5.4	2.7	1.5	0.4	0.4	0.4	-1.09243	0.0488396	4.74022	2.52979e-06	6.6999	1.62077e-07	5.83265	1.60103e-06	7.79233	1.61359e-07	1.95968	0.00649323
B2RY56	Rbm25	22.6235	22.5785	21.9962	25.9968	25.6068	25.1664	24.9019	25.6726	25.8261	23.6747	24.5786	23.6415	1	0	1	4	3	0	3	7	5	2	2	1	1.1	0	1.1	5.7	3.9	0	5.5	9.7	7.8	2.3	2.6	1.2	-3.19058	1.94653e-05	-3.06747	1.81289e-05	-1.56553	0.002319	0.123117	0.790766	1.62506	0.00223627	1.50194	0.0101426
B7ZMP1	Xpnpep3	27.1016	27.3295	27.4101	26.1497	26.3065	26.3173	24.7778	24.0376	26.5633	22.4177	23.4121	23.8158	4	4	3	3	3	3	1	1	3	1	1	1	11.7	11.7	9.5	6.9	6.9	6.9	3.2	2.2	7.5	3.2	3.2	3.2	1.02256	0.142991	2.15418	0.00531416	4.06522	6.86097e-05	1.13163	0.106673	3.04266	0.000736789	1.91103	0.0290436
B9EJ86	Osbpl8	28.2243	28.5313	29.4094	26.7351	27.2034	27.5911	27.4738	27.4229	27.4578	29.3924	28.8306	28.8936	9	9	9	1	3	0	6	7	9	12	10	10	14.6	13.7	16	3.8	6	1.3	9.4	11.7	14.4	21	18.6	16.6	1.54517	0.00186405	1.27018	0.00463551	-0.317173	0.397839	-0.274986	0.492008	-1.86234	0.00048862	-1.58735	0.00437811
C0HKD9	Mfap1b	24.8968	23.859	24.3292	25.3129	24.4357	26.0013	24.7955	24.8431	24.8321	26.71	24.9814	26.7938	0	0	0	0	0	0	1	2	1	2	4	2	0	0	0	0	0	0	1.8	4.1	3.2	5.5	11.2	6.4	-0.888305	0.171194	-0.461907	0.442933	-1.80008	0.0098512	0.426398	0.511504	-0.911779	0.14996	-1.33818	0.0876161
C0HKG6	Rnaset2b	28.4157	28.3564	28.6505	29.4425	29.4533	29.3732	28.5627	28.3872	28.519	28.8377	29.2265	29.037	6	6	5	4	4	4	5	6	5	6	5	6	21.6	21.6	21.2	17.8	17.8	15.8	15.8	19.7	19.7	19.7	19.7	19.7	-0.948747	0.000483512	-0.0154	0.935138	-0.559505	0.00987187	0.933347	0.000589931	0.389242	0.0566083	-0.544105	0.0315545
D3YVF0	Akap5	23.7988	23.7973	24.1853	30.8788	30.8487	30.9687	23.5939	23.9032	24.5727	24.1643	24.46	24.7172	0	0	0	16	15	17	1	1	1	1	1	1	0	0	0	39.9	39.1	41.3	0.9	0.9	0.9	0.9	0.9	0.9	-6.9716	1.18563e-08	-0.096119	0.749675	-0.520017	0.0948899	6.87549	4.47566e-08	6.45159	3.14889e-08	-0.423898	0.271836
D3YXK2	Safb	24.0054	25.2822	24.5962	26.6288	24.2244	26.4148	29.93	29.8119	29.6855	28.9507	28.912	28.9777	0	0	1	2	1	2	9	8	9	8	9	9	0	1.1	0.7	4.8	3.8	4.6	24.7	22.8	19.9	17.4	19.6	16.3	-1.12809	0.106148	-5.18121	9.84679e-06	-4.3189	3.99707e-05	-4.05312	0.000112	-3.19081	0.00050166	0.862305	0.296413
D3YZP9	Ccdc6	25.0887	22.8956	23.8885	23.4445	24.2142	24.7607	23.0528	23.513	22.6627	27.3402	27.2979	27.3974	1	1	1	1	1	1	1	1	1	6	6	5	1.7	1.7	1.7	1.7	1.7	1.7	1.7	2.8	1.7	15.1	15.1	11.7	-0.182198	0.780564	0.881443	0.142651	-3.38755	0.000132437	1.06364	0.0962335	-3.20535	0.000266447	-4.26899	0.000155514
D3Z6Q9	Bin2	23.183	23.8065	25.7232	32.2518	32.5809	32.514	32.4645	32.291	32.4056	31.6462	31.4906	31.0202	0	1	1	21	21	21	19	19	17	15	15	14	0	3.1	1.4	48.7	45.8	45.8	43.4	43.4	41.9	39.3	41.3	38.9	-8.21134	3.14176e-07	-8.14946	1.78013e-07	-7.1481	4.37635e-07	0.0618795	0.931164	1.06324	0.0953692	1.00136	0.191319
D3Z7P3	Gls	34.3739	34.179	33.7817	31.2062	31.1031	30.8744	30.341	30.7105	30.4605	30.81	30.376	30.5933	27	26	26	16	15	14	17	13	15	14	17	12	42	42	40.8	30.9	32	29.2	27.9	24.6	27.9	27.2	33.5	24.3	3.05028	5.62578e-07	3.60749	9.22073e-08	3.51843	9.66561e-08	0.557218	0.0406096	0.46815	0.0717396	-0.0890677	0.806152
D7PDD4	Mpig6b	24.7586	22.408	23.6462	31.2415	31.1487	31.5089	25.3583	24.767	24.4127	23.7982	23.773	23.8536	0	0	0	7	7	7	2	2	1	1	1	1	0	0	0	33.9	33.9	33.9	12.4	12.4	9.5	2.9	2.9	2.9	-7.69542	3.12762e-07	-1.24173	0.0395985	-0.204007	0.720667	6.45369	1.84934e-06	7.49142	4.57565e-07	1.03772	0.147647
E9PV24	Fga	23.8083	24.7296	23.3641	32.6911	32.9572	32.8839	29.4296	29.356	29.5511	24.8832	24.5852	26.1157	2	2	1	26	26	26	12	12	12	0	0	1	3	3	1.6	34.3	35.7	34.3	22.3	22.3	22.3	0	0	1.5	-8.87675	4.45179e-08	-5.47823	6.64533e-07	-1.22738	0.0212427	3.39852	4.97386e-05	7.64938	1.53616e-07	4.25086	4.1549e-05
E9PVA8	Gcn1	25.0892	24.0779	23.7231	24.7701	24.5111	23.8723	29.5427	29.4623	29.2016	28.9986	28.9346	29.2273	0	1	1	1	1	1	27	25	24	23	23	22	0	0.3	0.6	0.5	0.5	0.5	12.2	10.9	10.6	10.4	10.5	10	-0.0878082	0.846354	-5.10551	2.78165e-07	-4.75678	4.41746e-07	-5.0177	1.06156e-06	-4.66898	1.09398e-06	0.348727	0.514603
E9PVX6	Mki67	22.5045	22.1592	23.8176	25.236	25.0035	24.9523	25.6175	25.8709	24.401	24.1825	24.1363	24.2864	4	5	2	13	12	10	11	13	14	14	10	14	3.4	1.9	1	4.6	4.2	4	3.8	4.7	5.9	5.5	4	5.2	-2.23684	0.00150362	-2.46939	0.000553566	-1.37465	0.0185528	-0.232548	0.688474	0.862191	0.118055	1.09474	0.103581
E9Q137	Tex264	26.4768	26.1367	26.2579	26.5865	26.5856	26.7595	25.7127	25.7877	25.7324	26.0462	23.7066	25.1957	3	2	4	4	3	4	3	2	5	2	1	3	13.3	9.7	18.4	27.2	16.8	27.2	22	9.7	27.5	9.7	7.1	14.2	-0.353394	0.533095	0.546204	0.30203	1.30768	0.0245231	0.899598	0.114641	1.66107	0.0085222	0.761473	0.260328
E9Q1P8	Irf2bp2	22.9322	23.2615	24.4717	25.1077	22.6719	23.9705	25.7897	26.8658	25.7637	27.3792	27.4154	27.3196	0	0	0	2	0	0	2	5	2	8	8	8	0	0	0	11.1	0	0	13.7	21.2	13.7	31.8	28.9	31.8	-0.361582	0.627971	-2.58463	0.00253862	-3.81629	0.000173811	-2.22305	0.00805076	-3.45471	0.000468925	-1.23166	0.160814
E9Q2M9	Wdfy4	24.5523	21.9974	23.9338	25.3986	25.3051	25.7565	31.735	31.7917	31.8452	23.9261	24.2385	23.071	1	0	0	3	2	4	50	46	45	0	0	0	0.5	0	0	1	0.7	1.3	20.3	18.3	18.8	0	0	0	-1.99222	0.010452	-8.29612	2.60142e-07	-0.250719	0.7016	-6.3039	5.21895e-06	1.7415	0.0182593	8.0454	5.11649e-06
E9Q394	Akap13	24.4288	22.6589	23.8254	28.6981	28.3527	27.0061	29.1906	28.8392	29.198	30.0534	29.6445	29.4976	0	0	0	6	5	5	22	27	27	31	28	29	0	0	0	3.3	2.6	2.4	11.8	15.2	15.4	18.6	17.1	17.1	-4.38133	2.25676e-05	-5.43828	2.81171e-06	-6.09417	1.106e-06	-1.05695	0.090994	-1.71284	0.0113762	-0.655886	0.378317
E9Q3L2	Pi4ka	24.1452	23.2672	24.8399	24.6868	22.9453	24.0254	27.1441	27.2541	24.7063	24.3074	25.3644	22.8752	0	0	0	1	1	1	3	3	2	0	0	1	0	0	0	0.5	0.5	0.5	1.6	1.6	1	0	0	0.5	0.198286	0.854861	-2.28406	0.0287004	-0.0982076	0.919079	-2.48235	0.0242754	-0.296494	0.771665	2.18586	0.0785425
E9Q555	Rnf213	29.5833	23.9731	24.7818	24.5149	27.1723	23.4411	31.3088	31.1727	31.441	28.2742	28.7363	28.9228	2	1	0	1	2	2	63	54	60	9	8	9	0.5	0.3	0	0.2	0.4	0.6	14.5	11.9	13.5	1.9	1.9	2.1	1.06999	0.513094	-5.19478	0.00465799	-2.53167	0.108503	-6.26476	0.0019984	-3.60165	0.0340252	2.66311	0.172529
E9Q557	Dsp	24.3182	22.9401	23.5032	24.1192	25.0857	24.3501	24.1191	24.4506	24.857	23.9314	23.6557	24.8043	0	0	0	3	2	3	1	1	0	0	0	0	0	0	0	1	0.6	0.9	0.2	0.2	0	0	0	0	-0.931153	0.0833661	-0.88839	0.0822297	-0.543315	0.271925	0.0427626	0.940572	0.387838	0.445573	0.345075	0.610832
E9Q5C9	Nolc1	24.4179	22.9756	24.1556	25.0554	25.8651	25.8279	25.9673	23.3475	25.0646	22.6984	27.5111	23.6003	1	0	0	2	3	3	2	1	0	1	2	3	1.4	0	0	3.8	4	5.6	2.7	1.3	0	1.6	2.8	4.3	-1.73309	0.20592	-0.943459	0.459437	-0.753546	0.559695	0.789635	0.569047	0.979549	0.460587	0.189914	0.927997
E9Q5K9	Ythdc1	22.5093	24.2434	24.3768	25.1462	25.434	24.6555	22.7806	22.5406	23.4414	24.3467	23.5149	27.8121	0	0	0	4	3	5	1	2	2	4	2	2	0	0	0	4.9	4.3	6.8	1	2.4	2.4	5.2	2	3.1	-1.3687	0.241976	0.78896	0.470114	-1.51471	0.174441	2.15766	0.0729229	-0.146007	0.904217	-2.30367	0.102801
E9Q634	Myo1e	23.6364	22.9611	23.305	26.6421	26.1248	27.2724	29.1834	28.9718	28.6215	25.6256	25.2968	26.2263	0	0	0	3	1	3	14	11	12	1	1	2	0	0	1.1	4.2	1.8	4.5	16.7	13.8	15.4	2.9	2.9	2.9	-3.37894	9.19742e-06	-5.62477	1.24898e-07	-2.41543	8.14958e-05	-2.24583	0.000230038	0.963513	0.0291086	3.20935	7.23517e-05
E9Q735	Ube4a	24.9138	24.1466	24.1104	24.4459	23.6001	24.8958	27.2742	27.2073	27.2855	27.0044	26.8463	26.8071	1	1	1	0	0	1	5	5	6	4	6	5	1.2	1.2	1.2	0	0	1.2	6.5	6.5	7.7	4.9	7.8	6.5	0.0763546	0.856167	-2.86541	1.4123e-05	-2.49567	4.05839e-05	-2.94177	2.27825e-05	-2.57202	4.78873e-05	0.369742	0.44977
E9Q7E2	Arid2	23.4854	22.8096	24.0762	23.9847	24.6799	23.1349	27.0124	28.0412	27.1153	23.3451	24.237	24.4383	0	0	0	1	0	0	3	2	4	1	0	0	0	0	0	0.6	0	0	1.8	1.1	2.2	0.5	0	0	-0.476086	0.426594	-3.93255	3.08354e-05	-0.549699	0.331612	-3.45647	0.000136881	-0.0736137	0.906137	3.38285	0.000518393
E9Q7G0	Numa1	23.2212	23.5575	23.6014	29.8587	30.6188	29.7336	24.9457	25.6108	25.2517	22.044	22.9755	23.4955	5	6	6	40	37	34	18	19	19	5	8	5	2.7	2.7	3.5	26.6	24.5	20.6	9.6	10.4	10.6	2.9	4.9	3	-6.61029	1.52236e-07	-1.80936	0.00125575	0.621751	0.158248	4.80093	2.35396e-06	7.23204	1.16928e-07	2.43111	0.000770968
E9QAM5	Helz2	24.3928	25.0847	22.9926	23.9079	23.2246	25.6193	28.3793	28.2321	28.256	27.4551	23.5204	27.294	0	0	0	0	0	0	19	13	16	14	7	7	0	0	0	0	0	0	9.2	6.3	7.7	6.5	3.1	3.3	-0.0939474	0.945916	-4.13247	0.00376865	-1.93312	0.110227	-4.03852	0.00566986	-1.83917	0.135536	2.19935	0.141995
E9QAT4	Sec16a	24.0287	24.7988	24.7618	23.5554	24.7952	25.262	28.2605	27.9804	27.926	28.2983	28.1876	28.355	0	0	1	3	3	3	9	9	9	6	7	6	0	0	0.6	1.4	1.4	1.4	5.1	5.3	5.1	3.4	4.3	3.7	-0.00777126	0.98835	-3.52588	1.21123e-05	-3.75055	7.25053e-06	-3.5181	2.41575e-05	-3.74278	1.2046e-05	-0.224671	0.729409
F6ZDS4	Tpr	25.8169	25.7679	22.9364	24.8417	25.28	25.1949	26.7677	25.4669	26.6684	28.0008	26.7124	27.8852	3	3	1	10	8	10	23	19	18	31	27	28	1.9	1.9	1.1	4.2	3.6	4.3	10.7	8.6	8.5	14.6	12.4	13	-0.265137	0.775183	-1.46063	0.0916342	-2.69241	0.00635199	-1.1955	0.180837	-2.42727	0.0129716	-1.23178	0.249223
F7BWT7	Tspan15	23.3309	23.7664	23.8413	28.4828	28.4388	28.2944	25.3427	23.6106	22.5071	24.2507	24.0024	24.4468	0	0	0	4	4	5	0	0	0	0	0	0	0	0	0	19.4	19.4	23.8	0	0	0	0	0	0	-4.75917	2.72135e-05	-0.173961	0.786268	-0.587131	0.36069	4.58521	4.58553e-05	4.17204	7.24208e-05	-0.41317	0.643092
F8VPU2	Farp1	23.7659	22.6551	24.6483	27.321	27.0837	27.5458	23.5031	24.9166	23.9749	24.241	24.7029	23.7261	2	0	3	6	7	7	0	0	0	0	0	0	3.1	0	3.5	7.3	8.8	8.1	0	0	0	0	0	0	-3.62705	0.000110371	-0.441757	0.449191	-0.533561	0.364614	3.18529	0.000319881	3.09349	0.000330142	-0.0918034	0.923453
G3X939	Slc9a3	27.401	27.4738	27.2481	25.2731	23.0417	24.9423	24.3905	24.069	23.6103	23.4935	24.5539	24.1757	3	3	3	0	0	1	0	0	0	0	0	0	4.7	4.7	4.7	0	0	1.4	0	0	0	0	0	0	2.95524	0.000578889	3.35107	0.000168131	3.29993	0.000186529	0.395821	0.541045	0.34469	0.582608	-0.0511314	0.962937
G3X987	Gimap9	23.5876	24.7335	23.6559	25.6609	25.74	24.4421	28.3779	29.3149	29.2363	27.5107	27.4392	27.3884	0	0	0	0	0	0	5	5	5	3	3	3	0	0	0	0	0	0	18.2	18.2	18.2	8.9	8.9	8.9	-1.28867	0.0232694	-4.98405	1.55029e-06	-3.45378	2.69658e-05	-3.69538	3.11819e-05	-2.16511	0.00108584	1.53027	0.0216194
G3X9K3	Arfgef1	24.4796	25.2661	23.7735	23.6138	27.3514	24.0892	27.2815	27.3371	26.9945	24.272	22.8965	24.6122	1	1	1	1	2	0	7	8	8	2	1	3	2.1	2.1	1.5	1	1	0	6.6	7.5	8.2	2	1.6	3	-0.51167	0.638019	-2.69793	0.0166557	0.579524	0.566683	-2.18626	0.0507494	1.09119	0.293399	3.27745	0.0178711
G3XA59	Lrrc32	24.1803	24.9732	23.4816	26.3784	26.2045	26.3065	24.4379	24.1989	23.6214	23.0261	24.9222	23.1211	0	0	0	3	3	2	0	0	0	0	0	0	0	0	0	5.6	5.6	3	0	0	0	0	0	0	-2.08476	0.00536279	0.125625	0.83356	0.521898	0.384449	2.21038	0.00374932	2.60666	0.00120476	0.396273	0.634361
G5E829	Atp2b1	30.3837	30.6708	30.5334	31.6385	31.6699	31.4218	28.4511	28.3288	28.1238	27.9961	27.8883	27.3179	8	9	11	19	17	17	5	7	4	8	6	3	14.4	14.5	17.9	27	25.2	25.7	9.3	11.5	8.5	14.2	10.9	6.1	-1.04746	0.00134466	2.22808	3.31062e-06	2.79519	5.34608e-07	3.27553	6.66379e-07	3.84265	1.52842e-07	0.567112	0.0706921
G5E870	Trip12	23.9171	25.0844	23.8325	24.3139	25.2994	23.4721	26.3979	26.5973	26.3234	25.899	26.2607	27.0356	0	0	0	1	3	0	5	4	6	5	4	9	0	0	0	0.4	1.3	0	3.8	3	3.9	3	3	6	-0.0838148	0.897582	-2.16154	0.00230904	-2.12046	0.00260565	-2.07773	0.00396895	-2.03664	0.00401128	0.0410835	0.968607
G5E897	Poglut3	22.2858	23.3385	21.7189	27.6593	27.5502	28.4854	23.9838	24.5375	23.7061	23.3553	23.4613	24.0936	2	1	0	6	7	7	1	0	0	1	1	1	5.6	4	0	15.5	19.1	19.1	1.6	0	0	1.6	1.6	1.6	-5.45055	1.56571e-06	-1.62809	0.00592239	-1.189	0.0290816	3.82246	2.85983e-05	4.26155	1.01502e-05	0.439088	0.511198
G5E8K5	Ank3	29.485	29.4611	29.1229	21.8727	25.3122	23.7601	24.09	24.4012	24.647	25.1485	24.0066	23.5168	10	9	10	2	1	2	0	0	0	1	0	0	9.5	10	9.3	3.8	3	3.6	0.4	0	0	0.7	0	0	5.708	5.10966e-05	4.97692	0.000101533	5.13236	7.91595e-05	-0.731085	0.411085	-0.575648	0.504906	0.155437	0.907128
G5E8Q8	Adgrf5	24.858	23.6337	22.1828	30.2575	30.1442	30.1574	24.3996	24.8223	23.3895	23.1463	23.5779	24.6966	0	0	0	10	10	9	0	0	0	0	0	1	0	0	0	11.9	11.9	11.1	0	0	0	0	0	1.6	-6.62822	6.8849e-06	-0.645625	0.383311	-0.248765	0.742685	5.98259	2.02981e-05	6.37945	9.71252e-06	0.39686	0.708873
O08528	Hk2	22.8929	23.6505	23.0732	25.9093	26.1636	25.7735	23.3274	24.1645	26.1078	25.6718	25.889	26.025	0	0	0	4	2	3	3	4	4	4	5	5	4.1	4.1	4.1	7.2	4.7	6.3	7.9	7.7	7.9	8.9	9.3	10.1	-2.74325	0.00167287	-1.32767	0.054313	-2.65639	0.00149594	1.41558	0.0510139	0.0868557	0.904154	-1.32872	0.111257
O08529	Capn2	27.1131	26.2339	26.1018	31.1341	31.1317	31.2455	30.1427	29.6331	30.0309	27.7371	28.1103	28.3134	6	4	4	15	15	15	19	16	20	11	15	13	11.3	8.4	8.4	29.3	29.1	29.1	34	28.9	34.6	19.6	27.7	22.9	-4.68752	2.18685e-07	-3.45267	1.11097e-06	-1.57069	0.000458398	1.23485	0.00313433	3.11683	4.26748e-06	1.88198	0.000625876
O08539	Bin1	22.7559	23.105	24.2678	24.3922	24.321	27.0514	31.9527	31.636	32.0729	27.4477	27.2919	27.8298	1	0	1	2	2	3	15	13	15	7	8	9	1.7	1.4	1.7	7.1	7.1	8.8	30.4	28.7	30.4	18.5	21.9	24.1	-1.87864	0.0321292	-8.51099	8.08472e-07	-4.14692	0.000206759	-6.63235	1.22522e-05	-2.26828	0.011723	4.36407	0.000711906
O08547	Sec22b	30.6954	30.7648	30.8838	31.3315	31.2428	31.3245	30.6394	30.6616	30.707	30.1681	30.2987	30.4414	8	9	6	10	9	10	10	8	9	8	8	7	47.9	48.4	38.6	48.4	48.4	48.4	52.6	48.4	48.4	39.1	39.1	30.2	-0.518313	0.0105683	0.111954	0.502345	0.478593	0.012317	0.630268	0.00341937	0.996906	0.000142173	0.366638	0.0906386
O08553	Dpysl2	26.0441	25.2726	23.224	33.4548	33.4747	33.4707	32.786	32.9118	32.9473	33.4935	33.5417	33.4554	5	4	2	22	23	23	17	19	19	19	19	19	15.4	11.4	3.8	53	53.1	56.3	50.2	53.3	50.5	51.9	51.9	53.3	-8.61983	3.31088e-07	-8.0348	2.96268e-07	-8.64993	1.54098e-07	0.585031	0.387238	-0.0300959	0.966474	-0.615127	0.460304
O08573	Lgals9	25.128	22.5461	24.1019	27.3411	27.6784	27.8436	29.4934	29.1895	29.1995	30.1229	30.2421	29.8464	0	0	0	3	4	7	8	8	6	8	9	8	0	0	0	9.9	12.2	23.5	28	28	22.4	23.8	27.8	23.8	-3.69571	9.94486e-05	-5.36886	3.72932e-06	-6.14512	1.25128e-06	-1.67315	0.015768	-2.44941	0.00164037	-0.776262	0.305248
O08579	Emd	23.3564	23.7192	22.0596	29.8326	29.6694	29.817	29.0902	28.8013	28.9126	28.6297	29.1555	29.0725	1	0	0	7	8	8	8	10	10	9	10	10	4.6	0	0	34.4	40.9	40.9	38.6	45.2	45.2	49	55.6	55.6	-6.72794	1.12089e-07	-5.88965	1.4581e-07	-5.9075	1.24764e-07	0.83829	0.0698667	0.820438	0.069918	-0.0178521	0.980751
O08582	Gtpbp1	24.5002	23.6961	24.8392	26.3164	26.3896	26.3528	29.5266	29.0872	29.2061	29.7987	30.3939	30.281	2	1	1	4	3	4	12	11	12	15	14	12	4	2.4	1.6	7.2	5.8	6.3	24.7	22.6	22.8	33.2	32.3	24.4	-2.00779	0.000133299	-4.92816	9.70724e-08	-5.81268	2.70184e-08	-2.92038	1.12901e-05	-3.8049	1.27221e-06	-0.88452	0.045202
O08583	Alyref	27.6736	27.2467	26.7479	29.0299	29.1933	29.6868	29.7409	29.9251	29.8068	31.055	31.1112	31.0452	0	0	0	0	0	3	2	4	4	3	3	3	9.4	9.4	4.3	4.3	4.3	21.2	22.4	26.3	26.3	30.6	30.6	30.6	-2.08062	3.43697e-05	-2.60153	4.04695e-06	-3.84773	1.81724e-07	-0.520912	0.0962248	-1.76711	0.00011463	-1.2462	0.00397043
O08585	Clta	28.502	27.7837	27.9134	29.2241	29.4458	29.3568	28.9085	29.0151	28.7766	29.2175	29.3202	29.3432	2	2	2	5	4	4	5	5	5	3	4	4	7.7	7.7	7.7	14.9	14.9	14.9	14.9	14.9	14.9	9.8	13.6	13.6	-1.27584	0.000266687	-0.833693	0.0033921	-1.22722	0.000250486	0.442148	0.0819318	0.0486192	0.846497	-0.393529	0.184957
O08599	Stxbp1	23.3163	22.7075	22.0941	27.5125	27.7206	27.3622	24.3814	23.5147	24.09	24.062	25.0278	24.6204	0	0	0	5	3	4	1	1	1	1	1	0	0	0	0	10.1	6.2	8.8	1.9	1.9	1.9	1.9	1.9	0	-4.82579	9.65428e-07	-1.28939	0.00762034	-1.86408	0.000763054	3.5364	1.33997e-05	2.96172	3.71891e-05	-0.574687	0.279199
O08600	Endog	28.6784	28.7938	28.9678	27.1668	27.33	27.4921	27.6095	27.8915	27.4686	25.3037	24.5617	24.7788	5	5	7	2	2	3	3	3	6	1	1	1	20.7	23.1	26.5	9.2	9.2	15.3	15.6	13.6	27.9	4.4	4.4	5.8	1.48374	0.000174122	1.15685	0.00073354	3.93197	6.35657e-08	-0.326889	0.229285	2.44824	4.34941e-06	2.77513	1.14435e-05
O08601	Mttp	29.4192	29.521	29.2629	23.7435	24.3959	24.7395	24.2167	25.669	23.6484	23.4199	25.6222	24.837	9	9	8	1	0	0	1	0	1	1	0	0	13.4	13.3	12	1.7	0	0	1.9	0	1.9	1.9	0	0	5.10806	3.03676e-05	4.88964	2.95161e-05	4.77465	3.44319e-05	-0.218419	0.781435	-0.333407	0.647205	-0.114988	0.918083
O08638	Myh11	22.5538	24.031	24.0579	29.6741	30.887	30.0669	23.2144	24.5389	23.6782	22.8819	23.9493	24.5542	0	0	0	26	22	26	0	1	1	0	1	2	1.9	0.9	1.9	23	20	22	6	6.7	6.9	6.9	6	7.4	-6.66175	2.62049e-06	-0.262923	0.690998	-0.24753	0.710586	6.39882	5.34027e-06	6.41422	3.82359e-06	0.0153924	0.988419
O08663	Metap2	25.2708	25.1779	24.9622	25.8089	26.0174	25.0191	28.7595	28.9213	28.372	30.9489	30.6895	30.9256	3	2	1	3	3	5	9	10	9	12	11	12	7.5	4	2.1	7.5	7.5	16.3	25.7	24.1	22	32	30.1	33.3	-0.478138	0.147411	-3.54727	5.96458e-07	-5.71769	1.71418e-08	-3.06913	4.60421e-06	-5.23955	1.033e-07	-2.17042	0.00018121
O08691	Arg2	30.7533	30.5501	30.9505	29.3143	29.1494	28.8608	23.8673	24.0929	23.3533	23.5137	23.7923	24.0641	8	8	8	5	5	5	0	0	0	0	0	0	37.3	37.3	37.3	21.2	21.2	21.2	0	0	0	0	0	0	1.64316	0.00016038	6.98016	3.46358e-09	6.96129	3.22712e-09	5.337	9.9434e-08	5.31813	5.89361e-08	-0.0188732	0.970526
O08692	Ngp	24.1097	22.9928	24.2395	31.4785	31.1539	31.292	31.9037	31.6833	31.6053	25.005	24.0605	26.2764	0	1	0	8	10	8	15	15	15	2	2	2	0	4.2	0	50.3	57.5	54.5	67.7	67.7	67.7	11.4	14.4	14.4	-7.52748	4.53113e-07	-7.95011	1.65419e-07	-1.33332	0.0334764	-0.422631	0.495837	6.19416	2.0245e-06	6.61679	8.58271e-06
O08709	Prdx6	30.7521	30.1564	30.9167	33.5058	33.5418	33.5071	33.139	32.9995	33.2112	33.0589	32.9875	33.1213	12	13	12	17	17	15	12	12	13	14	12	12	50	57.1	46.4	67.4	67.4	67.4	58.5	58.5	66.1	71.9	58.5	58.5	-2.90984	5.83725e-07	-2.50821	1.00556e-06	-2.44751	1.15149e-06	0.401628	0.109616	0.462335	0.0650122	0.060707	0.867761
O08734	Bak1	23.807	27.9292	22.5867	26.5516	26.022	26.2197	28.4878	28.4934	28.5244	27.4496	26.8954	27.1572	2	3	1	2	2	3	6	7	7	5	6	7	15.8	13.4	4.8	9.6	9.6	14.8	30.1	33.5	33.5	19.1	30.1	33.5	-1.49014	0.244042	-3.72754	0.00780691	-2.39307	0.0591442	-2.2374	0.0872021	-0.902931	0.467408	1.33447	0.391495
O08738	Casp6	24.9972	25.7586	24.7592	24.0354	26.9366	27.046	28.2157	28.2303	28.3289	29.8322	29.7521	29.7062	0	2	0	3	3	5	5	5	5	8	9	7	0	6.9	0	10.9	10.9	14.9	18.5	18.5	18.5	30.1	34.1	26.4	-0.834381	0.306995	-3.08667	0.00164584	-4.59183	9.89043e-05	-2.25229	0.0134367	-3.75745	0.000560217	-1.50517	0.1251
O08740	Polr2j	22.0717	23.8084	24.1614	22.9292	24.9915	24.6065	26.746	27.0392	27.3452	26.0858	26.8612	26.7684	0	0	0	0	0	0	4	3	2	3	4	3	0	0	0	0	0	0	30.8	30.8	22.2	30.8	30.8	30.8	-0.828563	0.27407	-3.69629	0.000281313	-3.22466	0.000736247	-2.86773	0.00222433	-2.3961	0.00581302	0.471627	0.634382
O08742	Gp5	22.2703	22.0442	22.3917	29.4648	29.25	29.4647	24.4084	22.9584	22.5416	23.9076	24.0059	24.5497	0	0	0	3	5	6	1	1	1	1	0	1	0	0	0	5.5	8.3	8.3	2.6	2.6	2.6	2.6	0	2.6	-7.15778	1.61133e-07	-1.0674	0.0361429	-1.91902	0.00152096	6.09038	8.87576e-07	5.23876	1.5497e-06	-0.851614	0.157596
O08749	Dld	35.4518	35.2677	35.9177	34.7982	34.366	34.8472	32.784	32.4835	32.3098	31.7571	31.8106	31.4668	22	23	22	22	23	23	17	17	18	15	15	17	43.2	43.2	43.2	43.6	43.6	43.6	37.1	38.3	38.3	34.8	34.8	37.1	0.875303	0.00766696	3.01998	7.03578e-07	3.86759	9.88066e-08	2.14468	2.06037e-05	2.99228	1.45795e-06	0.847602	0.0203455
O08756	Hsd17b10	31.3291	31.3297	31.2259	30.6905	30.9454	30.5154	29.7924	30.0643	30.1015	30.1789	29.9923	29.9916	9	9	9	8	8	8	8	7	8	8	7	8	34.5	34.5	41.4	28.7	28.7	28.7	33.7	28	33.7	33.7	30.7	33.7	0.577772	0.0136937	1.30883	4.40237e-05	1.24065	6.54259e-05	0.731061	0.00362787	0.662879	0.00576335	-0.0681818	0.820349
O08759	Ube3a	22.6583	25.4869	25.9595	24.3989	25.0664	23.8318	29.6237	29.5529	29.5161	30.4342	29.8783	29.7465	1	2	2	0	1	2	16	15	15	21	21	22	2.1	3.1	3.7	0	1.3	2.9	21.5	21.4	21.4	31.6	31.6	32.4	0.269174	0.768518	-4.86266	0.000111536	-5.3181	5.56185e-05	-5.13183	0.000123975	-5.58727	5.53136e-05	-0.455439	0.698513
O08784	Tcof1	23.1229	22.4549	24.3474	25.2751	24.9989	24.4529	25.1671	25.7431	24.9901	25.3547	25.514	25.0347	2	2	1	9	9	6	7	10	5	7	7	5	1.5	1.9	1.1	9	8.9	5.5	7.4	9.5	4.1	7	7	4.5	-1.60054	0.00929239	-1.9917	0.00186745	-1.99274	0.00185954	-0.391153	0.469466	-0.392197	0.454138	-0.00104484	0.998651
O08788	Dctn1	27.0681	27.2757	27.1543	29.4758	29.4242	29.6013	29.9464	30.0233	29.9368	30.3573	30.2001	30.0621	6	8	7	15	14	13	23	21	23	25	26	26	5.4	7.5	7.1	16.6	15.7	14.1	25.1	24.6	23.5	23.9	27.4	28.4	-2.33438	3.63959e-07	-2.80277	5.182e-08	-3.04047	2.68273e-08	-0.468392	0.0203528	-0.70609	0.00189707	-0.237697	0.287308
O08795	Prkcsh	31.0221	31.2965	31.5104	32.8778	32.7467	32.8159	31.794	31.5101	31.816	31.426	31.6791	31.8482	16	16	15	15	15	16	19	19	19	17	18	18	30.1	30.1	30.1	28.4	25	29.9	34.9	34.9	34.9	34.5	32.6	35.9	-1.53714	3.95972e-05	-0.430393	0.0601174	-0.374751	0.0958604	1.10675	0.000492091	1.16239	0.000298383	0.0556421	0.870402
O08796	Eef2k	22.9682	24.3024	22.9113	23.1638	24.5506	24.695	25.9637	26.0078	24.4269	26.576	26.3071	26.8367	0	0	0	0	0	0	3	3	2	9	8	6	0	0	0	0	0	0	5.2	4.4	3	13.5	12	8.8	-0.742513	0.27972	-2.0722	0.0064657	-3.17928	0.000408121	-1.32969	0.0617525	-2.43676	0.00296284	-1.10708	0.178296
O08807	Prdx4	30.4051	30.4625	30.1611	31.71	31.8968	31.8692	30.6266	30.9474	30.9773	31.1496	31.0309	31.2163	8	8	8	9	11	12	11	9	10	9	10	9	41.2	41.2	41.2	37.6	49.3	51.8	51.8	43.4	50.4	45.6	50.4	45.6	-1.48246	2.11005e-05	-0.507547	0.0183259	-0.789399	0.00145841	0.974914	0.000519667	0.693062	0.00399719	-0.281852	0.253566
O08808	Diaph1	24.2386	24.2939	23.6991	30.2196	30.2574	30.1859	31.0626	31.0716	31.0436	30.3922	30.2446	30.4407	2	1	1	20	20	17	26	24	24	22	24	22	1.5	0.6	0.6	17.1	17.1	13.9	21.3	19.4	19.4	18.4	19.7	18.5	-6.14379	3.20442e-09	-6.98207	8.49849e-10	-6.28199	1.17269e-09	-0.838274	0.00232168	-0.138197	0.524825	0.700077	0.0158629
O08810	Eftud2	25.7654	25.1242	23.7586	27.5306	28.1071	28.4595	30.6138	30.5046	30.9571	30.4722	30.515	30.2858	0	0	1	3	3	4	23	26	25	17	17	16	1	1	2	4.4	4.6	6	32.1	34.2	30.9	24.8	21.9	20.8	-3.14967	0.000112705	-5.80907	6.7515e-07	-5.54162	9.20628e-07	-2.65941	0.000427288	-2.39196	0.000747792	0.267451	0.715154
O08900	Ikzf3	25.4411	24.4647	25.0305	24.9802	23.6554	25.286	24.1084	25.6565	25.4893	23.5526	22.9837	24.2107	0	0	0	2	0	1	7	8	6	1	3	4	1.6	1.6	1.6	4.3	0	1.8	20.7	22.5	22.9	4.9	12	11.8	0.338244	0.6182	-0.105968	0.866761	1.39645	0.0386584	-0.444212	0.509733	1.0582	0.110798	1.50242	0.0669922
O08912	Galnt1	23.5889	23.8579	24.5944	26.8909	26.2192	26.3725	27.2368	27.5405	26.947	27.1971	27.1127	27.1837	1	0	1	3	3	2	7	5	6	6	5	7	3.8	0	3.8	10.7	8.9	3.6	16.8	12.2	14.3	14	11.4	15.7	-2.48047	2.49086e-05	-3.22773	2.14011e-06	-3.15076	2.52355e-06	-0.747264	0.0432567	-0.670297	0.0603579	0.0769668	0.882409
O08914	Faah	29.9056	29.5759	29.7203	28.1865	28.5024	28.4314	28.0299	28.1921	28.1862	27.4443	27.7953	27.5722	12	11	11	6	6	8	5	7	7	6	6	5	29	23.3	23.3	15.4	14.2	16.9	11.9	16.4	16.4	14.9	15.5	11.4	1.3605	5.06748e-05	1.59787	1.00064e-05	2.12999	1.00198e-06	0.237363	0.26145	0.769484	0.00252739	0.532121	0.0434298
O08915	Aip	23.8839	22.5777	23.8322	27.3104	27.4314	26.8963	30.3556	30.3537	30.2782	30.2679	29.8532	30.2937	0	0	0	6	6	5	9	10	9	10	10	11	0	0	0	27.9	27.9	24.8	34.2	40	34.2	42.1	40	42.7	-3.78143	3.12133e-06	-6.8979	2.32533e-08	-6.70698	2.54919e-08	-3.11647	1.80523e-05	-2.92555	2.21246e-05	0.190916	0.729314
O08917	Flot1	28.6293	27.97	28.5406	31.4363	31.2252	31.3999	27.1795	27.146	26.8007	26.5743	25.8712	26.3897	11	10	12	20	20	18	6	6	7	6	4	5	32.9	29.7	36.4	55.4	55.4	52.6	19.2	19.2	21.7	19.6	11.7	15.9	-2.97382	1.96143e-06	1.33793	0.000522777	2.10163	1.74791e-05	4.31175	3.54306e-07	5.07545	7.41202e-08	0.763695	0.0411145
O08966	Slc22a1	31.6252	31.5555	31.7395	23.2277	25.4336	23.538	23.8239	24.6481	23.9454	22.8933	23.5956	24.0512	7	7	7	1	0	0	1	1	0	0	0	0	10.1	10.1	10.1	3.1	0	0	1.8	1.8	0	0	0	0	7.57364	6.28422e-07	7.50095	3.76886e-07	8.1267	1.85363e-07	-0.0726982	0.919496	0.553053	0.3798	0.625751	0.434343
O08992	Sdcbp	23.3673	23.3003	22.905	26.7376	26.5939	26.7285	26.2322	26.0635	26.2952	26.5647	26.8451	26.9862	1	1	1	4	2	4	4	3	3	3	3	3	3.7	3.7	3.7	17.4	9.7	14.4	20.1	13.4	13.4	16.7	16.7	16.7	-3.49577	9.62271e-08	-3.00607	1.38453e-07	-3.60776	3.23069e-08	0.489702	0.0411556	-0.111992	0.616903	-0.601695	0.0351665
O08997	Atox1	30.9921	30.8627	30.9146	29.447	29.6581	29.9661	31.3557	31.4443	31.2924	31.1427	30.8384	30.7242	4	4	4	4	4	4	5	5	6	5	5	5	88.2	88.2	88.2	76.5	86.8	76.5	76.5	88.2	88.2	88.2	88.2	88.2	1.23277	0.000171775	-0.44099	0.0498323	0.0213982	0.919994	-1.67376	2.27825e-05	-1.21137	0.000185128	0.462388	0.0906386
O09000	Ncoa3	23.2239	23.9463	24.553	23.775	24.3066	24.0061	27.5598	27.4481	27.5332	27.4295	27.4765	27.6045	0	0	0	1	0	1	9	7	8	8	8	10	0	0	0	0.9	0	0.9	9.6	7.4	8	8	8.9	11	-0.121506	0.745917	-3.606	1.16205e-06	-3.59576	1.13376e-06	-3.4845	3.95253e-06	-3.47426	2.85692e-06	0.0102377	0.985438
O09005	Degs1	24.2351	27.4972	27.3635	27.1003	26.9896	26.3416	27.2676	26.9912	26.9148	26.4498	26.8035	26.4146	2	4	3	3	2	3	3	3	3	3	2	4	10.8	11.1	11.1	10.5	10.5	10.5	10.5	10.5	10.5	15.8	9.9	15.8	-0.445196	0.615461	-0.692569	0.39699	-0.190689	0.821864	-0.247373	0.789272	0.254507	0.771665	0.50188	0.662703
O09012	Pex5	22.5421	25.4066	22.7019	23.0327	23.3581	23.3722	23.1992	24.0992	25.0392	26.1106	26.115	26.2537	1	0	1	0	0	0	1	6	5	7	5	6	1.3	0	1.3	0	0	0	1.9	11.9	9.7	16.6	12.2	13	0.295835	0.73668	-0.562322	0.480365	-2.60959	0.00593715	-0.858156	0.313709	-2.90542	0.00378152	-2.04726	0.0526392
O09044	Snap23	28.7469	28.8306	28.6532	30.308	30.0249	30.2864	28.3478	28.627	28.4468	28.6995	28.7855	28.7099	5	5	6	9	9	11	7	7	7	7	6	7	33.8	33.8	33.8	57.6	57.6	58.1	41.9	41.9	41.9	41.9	41.4	41.9	-1.46284	1.37552e-05	0.269692	0.141649	0.011954	0.946586	1.73253	5.86923e-06	1.47479	1.3635e-05	-0.257738	0.263355
O09046	Il4i1	22.0427	23.4063	23.1458	25.1415	24.5917	23.9664	26.1075	24.9764	25.7633	23.9154	22.9444	23.2677	0	1	1	1	0	0	4	2	3	0	0	0	0	2.1	2.1	1.7	0	0	7.9	4	5.6	0	0	0	-1.70158	0.00856909	-2.7508	0.000280879	-0.510888	0.336781	-1.04922	0.0709633	1.19069	0.0411357	2.23991	0.00450103
O09049	Reg3g	22.281	24.0103	23.1358	26.5923	26.7353	26.4244	24.8326	24.1379	24.2995	23.5638	24.852	23.7216	0	0	1	2	2	2	0	0	0	0	0	0	0	0	8.6	14.9	14.9	14.9	0	0	0	0	0	0	-3.44167	6.67999e-05	-1.28098	0.0249964	-0.903435	0.0942193	2.16069	0.00185963	2.53824	0.000570522	0.377544	0.597358
O09061	Psmb1	27.6506	27.9071	28.224	30.5968	30.0528	30.6859	32.2726	32.1518	32.2869	32.4576	32.401	32.3417	7	7	7	9	9	9	8	8	9	8	9	8	30.8	30.8	30.8	33.3	33.3	33.3	35.4	35.4	43.8	35.4	43.8	35.4	-2.51794	2.34854e-06	-4.30988	2.79154e-08	-4.47287	1.94482e-08	-1.79194	3.86102e-05	-1.95494	1.63015e-05	-0.162992	0.632102
O09106	Hdac1	23.5722	22.9064	24.3978	26.6499	27.5737	27.3853	29.5407	29.4656	29.2991	30.7072	30.9292	30.9676	0	0	0	1	0	1	4	3	5	8	8	9	0	0	2.5	9.5	9.3	7.1	16.4	18.5	22.6	33	33	33	-3.57747	8.44809e-06	-5.80964	1.39295e-07	-7.2425	2.6006e-08	-2.23216	0.000329413	-3.66503	7.57955e-06	-1.43286	0.0131722
O09111	Ndufb11	31.6804	31.7415	31.9378	28.8793	28.5118	29.0332	27.6477	27.4883	28.2969	27.8457	27.8938	27.4548	6	6	6	3	3	4	2	3	4	4	4	3	46.4	46.4	46.4	27.2	27.2	33.8	25.8	25.8	30.5	38.4	38.4	38.4	2.97848	2.15541e-06	3.97558	1.49914e-07	4.05513	1.13612e-07	0.997097	0.00520347	1.07665	0.00298002	0.079553	0.857462
O09117	Sypl1	28.3333	28.2439	28.2289	30.9394	30.8234	30.8845	26.7607	28.0111	27.9164	23.9856	22.5233	23.2487	2	2	2	4	4	4	2	3	3	1	1	1	4.2	4.2	4.2	21.8	21.8	21.8	13	13.8	13.8	9.6	9.6	9.6	-2.61377	0.000182824	0.705955	0.127384	5.01613	7.7872e-07	3.31972	3.8639e-05	7.6299	1.13e-07	4.31018	2.52999e-05
O09126	Sema4d	24.0364	26.3535	25.2683	24.2456	26.8634	25.1951	28.5831	28.4761	28.7401	28.1316	29.0592	28.4879	2	2	2	0	0	1	8	7	7	8	9	8	2.4	2.6	2.4	0	0	1.3	11.3	10.5	10.2	12.2	13.6	12.2	-0.215335	0.804738	-3.38037	0.00103683	-3.34017	0.00112431	-3.16504	0.00221006	-3.12484	0.00213954	0.0402005	0.976658
O09130	Nfatc2ip	24.4205	22.4635	23.2135	24.7971	24.5516	24.7324	27.5779	27.6563	27.5411	28.1543	28.3104	28.2248	0	0	0	0	0	0	4	4	5	4	4	4	0	0	0	0	0	0	16.7	17	20.6	17	16.3	16.3	-1.32786	0.0130716	-4.22594	2.85038e-06	-4.86399	9.10783e-07	-2.89808	9.31538e-05	-3.53614	1.79757e-05	-0.638052	0.266223
O09131	Gsto1	29.9176	29.9163	30.222	31.6432	31.6066	31.6099	30.0751	30.0837	29.9425	29.6924	29.4273	29.5643	6	7	7	13	14	12	7	8	8	7	6	5	28.8	30	30	42.5	42.5	41.7	32.1	32.1	35.8	28.8	25.8	22.5	-1.60127	7.00723e-06	-0.0151498	0.933628	0.45728	0.0217747	1.58612	1.09082e-05	2.05855	1.26267e-06	0.47243	0.047236
O09159	Man2b1	27.4767	27.6039	28.1082	29.8928	29.9919	30.0938	28.9459	28.9599	28.741	28.0628	27.9233	28.3648	5	6	5	10	11	11	10	11	11	6	6	7	7.1	7.5	6.4	13.3	13.4	12.2	11.8	13.6	12.5	7.6	7.6	8.8	-2.26327	4.13666e-06	-1.15273	0.000443498	-0.387405	0.111899	1.11054	0.000845229	1.87586	1.73661e-05	0.765323	0.0185496
O09164	Sod3	27.5266	27.5911	27.7064	27.0399	27.1874	27.1135	23.6289	25.0619	23.3164	22.1222	24.9782	24.6644	6	6	4	4	4	4	1	1	1	1	1	1	43.8	43.8	19.9	22.3	22.3	22.3	3.6	3.6	3.6	3.6	3.6	3.6	0.494451	0.557612	3.60563	0.000665801	3.68641	0.000569561	3.11117	0.00245069	3.19196	0.00186874	0.0807817	0.954644
O09167	Rpl21	29.1938	29.1055	27.8606	30.5051	31.031	30.7888	31.816	31.8414	31.5427	31.6332	31.537	31.6854	2	2	3	7	6	6	7	7	7	6	6	6	16.2	16.2	21.2	32.5	26.9	26.9	32.5	32.5	32.5	27.5	27.5	27.5	-2.05505	0.00026023	-3.01342	9.83905e-06	-2.8986	1.30695e-05	-0.958368	0.0255365	-0.843554	0.0404667	0.114814	0.842584
O09172	Gclm	28.5468	29.1206	28.9039	28.6118	28.5704	28.6858	28.7428	28.8423	28.7621	27.697	28.0715	27.9507	5	4	5	3	4	6	2	2	2	3	3	3	27	22.3	27	16.1	19.7	31	11.7	11.7	11.7	17.2	16.4	17.2	0.234469	0.298792	0.074696	0.725123	0.950712	0.000798444	-0.159773	0.48198	0.716243	0.00575496	0.876016	0.00518454
O09173	Hgd	32.6121	32.5883	32.7427	24.0488	24.5644	24.1379	23.6716	24.7845	24.6222	25.5517	23.9759	23.3184	15	14	14	1	0	0	0	0	0	1	1	0	54.4	51.7	48.5	4.3	0	0	0	0	0	1.8	1.8	0	8.39733	2.15823e-07	8.28828	1.22994e-07	8.36573	1.01036e-07	-0.109049	0.870692	-0.0316053	0.961108	0.0774437	0.935913
O09174	Amacr	32.7984	32.7196	32.7393	23.2093	23.215	23.1627	24.2774	22.9722	22.5889	23.3554	22.8442	23.2546	20	20	19	4	3	3	2	1	3	1	1	0	50.9	50.9	50.9	14.7	8.7	8.7	7.9	4.2	10.2	3.7	3.7	0	9.55675	1.29604e-08	9.47292	5.92428e-09	9.60101	4.7903e-09	-0.0838309	0.861836	0.0442556	0.924328	0.128087	0.843377
O35074	Ptgis	23.172	22.6831	24.7204	30.6488	30.7342	30.6543	23.8228	22.8826	24.2019	23.5852	24.1297	24.9426	0	0	1	9	10	10	0	1	0	0	0	0	0	0	3	24	26.3	26.9	0	3	0	0	0	0	-7.15398	1.09767e-06	-0.110628	0.860021	-0.69405	0.269087	7.04335	2.05758e-06	6.45993	2.56872e-06	-0.583422	0.478645
O35075	Vps26c	24.5034	23.77	24.7422	25.0199	23.1619	25.1604	26.364	26.3055	26.5392	26.1882	23.8146	23.6975	1	1	1	1	1	2	2	4	3	2	2	1	4	4	4	4	4	9.8	9.8	21.9	12.5	9.8	9.8	4	-0.108888	0.906931	-2.06437	0.020333	-0.228245	0.780585	-1.95548	0.0319179	-0.119357	0.892543	1.83612	0.0779481
O35082	Kl	27.5675	27.489	27.5003	25.1109	24.1015	24.9604	24.8508	23.9566	23.3289	24.2254	24.0045	23.4526	4	5	5	0	0	0	0	0	0	0	0	0	4.5	5.9	4.7	0	0	0	0	0	0	0	0	0	2.79467	0.00011722	3.47346	1.53511e-05	3.62472	1.073e-05	0.678789	0.163817	0.830047	0.0874663	0.151258	0.828368
O35083	Agpat1	23.8161	23.7335	23.1898	24.8136	23.8771	24.5509	26.9872	27.2655	27.1613	25.3095	22.7571	22.9006	0	0	0	1	1	1	3	3	3	2	3	2	0	0	0	4.9	4.9	4.9	10.9	10.9	10.9	6	10.9	8.1	-0.834092	0.245052	-3.55818	0.000249541	-0.0759157	0.911674	-2.72409	0.00217567	0.758176	0.2765	3.48227	0.0013304
O35114	Scarb2	26.973	27.5082	24.4713	28.9253	28.7883	28.7974	28.0403	27.9858	27.1864	28.107	28.1308	28.0616	3	2	1	4	4	4	2	2	3	2	2	2	4.4	4.2	1.7	8.2	8.2	8.2	3.3	3.3	7.1	3.3	3.3	3.3	-2.51954	0.00567405	-1.42001	0.0639216	-1.78236	0.0259147	1.09953	0.158908	0.737181	0.327076	-0.362347	0.731552
O35129	Phb2	35.2998	35.369	35.4618	34.0515	34.0915	34.1388	33.4254	33.4968	33.5608	33.2291	33.1329	33.2186	20	19	19	17	16	18	15	15	16	15	15	15	63.5	59.2	59.2	53.2	53.5	56.5	50.5	50.5	50.5	49.8	49.8	49.8	1.2829	1.4835e-05	1.8825	5.09339e-07	2.18332	1.49523e-07	0.599596	0.00338913	0.900418	0.000202311	0.300822	0.139041
O35130	Emg1	22.7075	24.4166	24.4508	24.4346	23.56	23.4646	24.086	26.3833	23.7966	26.0283	26.7928	27.1481	0	0	0	0	1	0	2	3	1	2	4	4	0	0	0	0	6.1	0	9	13.9	4.5	7.8	17.2	18	0.0385883	0.969092	-0.896989	0.273056	-2.79809	0.00438863	-0.935578	0.281137	-2.83668	0.00481815	-1.9011	0.0732546
O35143	Atp5if1	29.8906	30.2182	30.3784	31.2406	30.1097	31.9473	26.2646	25.7836	25.81	23.5141	25.8334	23.3876	5	6	5	9	9	9	2	3	3	1	2	1	33	33	33	43.4	43.4	43.4	9.4	17	17	8.5	8.5	8.5	-0.936783	0.230312	4.20972	0.000134505	5.9174	9.4985e-06	5.1465	5.18996e-05	6.85419	5.17589e-06	1.70769	0.0731554
O35166	Gosr2	22.2068	22.5789	23.3464	28.3125	28.4462	28.7693	27.7767	27.6719	27.731	27.2258	27.2059	27.459	0	0	0	4	4	4	2	2	1	1	1	1	0	0	0	16.5	16.5	16.5	10.4	10.4	5.2	5.2	5.2	5.2	-5.7986	4.17065e-08	-5.01585	5.09147e-08	-4.58624	8.59913e-08	0.782757	0.0275989	1.21237	0.00241529	0.429608	0.281741
O35177	Nedd9	22.5956	24.3309	23.6506	24.3481	25.247	25.7767	26.4725	26.3974	26.5354	22.3048	23.9345	24.2883	0	0	0	0	0	2	3	4	4	0	1	1	0	0	0	0	0	3.4	5.3	8.9	8.6	0	1.7	1.3	-1.59822	0.0364096	-2.94273	0.000923996	0.0165062	0.979472	-1.34451	0.068396	1.61472	0.0312604	2.95923	0.00352238
O35215	Ddt	32.1227	31.9829	32.3693	28.4956	28.8466	28.7346	31.6596	31.5961	31.4939	31.0036	31.1362	31.1424	10	10	8	5	5	5	8	9	9	8	8	8	95.8	95.8	89	61	61	61	79.7	89	89	79.7	79.7	79.7	3.46601	5.49001e-08	0.575116	0.00985569	1.06425	0.000183481	-2.89089	4.03707e-07	-2.40176	7.22023e-07	0.489137	0.055004
O35218	Cpsf2	26.8425	22.9623	27.416	24.2564	24.9089	24.3922	29.2599	28.957	28.5816	26.5882	27.5827	27.6896	2	1	2	0	0	1	12	11	11	5	6	7	2	1	2.7	0	0	1.4	19.6	18.3	18.2	7.5	9.5	11.1	1.2211	0.289229	-3.19253	0.0103112	-1.54655	0.160964	-4.41363	0.00207456	-2.76765	0.0238914	1.64598	0.234013
O35226	Psmd4	23.7372	23.0061	25.4423	28.6721	28.1689	29.0061	30.5769	30.5396	30.6029	30.8299	30.8388	31.0832	1	2	2	5	5	7	8	8	8	10	10	9	4.3	9	6.4	19.1	19.1	26.3	32.4	30.1	30.1	32.7	32.7	30.1	-4.55381	1.78084e-05	-6.51125	7.40164e-07	-6.85539	4.65068e-07	-1.95744	0.00629593	-2.30158	0.00217459	-0.34414	0.674514
O35239	Ptpn9	23.742	24.3758	23.4773	25.6306	23.3184	25.5123	23.9755	23.9184	24.6172	24.0195	25.026	24.6844	1	1	2	3	2	3	4	4	2	0	1	1	1.9	1.9	4	6.2	4.9	7.8	8.8	8.8	4.2	0	3	1.9	-0.955406	0.177055	-0.305321	0.644568	-0.711619	0.283635	0.650084	0.355242	0.243787	0.726197	-0.406297	0.661566
O35242	Nsmaf	23.3449	23.9805	23.2698	24.5963	24.9734	23.7757	26.562	26.6022	26.4054	23.0406	24.1204	24.2932	0	0	0	0	0	0	4	3	3	1	0	1	0	0	0	0	0	0	7.2	4.2	4.2	1.4	0	1.4	-0.916732	0.0641645	-2.99144	4.26916e-05	-0.2863	0.525105	-2.0747	0.000918113	0.630432	0.176391	2.70514	0.000495542
O35245	Pkd2	26.2708	25.965	25.7713	24.8879	24.088	25.8004	22.3469	23.9176	26.3913	24.4699	22.6743	23.8144	4	5	4	0	0	0	0	0	0	0	0	0	5	5.8	5	0	0	0	0	0	0	0	0	0	1.07692	0.322792	1.78374	0.0926615	2.34948	0.0341996	0.706821	0.520671	1.27256	0.231499	0.565738	0.698513
O35250	Exoc7	24.33	23.4877	23.0384	24.2568	23.176	23.377	26.3949	26.5773	25.867	23.5929	26.0617	23.4123	0	0	0	0	0	0	5	2	3	2	3	1	0	0	0	0	0	0	8.8	4.2	5	3.7	4.6	1.4	0.015419	0.985994	-2.66107	0.00377247	-0.736939	0.331769	-2.67649	0.0048387	-0.752358	0.334498	1.92413	0.0536942
O35280	Chek1	23.8747	22.9575	24.4007	24.3423	24.1462	24.1377	23.6325	23.6242	23.9365	25.7264	27.085	26.4883	0	0	1	0	0	1	1	0	1	3	8	6	0	0	2.9	0	0	2.9	2.9	0	2.3	7.1	16.6	11.6	-0.46445	0.337631	0.0131923	0.977381	-2.68894	0.00010875	0.477642	0.32489	-2.22449	0.000567874	-2.70213	0.000560431
O35286	Dhx15	24.7273	23.4001	24.3557	28.9984	27.3351	28.0877	31.8974	32.0857	31.9532	32.4426	32.5927	32.458	1	0	1	9	6	10	27	28	29	30	33	31	1.1	1.1	1.8	14.2	9.6	16.9	38.5	39.7	41.1	42.5	44.7	43.5	-3.97937	1.2267e-05	-7.81778	4.93225e-08	-8.33676	2.82873e-08	-3.83841	2.16416e-05	-4.35739	6.61507e-06	-0.518981	0.406662
O35295	Purb	23.0772	23.2272	25.2568	27.9299	27.7381	27.4513	29.7291	29.23	29.5633	29.091	29.3255	29.0687	1	1	1	5	5	5	10	11	11	9	9	9	5.6	5.6	5.6	17.9	18.2	17.9	34.3	34.6	34.6	31.2	31.2	33.6	-3.85267	4.78725e-05	-5.6537	1.62796e-06	-5.30795	2.61159e-06	-1.80103	0.00806275	-1.45528	0.0217739	0.345743	0.659825
O35309	Nmi	23.2263	23.37	23.5193	25.9278	27.5402	26.6535	29.358	29.4122	29.5139	27.6292	27.7629	27.7974	0	0	0	2	3	3	10	8	9	6	7	7	0	0	0	8.6	10.2	10.5	33.4	25.2	29	18.2	21.3	20.1	-3.33532	7.80681e-06	-6.05617	5.69578e-08	-4.35794	5.98217e-07	-2.72084	4.62752e-05	-1.02261	0.018902	1.69823	0.00328942
O35326	Srsf5	22.8965	22.4541	22.6619	23.1511	25.9325	23.9141	24.2199	24.6605	23.6114	23.6846	23.4634	23.0881	2	1	2	0	0	0	5	2	1	2	2	3	5.2	2.6	5.2	0	3.3	0	13.8	10.8	5.2	10.8	9.7	11.5	-1.66169	0.0327706	-1.49306	0.0409771	-0.74118	0.279464	0.168625	0.826473	0.92051	0.194032	0.751885	0.395398
O35343	Kpna4	25.1538	25.4313	23.9788	26.8661	27.0773	27.1644	28.7209	28.4225	28.3038	29.5619	29.2104	29.2918	0	0	0	3	3	3	4	4	4	5	5	5	0	0	0	10.2	10.2	10.2	18.2	16.3	16.3	19.8	19.8	19.6	-2.18131	0.000201804	-3.62774	2.77012e-06	-4.50006	4.87025e-07	-1.44643	0.0033124	-2.31875	0.000124177	-0.872318	0.0792621
O35344	Kpna3	23.402	24.5487	23.1419	26.1125	26.3733	23.6462	27.3697	27.1935	27.3944	28.331	28.4253	28.4203	1	1	1	3	3	2	4	4	4	4	3	3	1.9	1.9	1.9	9.4	9.4	6.7	17.5	15.5	15.2	14	13.6	13.4	-1.67977	0.0406923	-3.62168	0.000377202	-4.69467	5.41998e-05	-1.94191	0.0210494	-3.0149	0.00164985	-1.073	0.247715
O35350	Capn1	26.6576	26.8965	26.283	31.2396	29.7664	31.4438	32.9634	32.2332	30.958	31.1516	29.893	30.9167	6	5	4	23	20	26	30	30	29	23	22	19	9.1	7.4	6.2	34.9	28.2	37.3	43.8	42.4	41.5	34.8	34.8	29.7	-4.20423	0.000100968	-5.43918	9.55415e-06	-4.04138	9.36541e-05	-1.23495	0.0908951	0.16285	0.820923	1.3978	0.105552
O35379	Abcc1	28.4141	28.4612	29.1872	27.7577	28.4153	28.1699	23.2043	23.5919	22.9198	23.9563	23.6451	23.8772	9	9	9	6	8	9	1	0	0	0	0	0	9.9	9.5	9.3	4.1	7	8.7	0.6	0	0	0	0	0	0.573175	0.0969401	5.44881	3.24144e-08	4.86127	6.57759e-08	4.87563	3.47222e-07	4.28809	4.17108e-07	-0.587539	0.146476
O35381	Anp32a	29.1696	29.825	29.5072	30.5853	30.6575	30.8871	34.2698	34.1599	34.0622	33.7934	33.9406	33.9976	3	2	2	9	9	9	10	10	10	10	10	9	17.4	14.2	14.2	41.3	41.3	39.3	39.7	39.7	39.7	39.7	39.7	36.8	-1.20938	0.000292821	-4.66338	9.53045e-09	-4.40995	1.17442e-08	-3.45399	3.37058e-07	-3.20057	2.90071e-07	0.253428	0.381072
O35386	Phyh	29.4534	29.439	29.5226	23.4894	25.7133	23.5868	24.0791	23.154	23.3541	24.2447	23.302	24.3383	11	11	10	0	0	0	1	0	0	0	0	0	44.1	42.6	34.9	0	0	0	3.6	0	0	0	0	0	5.20847	1.30568e-05	5.94257	3.06956e-06	5.51	5.46241e-06	0.734102	0.277825	0.301524	0.650112	-0.432578	0.624166
O35387	Hax1	25.6315	27.1264	28.4975	23.8029	24.9886	22.8981	25.109	22.7954	24.9245	25.8786	24.8082	25.7511	3	3	3	2	1	1	2	1	2	2	3	3	12.5	12.5	12.5	9.3	4.3	5	9.3	5	9.3	7.5	11.8	11.8	3.18858	0.0074848	2.80881	0.0112201	1.60585	0.108172	-0.379773	0.724624	-1.58273	0.120969	-1.20296	0.333136
O35405	Pld3	27.8334	24.2366	23.2559	29.6997	29.6608	29.3916	28.8725	28.1845	29.0455	28.9426	28.6095	28.4947	2	1	1	5	6	5	5	3	4	4	3	3	5.3	2.9	2.5	11.7	11.7	11.7	9.8	7	9.8	9.6	7.4	7.4	-4.47542	0.00155841	-3.59224	0.00453091	-3.57365	0.00465001	0.883177	0.431313	0.901769	0.406355	0.0185921	0.991021
O35409	Folh1	31.6716	31.748	31.7094	25.2789	24.1538	24.2554	24.4075	22.6222	23.9923	24.4578	24.5889	24.3843	16	14	14	0	0	0	1	0	0	1	0	0	27.5	25.3	24.9	1.5	0	0	1.7	0	0	1.2	0	0	7.14695	2.32531e-07	8.03567	5.182e-08	7.2327	9.7987e-08	0.888719	0.100119	0.085742	0.874531	-0.802977	0.207117
O35435	Dhodh	29.6172	29.8135	29.7281	29.3016	29.3765	28.9059	27.1969	26.9815	27.1361	27.4917	27.2893	27.2748	9	9	9	7	7	6	4	4	5	7	6	5	30.4	32.7	32.9	26.3	26.3	21.8	13.2	13.2	16.7	26.1	23.5	19.5	0.524935	0.0244011	2.61476	2.45783e-07	2.36765	4.80816e-07	2.08982	3.56741e-06	1.84272	6.02106e-06	-0.247108	0.339024
O35448	Ppt2	27.556	27.2253	24.3308	28.3875	28.3097	28.2096	23.0186	24.8153	23.8743	23.7304	24.1494	23.9985	2	2	1	3	3	2	1	0	0	1	1	1	10.6	10.6	6	13.2	13.2	8.6	6	0	0	2.6	2.6	2.6	-1.93155	0.0451939	2.46796	0.0116838	2.41127	0.01326	4.3995	0.000470444	4.34282	0.000438394	-0.0566871	0.971231
O35453	Hpn	26.9363	27.1531	27.2905	23.9406	24.649	24.4326	23.5272	24.6148	24.6618	24.1744	24.1026	23.4731	4	4	4	0	0	0	0	0	0	0	0	0	10.6	10.6	10.6	0	0	0	0	0	0	0	0	0	2.7859	3.62485e-05	2.85872	2.05409e-05	3.20996	8.04332e-06	0.0728252	0.871301	0.424062	0.29169	0.351236	0.49799
O35459	Ech1	33.3335	32.9779	33.0454	31.0583	31.137	31.0388	29.6831	29.5826	29.8337	29.1158	28.9029	29.2038	16	15	14	12	13	11	11	10	8	8	7	6	50.2	48	39.8	35.2	37.3	30	34.3	32.1	29.4	31.8	29.7	25.1	2.04088	1.8231e-06	3.41913	2.53436e-08	4.04476	7.74861e-09	1.37825	4.36542e-05	2.00388	2.35457e-06	0.625634	0.0175084
O35465	Fkbp8	28.4498	29.2218	28.9918	28.1391	28.0164	28.183	28.0461	28.8806	28.7691	29.7113	29.7826	29.7379	5	5	4	3	5	5	5	5	7	6	6	7	17.4	17.4	13.7	11.2	15.9	15.9	18.9	18.9	23.6	20.9	20.9	23.6	0.77497	0.0246208	0.322511	0.27998	-0.856159	0.0117731	-0.452459	0.15553	-1.63113	0.00025199	-1.17867	0.00649323
O35488	Slc27a2	33.6359	36.1865	33.7033	24.6703	24.6615	24.9305	23.3019	24.2587	22.84	24.4132	24.1047	24.015	41	42	42	1	1	1	0	0	1	0	0	1	47.9	50.5	51.9	1.6	1.6	1.6	0	0	2.6	0	0	1.8	9.75445	3.06569e-07	11.0417	6.64977e-08	10.3309	9.52307e-08	1.28723	0.0946099	0.576487	0.431735	-0.710744	0.445684
O35492	Clk3	22.0802	22.3209	24.5062	23.913	24.0426	23.6702	24.2039	24.6798	24.1155	26.5574	26.6476	26.2944	0	0	0	0	0	0	1	0	1	5	6	5	0	0	0	0	0	0	1.9	0	2.2	9.9	10.7	10.2	-0.906149	0.164543	-1.36397	0.0371511	-3.53069	0.00012149	-0.457825	0.481112	-2.62454	0.00127676	-2.16672	0.0114495
O35551	Rabep1	23.8517	22.8824	22.7028	24.8273	23.3707	25.2392	26.9829	27.0278	27.1441	24.8339	23.1865	23.8963	0	0	0	0	0	0	6	5	4	4	4	5	0	0	0	0	0	0	8.6	7.7	5.9	5.1	5.5	6.8	-1.33341	0.0538961	-3.90598	6.71695e-05	-0.826566	0.188744	-2.57257	0.00186184	0.506841	0.428949	3.07942	0.00171329
O35566	Cd151	29.3229	29.5606	29.616	31.8773	31.5574	31.9734	23.6495	23.3931	24.3363	24.077	24.4148	24.5261	4	3	4	5	4	5	1	0	0	1	1	1	16.6	13.4	16.6	23.3	19.8	23.3	5.9	0	0	5.9	5.9	5.9	-2.30288	1.88935e-05	5.70686	1.52943e-08	5.16051	2.68871e-08	8.00974	2.82835e-08	7.46339	1.35327e-08	-0.546344	0.147378
O35593	Psmd14	26.2646	23.981	22.855	29.034	28.1005	28.4512	29.5272	30.1322	29.7098	30.3736	29.9924	29.9697	2	1	1	6	6	6	8	8	7	10	9	11	9.4	4.2	4.2	28.7	28.7	28.7	33.2	33.2	31	33.2	33.2	36.5	-4.16168	0.000356737	-5.42285	3.51705e-05	-5.74499	2.17951e-05	-1.26116	0.136847	-1.5833	0.0636804	-0.322139	0.782868
O35598	Adam10	27.7063	28.4188	28.3711	31.5138	30.9037	31.2596	27.5036	27.3557	27.2425	26.0135	26.2302	26.7509	6	7	6	12	12	13	4	5	6	6	7	7	10	14	11.6	21.9	21.9	24.2	6.7	8	11.2	10	12.3	12	-3.06028	3.25616e-06	0.798144	0.0202931	1.83391	0.000106224	3.85842	1.10539e-06	4.89418	1.5929e-07	1.03576	0.0158629
O35601	Fyb1	25.4733	22.0194	22.7058	24.8225	24.3047	25.3104	27.8181	28.108	28.2365	30.4363	30.4276	30.2535	0	0	0	1	1	2	5	7	9	17	17	17	0	0	0	1.6	1.6	3.4	9.6	14.5	17.7	25.6	25.6	25.6	-1.41306	0.111799	-4.65472	0.000147348	-6.97298	6.31155e-06	-3.24166	0.00249929	-5.55992	5.48219e-05	-2.31826	0.0347063
O35604	Npc1	23.5894	22.772	22.6743	23.5319	24.2491	24.9745	26.2643	24.0424	25.9871	25.9627	25.9125	26.0799	0	0	0	4	4	4	2	1	3	4	4	4	0	0	0	4.3	4.3	4.1	1.9	1.3	2.7	3.4	3.4	3.4	-1.23989	0.0814484	-2.41935	0.0026615	-2.97311	0.000685098	-1.17945	0.094507	-1.73322	0.0195562	-0.553763	0.525165
O35609	Scamp3	22.8372	26.7385	23.3882	29.0072	28.8347	29.0327	29.6056	29.4285	29.5277	28.5114	28.4103	28.5622	1	2	1	5	7	5	6	6	6	6	7	5	3.7	8.3	3.7	19.2	24.6	19.2	26.4	26.4	26.4	25.5	31.2	20.6	-4.63692	0.000433833	-5.19933	0.000135369	-4.17334	0.000653316	-0.562414	0.565656	0.463575	0.62579	1.02599	0.381072
O35613	Daxx	21.4609	24.1484	22.8763	24.2336	23.889	23.9736	27.2391	27.3994	27.3583	23.9835	27.0666	26.8648	0	0	0	0	0	0	3	2	2	1	2	2	0	0	0	0	0	0	6.1	4.1	4.1	2.4	4.1	4.1	-1.20352	0.228897	-4.50373	0.000492741	-3.14312	0.00503824	-3.30021	0.00500623	-1.9396	0.056642	1.36061	0.257328
O35639	Anxa3	23.6823	23.3875	23.2354	33.9086	34.3124	34.4719	27.967	27.6487	28.7531	21.3729	23.708	22.1132	2	2	2	29	30	29	12	11	11	2	0	3	5.3	7.7	5.3	59.8	61.9	64.7	40.2	37.2	39.3	6.2	0	9.3	-10.7959	5.18759e-08	-4.68788	1.22868e-05	1.03705	0.0942535	6.10803	3.98826e-06	11.833	4.85577e-08	5.72493	2.42417e-05
O35643	Ap1b1	29.7659	29.6351	29.8205	30.3855	30.5537	30.395	31.2295	31.1577	31.1901	31.2548	31.0307	31.2076	7	5	7	5	4	4	12	13	10	13	10	13	15.9	12.1	15	11.6	11.3	12.4	25.6	28.2	27.9	28.7	26.3	29.2	-0.704204	0.00176644	-1.45191	5.88721e-06	-1.42385	6.72495e-06	-0.747704	0.00123475	-0.719643	0.001392	0.0280613	0.917555
O35654	Pold2	23.4691	24.4749	23.8694	23.473	23.8535	25.4669	29.5039	29.0436	29.2392	30.2555	30.1213	30.0288	0	0	0	1	1	1	12	11	13	13	13	14	0	0	0	2.3	2.3	3.4	36	35	39.9	37.7	37.7	39.9	-0.326658	0.565241	-5.32444	1.70003e-06	-6.1974	4.92981e-07	-4.99778	6.68531e-06	-5.87075	1.54383e-06	-0.872965	0.196036
O35657	Neu1	27.9912	28.0782	27.9792	23.7558	23.8401	25.436	24.8537	23.7522	23.6483	23.7679	23.5709	24.4428	5	4	6	2	2	2	2	2	0	0	0	1	17.4	13.9	20.3	5.4	5.4	5.1	5.1	4.9	0	0	0	2.7	3.67219	5.90735e-05	3.93146	2.43747e-05	4.089	1.74187e-05	0.259263	0.666641	0.416802	0.461401	0.157539	0.852155
O35658	C1qbp	33.1317	33.2891	33.3355	30.4058	30.6446	30.5152	31.6805	31.7117	31.6919	31.2385	31.3236	31.2872	6	5	5	4	4	5	6	6	6	4	5	4	25.5	25.2	25.2	24.8	24.8	25.2	25.2	25.2	25.2	24.8	25.2	24.8	2.73023	9.49503e-08	1.55742	2.96668e-06	1.96902	4.51896e-07	-1.17281	4.97546e-05	-0.761212	0.000857831	0.411601	0.0588573
O35671	Itgb1bp1	24.807	25.3147	23.7345	23.0633	23.5354	25.0864	23.3987	23.1649	23.0453	24.3049	25.4774	25.2538	0	0	0	0	1	1	2	2	1	4	4	3	0	0	0	0	7	7	15	15	7	27.5	27.5	21.5	0.723696	0.289229	1.41577	0.0399742	-0.393287	0.542677	0.692076	0.31068	-1.11698	0.100933	-1.80906	0.0352065
O35678	Mgll	24.7505	21.2244	24.8908	27.3388	27.7365	27.8429	24.3477	23.9854	24.563	24.4194	24.396	24.2917	5	4	3	5	5	6	0	0	1	0	0	0	24.4	19.8	12.9	27.1	27.1	35.3	0	0	3.3	0	0	0	-4.01749	0.00116451	-0.67679	0.452183	-0.747117	0.410909	3.3407	0.00378554	3.27038	0.00385823	-0.070327	0.966531
O35682	Myadm	23.7583	23.4111	24.3749	29.7864	29.7638	29.7131	26.9007	26.919	26.8887	23.8583	24.2398	24.8178	1	1	1	4	4	4	2	2	2	0	1	1	5.3	5.3	5.3	13.4	13.4	13.4	10	10	10	0	5.3	5.3	-5.90635	5.15958e-08	-3.05471	3.06379e-06	-0.457232	0.168757	2.85164	1.16032e-05	5.44912	1.17504e-07	2.59748	8.37656e-05
O35685	Nudc	23.2868	24.0661	24.9759	27.8968	28.643	28.4716	29.6422	31.0835	30.9751	32.23	32.2937	32.142	1	0	1	6	4	5	13	14	14	16	15	15	2.7	0	2.7	21.4	14.8	17.5	37.7	37.7	37.7	44.3	41	41	-4.22752	1.8479e-05	-6.4573	4.70217e-07	-8.11227	7.68084e-08	-2.22978	0.00192353	-3.88475	3.62348e-05	-1.65498	0.0241655
O35691	Pnn	24.0719	22.9278	25.2794	25.5228	26.046	26.0031	25.3317	25.8578	24.5722	23.9985	24.2852	23.8919	2	1	1	4	3	4	5	6	3	2	3	3	3.7	1.5	1.5	5.7	4.4	5.9	7.2	8.8	4.1	2.6	4.1	3.7	-1.76428	0.0141388	-1.16089	0.0669408	0.0345017	0.954178	0.603398	0.348896	1.79878	0.0113902	1.19539	0.121807
O35704	Sptlc1	23.948	27.2404	27.3302	26.5057	26.0437	26.3557	26.5826	26.4085	26.5953	26.0247	26.4479	26.1405	1	3	2	3	3	3	4	3	3	2	2	3	3	9.9	5.5	8.5	8.5	8.5	11.8	9.9	9.9	7.4	7.4	9.9	-0.128847	0.892804	-0.355988	0.673254	-0.0315379	0.969838	-0.227141	0.808612	0.0973094	0.916507	0.32445	0.793941
O35728	Cyp4a14	31.6755	31.7938	31.5975	23.9943	23.9055	24.3655	24.4954	22.5382	24.2699	24.2101	23.3705	24.0358	12	12	11	0	0	0	0	1	0	1	1	1	32.5	34.3	30.8	0	0	0	0	2.4	0	1.8	1.8	1.8	7.60047	2.11858e-07	7.92113	8.09114e-08	7.81679	7.83156e-08	0.320661	0.570511	0.216318	0.694408	-0.104344	0.900333
O35737	Hnrnph1	29.4347	28.7705	29.1912	30.6035	30.8507	30.7667	32.4464	32.3724	32.717	32.5674	32.839	32.647	2	1	2	5	5	5	7	7	7	8	8	7	23.6	19.2	23.6	37.2	33	35	43.7	47.4	47.4	43.9	43.9	43.7	-1.60815	4.95882e-05	-3.37982	1.1471e-07	-3.55234	7.11243e-08	-1.77167	3.0955e-05	-1.94419	1.23765e-05	-0.172519	0.589541
O35744	Chil3	26.2444	22.8307	26.9711	34.829	34.3092	34.4323	30.7996	31.7082	30.9353	24.3745	24.2998	23.7408	3	1	2	19	19	19	10	11	10	1	2	1	7.8	2	6	49.2	44.5	49.2	27.6	31.7	32.9	4.5	6.5	4.5	-9.17478	5.01367e-06	-5.79896	0.000111431	1.21036	0.223694	3.37583	0.00576868	10.3851	2.25977e-06	7.00932	0.000173353
O35841	Api5	24.7228	24.5797	23.1648	24.1082	24.3709	23.7895	30.2684	30.281	30.2441	29.5772	29.7749	29.7029	1	1	0	3	4	3	15	13	13	10	11	12	3.2	2.2	0	6.5	8.9	6.7	29.6	27	27	22	24.4	24.6	0.0662114	0.889124	-6.10875	9.81082e-08	-5.52927	1.7896e-07	-6.17496	4.04656e-07	-5.59548	4.18875e-07	0.579479	0.275874
O35855	Bcat2	34.635	34.6561	34.5508	32.1252	32.008	32.2745	31.2904	31.2921	31.1903	31.3805	31.4811	31.5112	17	17	18	15	15	15	10	10	11	11	13	10	40.7	40.7	40.7	38.9	38.9	38.9	31.8	31.8	31.8	32.1	38.7	28.8	2.47806	1.80619e-07	3.35639	1.18471e-08	3.15638	1.52345e-08	0.878321	0.000392181	0.678318	0.00185965	-0.200003	0.350898
O35857	Timm44	31.6436	31.5932	31.6198	30.1338	30.1858	30.087	29.8462	29.4661	30.1868	30.3488	29.8174	30.0464	15	14	13	13	13	14	8	10	9	10	9	11	36.7	36.1	33.8	31.9	32.5	35	21.7	25.2	22.1	27.2	23.5	28.3	1.48332	0.00011951	1.78581	2.0238e-05	1.54801	5.99789e-05	0.302489	0.241508	0.0646874	0.804188	-0.237802	0.455519
O35864	Cops5	26.9671	26.292	25.3376	27.4348	27.1895	27.179	29.5871	29.6181	29.8611	30.1125	30.0771	30.1878	2	3	3	6	6	6	9	9	9	10	9	10	5.4	9.9	7.8	20.7	20.7	22.5	29.6	29.6	29.6	32.6	29.6	32.6	-1.06889	0.0187224	-3.4899	4.0596e-06	-3.92691	1.56972e-06	-2.42102	0.000119567	-2.85802	2.97992e-05	-0.437003	0.383015
O35887	Calu	29.0239	29.2876	29.6824	31.1322	31.0881	31.0421	30.6629	30.7659	30.611	31.5417	31.2863	31.2994	10	12	9	11	8	9	11	12	12	13	12	13	42.2	47	37.1	40.3	32.4	30.5	45.4	45.1	49.2	52.7	47.9	52.7	-1.75617	1.44343e-05	-1.34865	7.54196e-05	-2.04455	2.83512e-06	0.407526	0.085528	-0.288381	0.201704	-0.695907	0.0195156
O35892	Sp100	24.128	22.0588	23.7266	26.1291	25.9579	27.0251	29.8238	29.7566	29.9496	28.3917	28.35	28.2203	0	0	0	0	1	2	6	5	6	4	3	4	0	0	0	3.7	6.8	14.3	33.8	32.4	34	20.7	18.7	18.7	-3.06625	0.000223972	-6.53887	4.59948e-07	-5.01622	3.44358e-06	-3.47262	0.000105451	-1.94996	0.00413517	1.52265	0.0367731
O35900	Lsm2	24.1244	24.21	24.1753	28.3501	28.154	28.6823	29.9421	30.1635	29.6075	29.5061	29.8525	29.915	0	1	1	2	2	2	4	3	3	2	3	3	0	20	20	40	40	40	52.6	32.6	32.6	27.4	32.6	47.4	-4.22559	6.3527e-08	-5.73448	4.63085e-09	-5.58796	4.58282e-09	-1.50889	0.000118531	-1.36237	0.000202311	0.146521	0.665102
O35904	Pik3cd	23.2306	24.0197	23.7857	23.3858	24.0644	24.2452	28.111	28.3282	28.1559	26.9192	27.297	27.1486	1	1	1	0	1	1	9	8	9	3	5	3	0.8	0.8	0.8	0	1	1.5	10.9	8.7	11.1	4.4	6.8	4.2	-0.219841	0.510153	-4.51971	1.11088e-07	-3.44297	7.94572e-07	-4.29987	6.28766e-07	-3.22313	2.58276e-06	1.07673	0.0134819
O35930	Gp1ba	24.083	23.3183	23.5992	29.8473	30.432	30.1708	24.3055	24.5069	24.8864	22.9921	22.9624	23.9707	0	0	0	8	9	8	1	1	0	0	0	0	0	0	0	12.8	14.7	13.1	1.5	1.5	0	0	0	0	-6.48317	6.47899e-08	-0.899407	0.027069	0.35848	0.337356	5.58376	3.96597e-07	6.84165	6.89041e-08	1.25789	0.01492
O35943	Fxn	30.0557	30.0909	30.0789	29.2444	28.8272	29.1546	27.9763	28.0906	27.8528	28.6028	28.7932	28.6597	6	6	6	4	4	4	4	4	4	4	5	5	28.5	28.5	28.5	25.1	25.1	25.1	25.1	25.1	25.1	22.7	28.5	28.5	0.999773	0.000334739	2.10195	7.73115e-07	1.38996	1.92239e-05	1.10218	0.000190475	0.390183	0.0561513	-0.711993	0.00839457
O35945	Aldh1a7	23.6291	22.3368	22.5535	26.8081	27.0277	26.9929	25.7449	24.2485	24.6634	23.4411	24.0075	23.7278	1	0	0	2	3	3	1	1	0	1	0	1	7.4	4.6	6.6	27.9	31.3	27.9	4.6	6.6	3.8	7	1.8	4.6	-4.10309	9.40611e-06	-2.0458	0.00111646	-0.885644	0.0774061	2.05729	0.00152634	3.21744	5.95727e-05	1.16016	0.0647103
O35954	Pitpnm1	24.1251	22.7722	23.6671	24.1856	24.6872	23.8833	23.869	25.9659	26.2785	24.2249	22.779	24.1011	0	0	0	2	1	2	4	4	5	1	1	1	0	0	0	2.3	0.7	2.3	4.9	4.6	5.3	1.6	1.6	1.6	-0.730561	0.355673	-1.84966	0.0240708	-0.180214	0.814839	-1.1191	0.160652	0.550347	0.475562	1.66945	0.0837699
O35955	Psmb10	23.5129	24.5196	24.4724	28.5985	29.0819	29.6964	31.1525	30.9696	30.7388	29.1493	29.0711	29.0761	0	0	0	3	4	5	10	9	8	7	8	6	0	0	0	14.3	19	28.6	45.1	40.7	37	24.9	28.9	21.2	-4.95732	4.13494e-07	-6.78532	2.41581e-08	-4.93057	2.08796e-07	-1.828	0.00067645	0.026753	0.949188	1.85476	0.0018179
O35972	Mrpl23	29.7312	29.849	29.8885	23.5009	24.3243	23.0417	28.1828	28.3033	28.3253	28.3026	28.4075	28.3625	5	5	6	1	2	0	2	2	2	4	3	5	61	61	67.8	8.9	19.2	0	19.2	19.2	19.2	38.4	28.1	44.5	6.20064	3.13541e-08	1.55247	0.000427885	1.46538	0.000638583	-4.64817	4.43259e-07	-4.73526	2.2179e-07	-0.0870871	0.860156
O54692	Zw10	26.3757	25.9291	23.717	24.7363	24.3556	24.5676	27.1383	26.7727	26.7274	27.4956	27.2509	27.4315	4	3	2	0	1	0	6	7	6	9	7	10	6	4.7	3.1	0	1.3	0	10.4	11.4	9.4	15.3	10.3	17.1	0.787431	0.243265	-1.53887	0.0264958	-2.05206	0.00614267	-2.3263	0.0039078	-2.83949	0.00100343	-0.513192	0.547416
O54724	Cavin1	22.9644	24.6254	23.2085	32.2952	31.9508	33.026	24.3924	22.785	24.9379	24.0987	22.418	24.0288	3	1	2	17	16	18	1	2	0	1	0	1	7.7	2	4.8	43.6	46.4	46.4	3.1	5.9	0	2.8	0	2.8	-8.82457	1.16157e-06	-0.439001	0.571014	0.0842533	0.915022	8.38557	2.80702e-06	8.90883	1.23958e-06	0.523255	0.627988
O54734	Ddost	31.7558	32.171	32.0927	32.3702	32.2181	32.2548	31.3801	31.3746	31.2084	31.1734	31.1086	31.2673	13	13	13	12	12	12	11	12	12	10	11	10	36.7	36.7	36.7	34.2	34.2	34.2	31.7	34.2	34.2	28.8	31.7	28.8	-0.274518	0.172373	0.685469	0.00299792	0.823392	0.000912687	0.959987	0.000476928	1.09791	0.000157461	0.137924	0.590517
O54749	Cyp2j5	30.8533	30.9571	30.7942	23.4396	24.6323	24.2893	24.7264	24.1999	24.5256	23.7299	23.6048	24.6076	16	16	17	0	0	0	0	0	1	0	0	1	26.9	26.9	28.5	0	0	0	0	0	3	0	0	1.4	6.74778	7.43693e-08	6.38423	5.11897e-08	6.88742	2.72824e-08	-0.363555	0.389004	0.139632	0.73807	0.503187	0.323093
O54774	Ap3d1	24.665	23.363	24.0613	23.9161	24.3545	24.6103	28.8859	28.798	28.8091	28.4653	27.8574	28.6237	2	1	2	1	1	1	15	14	17	12	14	12	2.1	0.8	1.8	1.1	1.1	1.1	16.5	14.6	17.8	13.1	14.8	12.4	-0.263834	0.52411	-4.80122	3.46466e-07	-4.2857	7.7624e-07	-4.53739	1.63137e-06	-4.02186	2.48397e-06	0.515526	0.2995
O54781	Srpk2	22.4	22.5833	23.8309	24.878	24.193	24.567	24.0094	23.6587	23.2768	25.5749	25.6773	25.5923	0	0	0	0	0	0	0	0	0	2	2	2	0	0	0	0	0	0	3.1	3.1	3.1	6.6	6.6	6.6	-1.60793	0.00302133	-0.710221	0.100641	-2.67678	5.95592e-05	0.897709	0.0537181	-1.06885	0.0240893	-1.96656	0.00242172
O54782	Man2b2	22.645	23.4589	24.7313	30.2706	29.9589	29.8493	27.9251	27.2997	27.4897	27.3891	25.7394	24.3201	1	1	2	11	11	12	7	6	7	2	2	2	1.1	1.1	2.5	15.6	15.6	17.1	10.5	9.3	10.5	3.2	3.3	2.6	-6.41455	1.77103e-05	-3.95976	0.000456399	-2.20449	0.0161707	2.45478	0.0117165	4.21006	0.00038389	1.75528	0.0950226
O54785	Limk2	23.151	23.7193	23.5306	23.699	24.7993	23.4855	26.0187	27.1029	26.517	27.2628	26.1912	25.9248	0	0	0	0	0	1	2	1	1	3	3	3	0	0	0	0	0	2.7	4.9	2.5	4.4	6.3	7.4	7.4	-0.527626	0.336913	-3.07923	0.000102895	-2.99266	0.000125562	-2.5516	0.000609313	-2.46503	0.000664422	0.0865705	0.917203
O54786	Dffa	23.321	25.4806	24.8587	26.8203	23.3555	26.3822	29.7679	29.918	29.9154	28.9103	28.708	28.6643	0	0	0	4	1	2	10	10	12	9	8	8	0	0	0	17.5	5.7	10	41.4	39.3	44.1	35.6	28.7	26.6	-0.965885	0.332455	-5.31365	0.000149555	-4.20745	0.00078623	-4.34776	0.000918686	-3.24156	0.00498986	1.1062	0.360196
O54788	Dffb	23.9838	22.2631	25.6411	23.9097	22.5295	24.5164	27.8163	27.7137	27.4015	26.6027	26.8283	25.9211	0	0	0	0	0	0	5	6	6	4	3	2	0	0	0	0	0	0	19.8	25.3	25.3	16	11.9	8.1	0.310783	0.746442	-3.68118	0.00119504	-2.48808	0.0123606	-3.99196	0.00100577	-2.79886	0.00764018	1.19311	0.287308
O54824	Il16	25.0295	24.9201	23.3847	24.3774	24.2093	25.5487	30.8232	31.2376	31.2616	32.8958	33.0232	32.947	2	2	1	3	2	5	20	19	20	24	24	24	1.9	1.9	0.9	3	1.9	5.2	20.7	20	21	25	23.7	23.8	-0.267035	0.640413	-6.6627	3.07566e-07	-8.51056	4.58723e-08	-6.39567	1.35971e-06	-8.24353	1.70326e-07	-1.84786	0.0126809
O54825	Bysl	23.4871	23.1609	23.4091	25.0654	22.7718	24.2276	27.3977	27.0402	27.4098	27.267	26.9726	27.2083	0	0	0	1	1	0	7	9	7	8	7	6	0	0	0	1.8	1.8	0	17	23.2	16.7	20.4	18.6	14.4	-0.669241	0.23501	-3.93023	1.8658e-05	-3.79698	2.37759e-05	-3.26099	0.000131029	-3.12774	0.000145769	0.133251	0.872252
O54833	Csnk2a2	23.7689	23.5263	23.9987	25.4274	25.598	25.7538	28.8306	29.0791	29.0624	29.3787	29.5003	29.4957	0	1	0	0	1	2	13	10	10	10	12	9	0	2.6	0	0	3.7	7.7	41.1	35.4	34.3	34.6	45.1	34	-1.82842	6.62984e-06	-5.22606	3.10463e-09	-5.6936	1.73456e-09	-3.39765	2.1415e-07	-3.86518	5.94443e-08	-0.467538	0.0774589
O54865	Gucy1b1	24.825	23.5528	22.9444	26.731	26.6555	26.5499	23.9686	23.9053	24.7955	24.0161	23.8253	24.0529	0	0	0	4	3	4	0	0	0	0	0	0	0	0	0	8.2	6.8	8.4	0	0	0	0	0	0	-2.87141	0.000150161	-0.449081	0.352922	-0.190709	0.698227	2.42233	0.000554835	2.6807	0.000233774	0.258373	0.708873
O54879	Hmgb3	21.9375	25.0407	24.5639	24.2263	23.2969	25.0333	27.9317	28.2376	28.5518	29.6768	29.1999	29.1506	0	1	0	0	0	0	6	6	7	6	5	4	0	7	0	0	0	0	24.5	30.5	26.5	30.5	30.5	26.5	-0.338153	0.707976	-4.39301	0.000241627	-5.49512	4.41228e-05	-4.05486	0.000639392	-5.15696	0.000101182	-1.10211	0.300341
O54890	Itgb3	26.5842	23.6882	23.8384	33.4426	34.3051	33.4208	28.4348	28.3212	28.4419	23.9128	24.586	25.3455	3	1	1	32	32	29	10	8	9	1	1	1	3.9	1.9	1	51.5	49.6	47.5	16	11.9	13.2	1.4	1.4	1.4	-9.01922	1.18325e-06	-3.6957	0.000618054	0.0888743	0.91234	5.32352	7.33012e-05	9.1081	1.25413e-06	3.78458	0.00222863
O54901	Cd200	26.2328	22.7283	23.8338	30.6872	30.8784	31.0345	22.9176	23.4876	24.4984	24.7448	22.8846	26.034	1	1	1	8	8	8	0	0	0	1	0	0	3.6	3.6	3.6	20.1	20.1	20.1	0	0	0	4	0	0	-6.60173	0.00011679	0.630457	0.556652	-0.289518	0.793395	7.23218	7.15384e-05	6.31221	0.000155317	-0.919975	0.523897
O54909	Rdh16	32.0654	32.0245	32.1077	24.4732	23.99	23.8953	24.9058	23.8819	23.2079	24.557	23.707	23.5109	11	12	13	0	0	0	0	0	0	0	0	0	35.6	35.6	35.6	0	0	0	0	0	0	0	0	0	7.94636	8.2629e-08	8.06732	3.48357e-08	8.14089	2.95131e-08	0.120964	0.821006	0.194531	0.696743	0.0735678	0.924569
O54910	Nfkbie	23.1275	22.2149	23.5965	24.0736	24.4655	23.712	28.4131	27.8069	28.4127	26.5783	26.4862	23.9366	0	0	0	0	0	0	5	4	5	2	2	1	0	0	0	0	0	0	24.5	19.2	24.5	9.6	8.5	5.2	-1.10409	0.167996	-5.23129	2.975e-05	-2.68739	0.00327907	-4.1272	0.000281455	-1.5833	0.0516692	2.5439	0.014394
O54916	Reps1	23.4671	24.1205	23.183	24.512	25.0313	24.5858	26.6684	26.7804	26.8539	28.1263	27.3971	27.8344	0	0	0	0	0	1	2	4	3	6	5	6	0	0	0	0	0	2	3	6.3	5	10.9	9.4	10.9	-1.11952	0.0053881	-3.1774	1.96528e-06	-4.1957	2.13275e-07	-2.05788	0.00010021	-3.07619	4.37943e-06	-1.01831	0.0204739
O54931	Akap2	23.6028	25.0656	23.94	29.0917	29.5581	29.006	25.8603	25.7764	23.4199	19.3923	19.4278	23.2446	0	1	0	13	14	16	2	2	0	2	3	4	0	2.1	0	20.3	20.4	23.6	3.2	3.2	0	3.2	4.1	5.5	-5.01582	0.00143151	-0.816026	0.480936	3.51458	0.00908489	4.19979	0.00433135	8.5304	3.13551e-05	4.33061	0.00917872
O54940	Bnip2	23.66	23.5234	23.8783	23.8444	24.6442	24.4392	25.8918	26.1486	25.8765	25.9986	26.1055	26.1914	0	0	0	1	0	1	1	2	2	3	3	3	0	0	0	7.7	3.7	6.4	7.4	10.1	7.7	10.1	10.1	10.1	-0.621991	0.0325664	-2.28503	4.17534e-06	-2.41126	2.68802e-06	-1.66304	8.67592e-05	-1.78926	4.22757e-05	-0.12622	0.732088
O54941	Smarce1	23.0736	23.3444	22.8651	23.4556	23.3146	24.87	25.2443	24.1441	27.1505	23.384	24.1544	25.407	1	0	0	0	0	1	3	2	2	3	2	1	3.4	0	0	0	0	2.4	9.5	6.6	7.3	6.6	6.6	2.4	-0.785676	0.396459	-2.41859	0.0141325	-1.22077	0.168778	-1.63292	0.0859731	-0.43509	0.634387	1.19783	0.285375
O54942	Cldn5	24.0992	22.9471	22.2564	29.5849	29.3315	29.2656	25.5028	23.8206	24.4953	24.795	25.3158	24.2923	1	0	0	2	2	2	0	0	0	0	0	0	7.8	0	0	13.3	13.3	13.3	0	0	0	0	0	0	-6.29307	1.98985e-06	-1.50529	0.0222884	-1.7001	0.012352	4.78778	2.06339e-05	4.59297	2.17677e-05	-0.194804	0.830667
O54946	Dnajb6	23.5159	21.7716	23.4732	25.4714	24.7788	25.2868	27.1109	27.6269	27.0333	28.4622	28.2539	28.1675	1	1	1	0	0	1	4	3	2	8	6	6	2.7	2.7	2.7	0	0	4.1	15.1	9.9	6.8	25.8	16.7	18.1	-2.25878	0.000953624	-4.33678	4.99465e-06	-5.37435	8.99816e-07	-2.078	0.00170888	-3.11556	9.24884e-05	-1.03757	0.102563
O54950	Prkag1	27.1322	27.169	27.1287	23.2546	23.8662	27.0264	28.22	28.5062	28.1457	26.9958	26.8466	26.8946	4	3	4	2	1	4	4	4	4	2	2	3	11.8	9.1	13.3	5.8	3.3	15.5	15.5	15.5	15.5	7.9	7.9	11.2	2.42757	0.0178593	-1.14736	0.192527	0.23097	0.796439	-3.57493	0.00198181	-2.1966	0.0253482	1.37833	0.214577
O54957	Lat	22.0182	23.4333	21.5356	25.3326	25.5898	24.1108	25.7687	25.8665	25.8211	28.5281	28.5945	28.2756	0	0	0	1	1	1	4	3	4	4	4	4	0	0	0	5.4	5.4	5.4	21.9	18.2	21.9	21.9	21.9	21.9	-2.68204	0.000679705	-3.48976	7.14626e-05	-6.13705	8.3235e-07	-0.807725	0.176103	-3.45501	0.000106434	-2.64729	0.00227989
O54962	Banf1	23.2461	24.1414	25.1653	25.8284	28.5519	28.7954	28.8278	28.9534	28.7374	28.406	28.5286	28.5691	0	0	1	1	2	2	3	3	3	2	4	4	0	0	27	29.2	42.7	41.6	44.9	44.9	44.9	37.1	52.8	52.8	-3.54096	0.00140961	-4.65525	0.000147427	-4.31697	0.000252836	-1.11429	0.20228	-0.776015	0.358852	0.338273	0.780172
O54984	Get3	28.9735	28.7724	28.9626	30.4496	30.0655	30.303	29.7855	29.827	29.961	29.9758	30.1464	30.376	6	7	7	10	9	9	10	9	10	8	7	6	20.1	26.1	26.1	40.2	33.9	33.9	38.2	31.9	38.2	31.6	26.1	19.8	-1.3699	5.14856e-05	-0.955035	0.000519414	-1.26324	6.60712e-05	0.41486	0.0609226	0.106657	0.611604	-0.308204	0.228252
O54988	Slk	24.1122	23.1643	23.0091	28.992	28.7076	29.2163	28.1463	27.9243	28.0517	29.9287	29.6778	29.4293	1	1	1	12	11	12	16	13	12	21	18	21	0.9	0.9	0.9	11.8	9.9	12.4	17.1	12.2	10.9	21.6	21.2	22.7	-5.54347	8.73825e-08	-4.61225	1.55285e-07	-6.25008	1.62533e-08	0.931223	0.0169602	-0.706607	0.0515701	-1.63783	0.00182227
O54990	Prom1	29.1897	29.2998	29.1414	23.9312	24.6823	25.0398	24.798	24.7122	23.7696	25.0527	25.3053	22.8056	6	7	6	0	0	0	0	0	0	0	0	0	8.7	9.9	11.8	0	0	0	0	0	0	0	0	0	4.6592	5.63172e-05	4.7837	3.20812e-05	4.82245	2.92287e-05	0.1245	0.87648	0.16325	0.825226	0.0387503	0.974886
O55013	Trappc3	26.8237	24.2745	26.9115	27.6433	27.5166	27.3576	28.8525	28.8267	28.6704	27.3941	27.6292	27.6207	2	2	2	3	3	3	8	8	8	5	5	5	8.9	8.9	8.9	18.9	18.9	18.9	42.8	42.8	42.8	24.4	24.4	24.4	-1.50258	0.0421417	-2.77997	0.00115392	-1.54478	0.0304076	-1.27739	0.0752213	-0.0422043	0.95365	1.23518	0.139778
O55022	Pgrmc1	30.3889	30.5003	30.482	32.6176	32.5562	32.7557	29.4343	29.1715	29.5724	29.7982	29.8909	29.8845	7	7	7	10	11	11	7	7	8	7	7	6	35.4	35.4	35.4	37.9	49.7	49.7	35.4	35.4	35.4	41.5	41.5	41.5	-2.1861	7.61233e-07	1.06435	0.000115146	0.59923	0.00548642	3.25045	1.42414e-07	2.78533	1.87045e-07	-0.465116	0.0520759
O55023	Impa1	27.7603	27.8104	28.1045	30.4875	30.4373	29.8607	32.1506	32.181	32.4122	31.261	32.0941	31.3658	4	4	4	10	9	9	14	13	13	11	12	12	16.6	16.6	16.6	35.7	32.9	32.9	48	46.6	46.6	41.2	44	44	-2.37007	1.75148e-05	-4.35617	1.12521e-07	-3.68188	3.53872e-07	-1.9861	8.0771e-05	-1.3118	0.00120798	0.674294	0.0837577
O55028	Bckdk	30.3515	29.991	29.9525	26.7555	24.9133	26.057	23.3761	24.9344	23.2621	24.3395	23.8873	23.5383	9	9	9	1	1	1	1	1	1	1	1	2	35.4	39.6	39.6	5.1	5.1	5.1	4.1	4.1	4.1	4.1	4.1	7.3	4.1898	4.80836e-05	6.24084	1.46184e-06	6.17668	1.52955e-06	2.05104	0.00629955	1.98688	0.00683944	-0.0641618	0.952989
O55029	Copb2	29.3778	29.429	29.3265	30.6541	30.7902	30.705	31.36	31.3653	31.4654	31.7596	31.7862	31.7123	11	9	9	17	18	19	24	25	22	25	25	24	17.8	14.8	14.8	25.4	26.9	30.7	34.3	36.1	32.2	36.5	36.5	32.6	-1.33865	9.73145e-06	-2.01914	2.69125e-07	-2.37492	7.37976e-08	-0.680493	0.0014423	-1.03627	6.70736e-05	-0.355779	0.0811521
O55033	Nck2	23.4638	24.9606	23.8029	24.557	23.2688	24.4187	24.6135	24.4274	22.3787	27.5429	27.5267	27.5857	0	0	0	0	0	0	1	0	0	6	5	7	0	0	0	2.1	2.1	0	10	2.1	2.1	26.3	17.6	23.2	-0.00575836	0.994422	0.269249	0.703156	-3.47601	0.000399382	0.275007	0.725232	-3.47025	0.000525102	-3.74526	0.00110748
O55042	Snca	24.6159	23.1118	23.9376	30.9739	30.6726	30.2145	25.0919	25.4238	25.2656	24.2206	24.0781	24.1664	0	0	0	7	7	7	3	3	3	0	0	0	0	0	0	46.4	46.4	46.4	36.4	36.4	36.4	0	0	0	-6.73191	7.39178e-08	-1.372	0.00402526	-0.266603	0.501492	5.35991	6.66379e-07	6.46531	1.28235e-07	1.1054	0.0357843
O55057	Pde6d	22.5777	23.6922	23.742	23.6182	24.7698	24.1656	26.8121	27.0068	26.7779	26.7665	27.2254	26.9684	0	0	0	1	1	1	3	3	3	4	3	3	0	0	0	8	4.7	8	25.3	25.3	25.3	33.3	25.3	25.3	-0.847246	0.0639912	-3.52832	6.23052e-06	-3.64945	4.70126e-06	-2.68107	9.142e-05	-2.8022	5.48219e-05	-0.121132	0.84994
O55060	Tpmt	26.6847	26.5787	26.5059	22.3973	23.7302	24.4998	24.8404	24.0185	24.7682	23.9687	24.8338	24.2754	5	4	4	0	0	0	1	1	2	1	1	2	20	14.2	14.2	0	0	0	3.3	3.3	8.8	4.2	4.2	9.6	3.04734	0.000228584	2.04741	0.0025023	2.23047	0.00144451	-0.999926	0.0910204	-0.816864	0.15136	0.183062	0.825435
O55098	Stk10	23.7873	23.6142	25.4311	28.2801	27.622	27.7686	30.7615	30.794	30.7859	29.6448	29.4057	29.6676	0	0	0	9	8	9	18	21	21	17	13	15	0	0	0	11.1	11.2	13	21.9	25.4	25.4	20.4	18	18.5	-3.61265	2.31275e-05	-6.50291	1.71995e-07	-5.29515	7.51563e-07	-2.89026	0.00014623	-1.6825	0.00438036	1.20775	0.0541453
O55101	Syngr2	23.5645	24.0298	23.4557	27.7528	27.7902	27.8683	23.3376	23.0187	25.0649	23.6016	24.9076	25.2816	0	0	0	2	2	2	2	2	2	0	0	0	0	0	0	12.9	12.9	12.9	12.5	12.5	12.5	0	0	0	-4.12047	7.01682e-05	-0.123758	0.844106	-0.913631	0.153438	3.99671	0.00010407	3.20684	0.000410341	-0.789873	0.327614
O55103	Prx	22.4588	22.8636	24.171	31.3352	31.3108	31.3872	24.5168	22.4924	23.9639	24.7419	23.4873	23.711	0	0	1	31	31	29	0	0	0	1	0	0	0	0	1.2	28	27.7	25.8	0	0	0	0.6	0	0	-8.17994	6.49373e-07	-0.49323	0.454713	-0.815636	0.223541	7.68671	1.75662e-06	7.3643	1.54383e-06	-0.322406	0.737328
O55106	Strn	26.5409	25.6039	26.2595	29.2252	29.4294	29.3055	29.8185	29.9742	29.9193	28.6348	28.6026	28.8428	2	2	4	10	13	16	16	16	17	11	15	9	4	2.9	8.1	21.3	25.1	32.7	34.6	34.6	36.5	19.6	32.8	19	-3.18527	7.55499e-07	-3.76922	1.24641e-07	-2.55863	2.24041e-06	-0.583947	0.0475902	0.626643	0.0330031	1.21059	0.00278497
O55125	Nipsnap1	33.9075	33.927	33.8005	30.1964	29.987	30.3587	29.3754	29.4022	29.3298	30.1593	30.2574	30.2597	13	13	13	8	7	9	7	6	7	7	6	6	37.7	37.7	37.7	30.6	27.5	34.2	29.9	24.6	29.9	32	27.1	29.6	3.69765	1.97549e-08	4.5092	2.96502e-09	3.65285	8.19234e-09	0.811544	0.000894129	-0.0448007	0.810546	-0.856345	0.0018337
O55126	Nipsnap2	32.5258	32.5937	32.6103	32.0458	31.8966	32.0619	29.1012	29.2208	29.3933	28.8157	29.2762	28.9466	9	9	9	7	8	9	6	5	8	7	6	6	36.3	36.3	36.3	31	33.8	33.8	27	19.2	30.6	24.2	22.4	22.4	0.575191	0.0136426	3.33818	3.40169e-08	3.56378	2.01049e-08	2.76299	5.57995e-07	2.98858	1.9345e-07	0.225596	0.371399
O55128	Sap18	24.3773	23.5622	22.9403	24.9046	23.1501	24.5985	24.972	25.7902	24.8428	24.1607	25.184	24.7479	1	1	0	0	0	1	4	4	3	4	2	2	4.6	4.6	0	0	0	4.6	22.2	19.6	17.6	22.2	9.2	13.1	-0.591126	0.356377	-1.57506	0.0191174	-1.0709	0.0880186	-0.983938	0.129632	-0.479775	0.442511	0.504162	0.534222
O55131	Septin7	27.5078	27.6137	27.5441	30.5622	31.2751	31.2151	31.2742	31.1832	31.2474	31.7593	31.6987	31.5663	2	2	2	14	14	15	19	18	20	17	18	16	6	6	6	33.9	36.5	36.5	39.4	35.8	45.2	35.6	40.1	33.3	-3.46229	1.68019e-07	-3.67975	5.50693e-08	-4.11959	2.27791e-08	-0.217454	0.376302	-0.657299	0.0141156	-0.439845	0.13446
O55135	Eif6	23.5579	22.2276	25.0557	28.2119	28.1314	28.3323	29.3479	29.5133	29.7341	29.9719	30.0868	29.9736	1	1	1	4	4	4	5	6	7	7	7	7	7.3	5.7	5.7	22.9	22.9	22.9	27.3	37.6	46.9	30.6	30.6	30.6	-4.61146	2.79753e-05	-5.91805	2.69227e-06	-6.39703	1.40764e-06	-1.30659	0.0578909	-1.78557	0.013813	-0.478982	0.571316
O55137	Acot1	30.4764	30.3055	30.5155	26.989	23.6689	27.1098	25.8742	24.9936	24.5208	24.052	22.8158	23.6439	3	3	3	1	1	2	1	1	1	0	0	0	33.4	33.4	33.4	26.3	26.3	30.5	27.2	24.6	24.6	18.6	18.6	18.6	4.5099	0.000615359	5.30293	0.000137943	6.92858	1.73209e-05	0.793027	0.421292	2.41868	0.0215974	1.62565	0.168874
O55142	Rpl35a	29.0435	28.3286	26.9217	28.4397	28.5391	29.004	30.7342	30.7104	30.693	30.7921	30.9075	30.9698	2	2	3	5	6	7	6	8	8	6	6	7	14.5	14.5	20.9	33.6	33.6	40	39.1	45.5	45.5	44.5	44.5	45.5	-0.56299	0.287232	-2.61458	0.000258348	-2.79185	0.000158149	-2.05159	0.00192187	-2.22886	0.00100553	-0.177272	0.81377
O55143	Atp2a2	32.5309	33.7265	33.4136	33.1847	33.0465	32.7706	31.6183	31.3787	31.5138	31.636	31.6566	31.7657	23	24	25	21	21	20	15	14	17	14	16	15	34	34.8	36.9	33.4	33.4	32.4	26.1	25.4	28.1	29.9	29.5	28.3	0.223042	0.514788	1.72004	0.000218582	1.53757	0.000485989	1.497	0.000862536	1.31452	0.00175477	-0.182477	0.687891
O55201	Supt5h	24.8555	24.0424	24.5828	26.6105	27.4503	27.1841	30.958	30.5659	30.9088	31.1098	31.3095	31.0955	3	4	2	10	9	9	23	24	25	28	25	23	2.8	4.4	1.3	11.7	11.1	10.4	29.8	29.7	30.6	33.5	29.2	27.6	-2.58804	1.14084e-05	-6.31732	1.11577e-08	-6.67802	6.96011e-09	-3.72928	1.43908e-06	-4.08997	4.91736e-07	-0.360693	0.367573
O55222	Ilk	23.4382	23.7751	24.2428	31.645	31.8058	31.6425	29.8301	29.7245	29.4829	29.2404	29.6004	29.0568	1	0	0	18	18	20	11	11	12	10	10	11	1.5	0	0	36.7	36.7	45.6	29.6	25.7	31.2	26.8	24.1	27.4	-7.8791	3.20442e-09	-5.86049	7.22937e-09	-5.48054	9.52068e-09	2.01861	3.28227e-05	2.39856	7.33794e-06	0.379951	0.271522
O55234	Psmb5	28.3259	28.8327	28.5505	30.4423	30.3021	29.9498	24.0537	26.4403	26.2864	25.8637	25.688	26.2028	9	10	10	9	8	8	1	2	2	2	2	3	34.5	37.9	37.9	42.4	42	33	4.9	8.3	8.3	8.7	8.7	14	-1.66173	0.0202941	2.97624	0.000452123	2.65157	0.00100183	4.63796	3.0794e-05	4.3133	4.17918e-05	-0.324667	0.711173
O55236	Rngtt	23.726	23.0316	23.03	23.7878	23.8762	24.5458	27.3106	27.2615	27.5634	27.7509	27.6036	27.3903	0	1	0	0	1	1	7	5	5	5	7	6	0	2.7	0	0	1.7	1.7	14.9	11.4	11.2	10.6	14.7	13.2	-0.80742	0.0223718	-4.11599	1.80885e-07	-4.3191	1.13111e-07	-3.30857	2.6366e-06	-3.51168	1.17523e-06	-0.20311	0.631248
O70133	Dhx9	27.6518	28.1735	28.2677	28.1801	28.9491	28.9994	31.5975	31.7033	31.3985	31.0099	31.1119	31.1097	6	7	8	14	13	13	35	37	37	29	26	26	6.4	6.4	6.1	9.3	9.5	10.8	28.3	28.6	29.6	21.5	20.5	20.9	-0.678523	0.039181	-3.53544	4.07052e-07	-3.04614	1.20302e-06	-2.85691	5.14589e-06	-2.36762	1.43739e-05	0.489298	0.187112
O70145	Ncf2	24.3876	23.2234	23.342	29.3477	29.8108	29.1222	29.4566	30.2673	30.0368	27.3436	23.8905	25.3523	0	0	0	10	9	8	15	15	13	2	1	1	0	0	0	21	16.4	17	35.2	34.3	29.9	4.2	1.5	2.1	-5.77589	4.33736e-05	-6.26924	1.58558e-05	-1.87777	0.0354122	-0.493352	0.58109	3.89812	0.000711158	4.39147	0.00112111
O70152	Dpm1	28.7442	28.9482	28.6678	30.761	31.1785	31.0525	30.1304	30.1518	30.4525	29.3803	29.3363	29.5068	6	7	5	8	11	12	6	7	6	5	5	5	24.6	29.6	24.2	23.1	35.8	35.4	21.5	27.3	21.5	24.2	24.2	24.2	-2.21063	1.64446e-06	-1.45818	2.55925e-05	-0.621125	0.00867764	0.75245	0.00381278	1.58951	1.99768e-05	0.837057	0.00531397
O70161	Pip5k1c	23.2073	23.2908	23.4256	24.8601	23.6974	24.8251	26.0659	25.7096	26.15	25.9312	26.1849	26.0212	0	0	0	0	0	1	3	3	3	4	4	2	0	0	0	2.1	2.1	4.5	9.5	8.3	9.5	11	11	8.2	-1.15299	0.00624961	-2.66728	1.20684e-05	-2.73787	9.59241e-06	-1.5143	0.00117785	-1.58488	0.000761538	-0.0705885	0.895906
O70172	Pip4k2a	25.1617	23.9488	23.0722	27.0776	28.3481	28.0381	30.2907	30.0312	29.979	30.006	30.1278	30.1337	0	0	0	1	0	0	7	7	6	3	3	3	0	0	0	13.1	9.1	6.9	32.6	32.6	29.9	22.2	22.2	22.2	-3.76035	5.12141e-05	-6.03936	8.81514e-07	-6.02825	8.45907e-07	-2.27901	0.00187056	-2.2679	0.00171596	0.0111106	0.990344
O70194	Eif3d	27.1813	25.5506	23.7961	29.1613	29.7033	29.3028	31.4857	31.6118	31.3362	31.9229	31.8084	31.8908	3	2	0	9	7	10	17	16	16	17	18	16	8.4	4.9	0	19	15.9	24.8	36.3	36.1	36.1	34.7	36.3	34.5	-3.8798	0.000373235	-5.96858	1.00089e-05	-6.3647	5.89454e-06	-2.08878	0.0164089	-2.4849	0.0059635	-0.39612	0.708873
O70230	Znf143	22.8555	24.6548	25.4937	24.0707	24.3821	25.325	24.272	27.6479	27.4924	26.3281	27.4207	27.1083	1	0	0	0	0	0	1	2	2	4	3	3	1.3	0	0	0	0	0	1.3	3.9	3.9	10	6.6	6.6	-0.257947	0.82892	-2.13609	0.0564684	-2.61768	0.0247566	-1.87815	0.10177	-2.35973	0.0428238	-0.481585	0.754862
O70251	Eef1b	28.0399	28.5327	27.422	28.8829	28.8346	28.9293	31.3564	31.2459	31.512	31.8343	31.8184	31.7932	2	2	2	2	2	2	6	6	6	6	6	5	17.3	17.3	17.3	10.7	10.7	10.7	37.3	37.3	32.4	37.3	37.3	34.2	-0.884061	0.0103668	-3.37324	5.03049e-07	-3.81709	1.76043e-07	-2.48918	1.15994e-05	-2.93303	2.70038e-06	-0.443855	0.222005
O70252	Hmox2	29.6183	29.4187	28.965	29.8906	29.7302	30.2412	30.5056	30.4883	31.2022	31.5067	31.5444	31.5083	7	6	4	8	8	9	12	13	11	13	13	13	32.4	23.8	21	39.4	39.4	37.5	50.8	53.3	45.7	52.7	52.7	56.5	-0.620005	0.0552618	-1.398	0.000482109	-2.1858	1.64776e-05	-0.777999	0.0207892	-1.5658	0.000281781	-0.787798	0.0412179
O70274	Ptp4a2	22.7105	23.9832	22.9185	27.4924	27.7704	27.5009	27.8388	27.4015	27.7442	27.8557	27.8493	28.1973	0	0	0	1	1	1	3	3	3	2	2	1	5.4	5.4	0	25.1	19.8	19.8	33.5	33.5	33.5	34.1	27.5	22.8	-4.38385	6.50883e-07	-4.45743	3.22449e-07	-4.76337	1.75132e-07	-0.0735821	0.856917	-0.379527	0.301259	-0.305945	0.520565
O70279	Ess2	24.141	24.5728	24.124	23.477	24.5613	24.9092	24.5591	24.9236	24.1045	25.6422	25.1976	25.4994	0	0	0	1	1	1	0	0	0	2	2	2	0	0	0	2.9	2.9	2.9	0	0	0	5.8	5.8	5.8	-0.0365821	0.94056	-0.249785	0.546044	-1.16714	0.0132778	-0.213203	0.638337	-1.13055	0.0177684	-0.917352	0.0878656
O70293	Grk6	22.8372	22.5487	26.5596	23.9238	24.4455	25.5937	25.9782	25.4288	26.1508	25.0275	25.1265	25.7803	0	0	2	0	0	1	3	5	4	2	3	2	0	0	6.2	0	0	4	8.3	15.3	9.7	4.3	5.9	4.3	-0.672459	0.550469	-1.87072	0.0855362	-1.32957	0.209687	-1.19827	0.28239	-0.65711	0.546448	0.541155	0.719143
O70305	Atxn2	24.2557	23.5286	23.8018	23.2807	24.956	24.8978	25.2217	26.0024	23.8682	27.1516	27.0468	27.1607	0	0	0	0	1	0	2	2	1	10	6	8	0	0	0	0	0.9	0	2.3	1.8	0.9	12.2	6.5	10	-0.516193	0.45202	-1.16875	0.0814258	-3.25767	0.000339496	-0.652556	0.342579	-2.74148	0.00141286	-2.08893	0.0183901
O70309	Itgb5	24.4382	24.8137	22.7978	24.2722	23.7836	22.6651	28.1976	27.8251	28.2386	27.541	27.7157	27.8887	1	0	2	7	6	6	1	1	1	1	1	1	1.9	0	3.4	11.5	9.3	9.3	1.1	1.1	1.1	1.1	1.1	1.1	0.442962	0.491084	-4.07051	3.91706e-05	-3.69858	7.98472e-05	-4.51348	3.29125e-05	-4.14154	4.94678e-05	0.371936	0.660291
O70310	Nmt1	24.0703	24.5119	23.8776	27.398	27.4075	24.2197	29.0738	29.0603	29.1747	29.4724	29.6155	29.4472	0	0	0	5	4	1	7	6	7	6	6	6	0	0	0	13.7	11.5	2.4	21.6	17.5	21.6	17.5	17.5	17.5	-2.1885	0.0198473	-4.94964	7.90245e-05	-5.35844	4.21551e-05	-2.76114	0.00566986	-3.16994	0.00224967	-0.408801	0.723706
O70318	Epb41l2	26.372	26.2897	26.2013	31.5384	31.382	31.169	29.9654	29.8832	30.1759	30.5543	30.2895	30.028	2	1	2	23	24	22	15	17	18	18	15	18	5.5	3.8	4.3	36	36.2	36.3	21.4	22.6	24.3	26	20.4	25.9	-5.07549	1.1171e-08	-3.72054	3.15684e-08	-4.00293	1.73914e-08	1.35494	0.000113792	1.07256	0.000491197	-0.282383	0.307061
O70325	Gpx4	30.948	30.8097	30.8845	30.2731	30.3386	30.6142	29.8334	29.9004	29.6721	29.9925	29.8486	29.7442	7	8	8	5	6	5	7	8	8	7	7	7	33	36.5	36.5	28.4	28.4	28.4	34	40.6	40.6	33.5	39.6	39.6	0.472087	0.0274443	1.07877	0.000123851	1.01895	0.000186554	0.606679	0.00753649	0.54686	0.0120177	-0.0598191	0.833732
O70370	Ctss	22.8782	25.6923	22.9224	33.6749	33.8058	33.7031	31.5321	31.1362	31.101	27.7101	28.3617	28.1329	1	2	1	13	13	12	11	11	10	4	5	5	4.1	9.1	4.1	45	45	42.4	41.5	41.5	39.7	21.8	26.8	26.8	-9.89696	3.01809e-07	-7.42547	1.38806e-06	-4.23729	0.000107942	2.4715	0.00564632	5.65968	1.81733e-05	3.18818	0.003381
O70378	Emc8	27.9264	28.1869	24.2869	27.756	27.6157	27.6484	27.8417	27.889	27.5036	28.9376	28.6373	28.3396	4	4	2	2	2	2	5	4	5	6	5	4	29.5	29.5	16.9	13.5	17.4	17.4	36.7	29.5	36.7	44.9	36.7	33.3	-0.873282	0.383897	-0.944711	0.317714	-1.83807	0.0644222	-0.071429	0.948906	-0.964786	0.322201	-0.893357	0.473375
O70400	Pdlim1	22.172	24.0122	23.0561	32.0164	31.8813	31.7838	31.1724	31.1818	30.8908	32.3766	32.5843	32.4943	0	0	1	17	15	16	14	11	13	15	15	13	0	0	4.3	68.5	58.7	63.6	54.7	54.1	56.9	55.4	55.4	55.4	-8.81374	2.29511e-08	-8.00158	1.84642e-08	-9.40497	6.14817e-09	0.812158	0.0816533	-0.591229	0.183632	-1.40339	0.0172532
O70404	Vamp8	26.8741	26.4298	26.8671	30.7962	30.8098	30.6024	29.2749	29.2385	28.5781	25.8146	26.3184	25.9714	5	6	5	7	7	6	5	5	5	3	4	3	37.6	45.5	35.6	54.5	54.5	46.5	44.6	44.6	44.6	35.6	44.6	30.7	-4.01245	2.04867e-07	-2.3068	7.2078e-06	0.688876	0.0232275	1.70565	0.000126246	4.70133	1.033e-07	2.99568	1.13541e-05
O70435	Psma3	28.2811	28.1515	28.7151	31.8483	31.9218	31.7249	32.2808	32.2751	32.4458	32.2139	32.1645	32.1565	9	8	8	9	8	10	15	15	14	14	14	15	39.2	35.7	35.7	39.2	35.3	43.9	51.8	51.8	51.8	48.6	51.8	51.8	-3.44912	7.81919e-08	-3.95132	1.50758e-08	-3.79574	1.73914e-08	-0.502201	0.0307168	-0.346621	0.108513	0.15558	0.575013
O70439	Stx7	28.048	27.9998	28.1228	30.2173	30.304	30.3402	29.6638	29.7532	29.6575	27.5275	27.9144	27.8112	4	4	5	6	5	7	5	6	6	4	5	5	18.8	18.8	28.7	29.1	23	34.5	24.1	34.1	34.1	19.9	26.1	24.9	-2.23035	5.77463e-07	-1.63468	3.47243e-06	0.305806	0.0967082	0.595662	0.00656998	2.53615	2.97469e-07	1.94049	1.12379e-05
O70443	Gnaz	24.2704	24.5653	24.4124	26.2062	26.0562	26.1074	24.0715	24.1763	24.543	24.5361	23.3052	23.4567	0	0	0	2	4	5	0	0	0	0	0	0	2.3	2.3	2.3	9.9	16.6	20	2.3	2.3	0	0	2.3	0	-1.70723	0.000543105	0.15243	0.65941	0.650043	0.0714596	1.85966	0.000331181	2.35728	5.11788e-05	0.497613	0.258911
O70456	Sfn	24.4934	22.767	24.7938	28.7964	28.622	29.0306	30.7793	30.6157	30.5895	24.9403	28.4525	24.3952	0	0	0	4	4	3	7	7	7	1	2	1	3.2	3.2	10.1	31.5	31.5	27.8	43.1	43.1	43.1	13.3	20.6	16.1	-4.79827	0.000970189	-6.64342	6.60155e-05	-1.91125	0.0813999	-1.84515	0.10503	2.88701	0.0171268	4.73216	0.00315141
O70469	Dok2	23.4703	22.3102	23.2859	26.8048	24.3788	24.2878	24.0659	26.6697	26.2884	27.0042	27.0209	27.2778	0	0	0	4	2	3	1	3	2	5	4	4	0	0	0	13.1	7.8	9.7	2.7	9.7	6.1	19.7	14.8	14.8	-2.13501	0.0368094	-2.65254	0.0103037	-4.07888	0.000733596	-0.517527	0.595204	-1.94386	0.0481716	-1.42633	0.213757
O70475	Ugdh	27.4898	27.1854	26.8265	22.8833	24.239	23.6426	26.0357	26.3582	26.1936	25.9897	26.1065	24.6474	8	6	6	0	2	0	3	3	4	2	2	1	20.7	16.4	16	0	6.3	0	9.3	8.9	11.6	6.7	4.9	2.2	3.57888	3.39766e-05	0.971362	0.0625207	1.58601	0.00657952	-2.60752	0.000399358	-1.99287	0.00201755	0.614645	0.334172
O70480	Vamp4	22.6559	24.8403	23.5254	23.1255	24.3758	24.555	25.2386	25.2414	25.2799	24.4354	23.7705	24.1971	0	0	0	0	0	0	2	2	3	1	1	2	0	0	0	0	0	0	23.4	23.4	23.4	8.5	8.5	18.4	-0.344883	0.597688	-1.57943	0.0189714	-0.460437	0.44888	-1.23455	0.0638313	-0.115554	0.859803	1.11899	0.146989
O70492	Snx3	26.6235	27.2354	27.3957	30.0504	30.0271	30.0275	29.5735	29.6253	29.744	28.9383	29.2808	29.1312	4	4	4	6	5	6	7	8	7	6	7	7	25.3	25.3	25.3	32.1	25.3	32.1	42.6	47.5	48.8	42	42.6	42.6	-2.95011	7.19851e-07	-2.56273	1.17083e-06	-2.03188	7.06154e-06	0.387381	0.136165	0.918231	0.00290032	0.530851	0.0902088
O70493	Snx12	23.8626	26.6461	26.3337	28.2928	27.704	28.2248	29.0782	28.6348	28.8263	28.9793	28.7132	28.822	1	2	4	5	5	5	6	6	6	4	4	4	7.9	7.9	21.2	33.3	33.3	33.3	40	40	40	28.5	28.5	28.5	-2.45973	0.00443603	-3.23232	0.000543867	-3.22401	0.00055281	-0.772587	0.287655	-0.764283	0.279164	0.00830492	0.994186
O70496	Clcn7	23.7107	26.2158	26.4563	24.1681	26.4513	22.8378	26.1202	26.2459	26.1053	24.9814	25.6203	25.0025	1	2	3	1	2	1	3	4	3	0	2	1	2.1	4.6	7	2.1	4.5	2.1	6	8.3	6	0	4.6	2.1	0.97518	0.37044	-0.696199	0.495151	0.259538	0.806257	-1.67138	0.129486	-0.715642	0.499948	0.955737	0.480971
O70503	Hsd17b12	29.6356	29.5402	29.7533	29.6751	29.3598	29.9535	30.2999	30.023	30.1014	28.1591	27.5174	28.5213	6	7	7	6	6	6	8	6	7	4	5	4	24	29.2	29.2	26	26	26	31.1	20.8	26	16.3	20.5	16.3	-0.0197907	0.955455	-0.498389	0.106557	1.57708	0.000254087	-0.478598	0.136555	1.59687	0.000307948	2.07547	0.000207579
O70551	Srpk1	24.5135	24.1997	24.7761	24.753	24.7166	24.8326	28.1596	28.3275	28.2328	27.9552	27.5984	27.6211	0	0	0	0	0	0	4	3	2	4	4	2	0	0	0	0	0	0	11.3	9.7	7.9	11.3	12.5	7.9	-0.270953	0.237785	-3.74353	3.05371e-08	-3.22847	7.69787e-08	-3.47258	2.59151e-07	-2.95751	3.70748e-07	0.515061	0.0669922
O70570	Pigr	24.7698	23.277	23.1295	25.5255	25.8271	25.4617	24.6432	23.6296	24.332	24.1857	26.1525	24.3995	0	0	0	2	2	2	0	0	0	0	0	0	0	0	0	3.2	3.2	3.2	0	0	0	0	0	0	-1.87937	0.0156395	-0.47619	0.465714	-1.18716	0.0825417	1.40318	0.0540532	0.692207	0.30705	-0.71097	0.403827
O70572	Smpd2	28.5343	27.9665	28.1143	26.7658	27.1466	23.5896	26.5512	25.9581	24.0924	27.345	27.4668	27.8865	7	7	7	5	4	2	3	3	2	6	9	7	21.5	21.5	21.5	15.8	10.7	5.7	10	10	6	18.9	27.7	22.9	2.37104	0.0385697	2.67115	0.0179879	0.638902	0.530199	0.300113	0.792994	-1.73214	0.105913	-2.03225	0.116176
O70577	Slc22a2	31.5172	31.5014	31.4846	24.2002	24.4127	24.7151	24.5483	23.4283	24.351	23.3302	24.8842	24.711	3	3	3	1	0	0	0	0	0	0	0	0	8.9	8.9	8.9	2	0	0	0	0	0	0	0	0	7.05841	1.84003e-07	7.39187	6.78798e-08	7.19262	7.37976e-08	0.333454	0.514123	0.134203	0.792537	-0.199251	0.776471
O70589	Cask	26.3939	26.8989	26.8655	24.2809	27.3167	27.6877	24.9024	23.4968	23.7414	24.4681	23.8861	25.7887	8	8	8	3	5	5	1	0	1	0	0	0	9.7	9.7	9.7	3.7	6.8	5.8	0.8	0	0.8	0	0	0	0.291011	0.785006	2.67258	0.0140502	2.0051	0.0501605	2.38157	0.0300146	1.71409	0.0940553	-0.667481	0.615588
O70591	Pfdn2	27.142	27.0561	26.9833	27.6174	27.6921	27.6679	29.5459	29.5347	29.3377	29.9904	29.8119	29.7702	2	2	2	3	2	4	5	5	5	4	4	4	13.6	13.6	13.6	23.4	13.6	32.5	39.6	39.6	39.6	29.9	29.9	29.9	-0.598653	0.00503866	-2.41232	1.29055e-07	-2.79704	3.9272e-08	-1.81367	2.99173e-06	-2.19839	5.50822e-07	-0.384723	0.0806156
O88186	Gp9	25.0996	23.3628	23.4775	30.4887	30.6516	30.7218	24.8309	24.2214	25.1383	22.9037	23.6592	24.3744	0	0	0	3	3	3	0	0	0	0	0	0	0	0	0	27.7	27.7	27.7	0	0	0	0	0	0	-6.64075	1.00186e-06	-0.75025	0.194498	0.334176	0.562202	5.8905	3.82921e-06	6.97492	8.24557e-07	1.08443	0.137673
O88188	Ly86	25.1124	23.5578	22.9514	25.2931	24.8659	24.196	27.112	22.6849	27.2097	22.2054	24.0729	23.9549	0	0	0	0	0	0	2	2	2	0	0	0	0	0	0	0	0	0	16.7	16.7	16.7	0	0	0	-0.911111	0.511266	-1.79501	0.171951	0.462833	0.724973	-0.883903	0.525808	1.37394	0.304604	2.25785	0.172529
O88271	Cfdp1	24.2966	22.9585	24.2966	26.6403	26.1839	23.8157	28.0888	28.2783	28.6681	28.5512	28.8746	28.7292	1	0	1	2	2	1	5	4	5	6	6	6	3.4	0	3.4	10.5	10.5	3.4	27.1	19.3	27.1	30.5	30.5	30.5	-1.69609	0.0437428	-4.4945	9.51795e-05	-4.86776	5.08572e-05	-2.79842	0.00346643	-3.17167	0.00142655	-0.373254	0.729927
O88307	Sorl1	27.6849	27.881	28.1256	28.9858	28.7794	28.7898	29.1728	29.0302	28.9667	23.1043	24.5026	23.7172	5	8	9	17	18	17	14	14	14	0	0	0	2.8	4.3	5	9.2	9.9	9.2	8	8.1	8.1	0	0	0	-0.954517	0.0200235	-1.15938	0.00546926	4.12247	4.85501e-07	-0.204863	0.588938	5.07698	2.68627e-07	5.28185	1.8004e-06
O88338	Cdh16	34.8195	34.8231	34.9108	23.454	24.6385	24.6115	24.9487	25.0277	23.7729	24.0649	23.846	23.7934	15	15	15	0	0	0	0	1	0	0	0	0	25.9	25.9	25.9	0	0	0	0	1.9	0	0	0	0	10.6165	1.05117e-08	10.268	5.19675e-09	10.9497	3.33824e-09	-0.348467	0.461648	0.333251	0.466857	0.681718	0.227406
O88342	Wdr1	30.9107	30.7408	30.9028	33.9234	34.1076	34.0651	34.4554	34.4003	34.3866	33.7533	33.7843	33.7623	11	10	11	33	33	33	30	30	29	29	26	25	36.6	34	35.8	69.1	69.1	69.1	62.5	62.5	62.5	62.2	59.7	58.6	-3.18061	3.09994e-08	-3.56265	6.81212e-09	-2.9152	2.16115e-08	-0.382042	0.03655	0.265408	0.119432	0.64745	0.00609365
O88343	Slc4a4	33.0804	34.1638	32.9584	24.4122	23.6223	24.2863	24.3845	24.2247	24.0621	23.4348	23.6505	24.1356	24	24	24	0	0	1	2	1	0	0	1	0	24.6	23.6	23.4	0	0	0.6	1.9	0.6	0	0	2	0	9.29391	1.18563e-08	9.17707	5.48281e-09	9.66053	3.76234e-09	-0.116834	0.796249	0.366621	0.374296	0.483455	0.348282
O88351	Ikbkb	23.6441	24.1063	22.7173	24.7399	24.3517	25.1276	30.7231	30.2808	30.3039	28.9822	29.0193	29.1087	1	0	1	1	0	2	19	20	20	13	11	14	1.3	0	1.3	1.6	0	3.3	30.8	34.2	32.8	19.9	18.9	21.8	-1.25046	0.0083659	-6.94667	2.50407e-08	-5.54749	1.07369e-07	-5.69621	4.37668e-07	-4.29702	1.55359e-06	1.39918	0.0107659
O88379	Baz1a	24.1377	23.6553	23.6822	24.6127	23.4789	26.6915	28.7325	26.7533	28.8846	24.3531	25.5124	23.5232	1	1	0	0	0	2	3	3	3	0	3	0	1.1	1.1	0	0	0	2.3	2.4	2.6	3	0	3.3	0	-1.10265	0.284215	-4.2984	0.000843507	-0.63782	0.51254	-3.19575	0.00712554	0.46483	0.646203	3.66058	0.00839457
O88384	Vti1b	26.7714	26.7642	26.5674	28.24	28.2763	28.3106	27.9789	28.0188	28.143	26.1233	26.0869	26.3014	2	2	2	5	5	4	5	5	5	2	3	3	10.3	10.3	10.3	24.1	24.1	19	24.1	24.1	24.1	10.3	15.5	15.5	-1.57463	5.21891e-06	-1.34589	1.12386e-05	0.530483	0.00752262	0.228736	0.206145	2.10511	7.27102e-07	1.87637	1.06443e-05
O88428	Papss2	29.587	30.2807	29.7249	23.4721	24.2308	23.5998	25.9856	24.777	27.0388	27.5522	28.0224	27.9248	17	16	16	0	0	0	1	0	1	6	6	7	30.3	30.3	30.1	2.3	2.3	2.3	4.5	2.3	4.3	14.8	13.4	16.6	6.09664	1.61301e-06	3.93036	2.9783e-05	2.03107	0.00316495	-2.16628	0.00288405	-4.06556	3.38688e-05	-1.89929	0.0148142
O88441	Mtx2	31.0156	31.1245	31.4171	28.9488	28.6657	28.8599	27.277	26.5869	27.4896	24.4071	25.0117	24.4695	11	10	10	6	5	7	4	4	3	1	1	1	40.7	39.9	39.9	19.4	19.4	26.6	18.3	16.3	15.2	7.2	4.6	7.2	2.36095	2.00205e-05	4.06789	2.02798e-07	6.55632	7.00975e-09	1.70694	0.00026183	4.19537	3.70748e-07	2.48843	7.1976e-05
O88447	Klc1	23.0751	23.0839	23.8995	25.2896	24.8205	24.2989	27.4453	27.6706	27.7402	27.8819	27.8138	28.054	0	0	0	2	2	2	7	7	7	5	5	5	0	0	0	10.7	8.1	11.6	20.1	27.7	25.1	19.2	17.9	19.2	-1.45015	0.00142096	-4.26588	2.93693e-07	-4.56376	1.59386e-07	-2.81573	1.53966e-05	-3.11361	5.55724e-06	-0.297878	0.507193
O88455	Dhcr7	27.151	27.0605	27.1268	28.2241	27.9122	27.653	28.0973	28.2629	28.1092	28.7242	28.8176	28.8183	3	3	2	4	3	2	4	4	4	4	4	4	9.8	9.8	5.1	11.5	9.8	7.4	12.3	12.3	12.3	12.3	12.3	12.3	-0.816954	0.00194651	-1.04367	0.0002607	-1.67389	6.83593e-06	-0.226719	0.284103	-0.85694	0.00129885	-0.630221	0.0204799
O88456	Capns1	27.6044	27.2798	27.6651	30.881	30.7204	30.9882	30.6969	30.8606	30.7645	29.4093	29.903	29.8296	1	1	1	4	4	5	6	5	6	5	5	5	5.6	5.6	5.6	11.2	11.2	12.3	21.9	19.3	21.9	19.3	19.3	19.3	-3.34679	1.44691e-07	-3.25756	8.81261e-08	-2.19753	1.60796e-06	0.089229	0.711519	1.14926	0.000325018	1.06003	0.00190913
O88487	Dync1i2	27.3249	26.5467	27.5422	28.9451	28.5518	28.7234	29.0573	29.1473	29.2968	29.43	29.2907	29.2599	4	5	4	8	8	6	6	5	7	7	6	6	10.8	13.2	10	25.8	25.8	19.4	18	14.2	18.6	14.7	14.5	13.1	-1.60217	0.000232155	-2.02925	2.76444e-05	-2.18897	1.48665e-05	-0.427074	0.163817	-0.586798	0.0588744	-0.159723	0.695908
O88512	Ap1g2	24.5418	23.0706	22.997	23.2644	24.499	24.9957	27.0787	26.7176	27.1212	26.4724	26.3607	26.4776	0	0	0	1	1	2	6	5	3	4	4	4	0	0	0	1.3	1.3	2.4	7.3	5.4	3.8	4.9	4.9	4.9	-0.71658	0.226554	-3.43604	7.70661e-05	-2.90045	0.000267763	-2.71946	0.000639578	-2.18387	0.00231312	0.535587	0.463243
O88520	Shoc2	23.6572	22.9476	23.1171	23.8633	24.5786	23.2833	24.2443	23.7808	24.2995	25.3779	25.9048	25.548	0	0	0	0	0	0	0	1	0	2	2	2	0	0	0	0	0	0	0	2.2	0	3.6	3.6	3.6	-0.66778	0.110757	-0.86753	0.0370958	-2.36959	8.07516e-05	-0.19975	0.635774	-1.70181	0.00112566	-1.50206	0.00719012
O88522	Ikbkg	23.1316	23.5846	25.2236	24.9469	25	23.9215	28.4351	28.4735	28.4176	27.952	28.1622	28.2862	0	0	0	1	0	1	7	6	7	4	4	5	0	0	0	2.9	0	2.7	22.6	20.9	23.5	14.1	15.3	18	-0.642838	0.277308	-4.46212	1.01787e-05	-4.15353	1.75038e-05	-3.81928	6.06477e-05	-3.5107	9.14109e-05	0.308587	0.696349
O88531	Ppt1	27.7155	27.3604	27.196	30.8072	30.9319	30.6853	29.203	29.2434	29.1595	28.846	29.6462	29.6206	4	3	2	7	7	6	6	6	4	5	5	6	19.6	13.7	10.5	26.8	26.8	23.9	18	20.6	14.7	17.6	17.6	20.6	-3.38415	6.38477e-07	-1.77801	5.33308e-05	-1.94695	2.5719e-05	1.60614	0.0001875	1.4372	0.00033914	-0.168942	0.66062
O88532	Zfr	24.2029	23.6152	24.3077	24.2223	23.7403	24.193	27.6598	27.1343	27.7705	28.1917	28.2428	28.2033	0	0	0	1	1	1	12	6	8	11	10	9	0	0	0	0.7	1.6	1.6	17.7	7.8	12	15.8	12.5	12	-0.00993534	0.976364	-3.47959	3.89316e-07	-4.17066	9.07276e-08	-3.46965	1.29118e-06	-4.16072	2.52531e-07	-0.69107	0.0635839
O88533	Ddc	30.0809	29.957	29.9461	24.5624	24.0373	23.8749	25.8206	23.2607	23.4208	23.98	23.829	23.9944	7	7	6	0	0	0	0	0	0	0	0	1	17.3	20.6	16.9	0	0	0	0	0	0	0	0	3.1	5.83649	6.15132e-06	5.82732	3.88925e-06	6.06024	2.79917e-06	-0.00917733	0.991413	0.223748	0.742002	0.232925	0.809809
O88543	Cops3	27.2324	24.2105	23.6448	27.4008	27.5256	27.3753	28.5703	28.5674	28.5924	28.9785	29.5654	28.8658	2	1	1	3	3	2	8	6	6	6	8	7	8.3	3.5	3.5	13.5	13.5	7.6	30.3	22.7	22.7	22.7	31.4	26.7	-2.40466	0.0159101	-3.54747	0.00120965	-4.10731	0.000440529	-1.1428	0.203213	-1.70265	0.0616223	-0.559848	0.633924
O88544	Cops4	27.8445	27.3931	26.9926	28.6515	28.7605	28.6069	30.3641	30.2273	30.4087	30.6918	30.7096	30.5238	7	6	6	7	8	7	13	12	12	13	14	12	23.4	19.5	20.9	21.9	26.1	21.9	38.7	34.5	34.5	38.2	42.1	34.2	-1.26286	0.000400184	-2.92331	4.55515e-07	-3.23165	1.90703e-07	-1.66045	6.48707e-05	-1.96879	1.53397e-05	-0.308341	0.325528
O88545	Cops6	26.4124	23.177	23.4793	27.7938	28.0204	27.8612	29.6927	29.1443	29.1543	29.6965	29.9307	30.1558	2	1	1	3	3	5	10	9	10	11	12	11	9.6	2.2	2.2	11.7	11.7	23.8	47.5	44.1	47.5	47.5	49.7	49.7	-3.53558	0.00107965	-4.9742	6.57251e-05	-5.57145	2.67175e-05	-1.43862	0.0925809	-2.03588	0.0226179	-0.597254	0.576936
O88569	Hnrnpa2b1	28.4783	28.1962	28.563	32.6217	32.8229	32.7028	34.913	34.8588	34.7896	34.4213	34.2963	34.3262	8	6	7	24	22	21	26	26	27	19	19	20	17.6	17.3	16.7	61.2	61.2	57.2	69.1	69.1	69.1	59.8	57.2	57.2	-4.30332	1.05117e-08	-6.44132	6.0689e-10	-5.93543	7.67946e-10	-2.13801	1.51371e-06	-1.63211	6.46845e-06	0.505896	0.0355689
O88575	Slc6a20b	28.9689	29.2889	29.3754	25.6987	24.0625	23.3525	24.7254	24.0439	25.0561	23.8015	24.2408	24.7191	6	6	7	0	0	0	0	0	0	0	0	0	12.4	12.4	13.7	0	0	0	0	0	0	0	0	0	4.83981	1.67462e-05	4.60259	1.67557e-05	4.95725	9.16794e-06	-0.23722	0.726546	0.117439	0.859059	0.354659	0.681918
O88576	Slc6a18	29.8116	30.0279	29.6115	24.7585	24.2879	24.1898	24.7261	23.9785	24.7341	23.6985	23.1821	23.6946	7	7	6	0	0	0	1	1	1	1	1	1	14	14	12.5	0	0	0	1.1	1.1	1.1	1.1	1.1	1.1	5.40491	6.42495e-08	5.33741	3.19342e-08	6.29196	9.60466e-09	-0.0674934	0.848438	0.887047	0.0138625	0.954541	0.0234067
O88587	Comt	29.1792	29.3448	28.8711	29.4951	28.9997	29.2707	27.4966	27.3876	23.776	26.9147	27.1166	27.0627	7	7	6	7	7	6	2	2	2	1	1	1	32.1	32.1	37.7	35.5	35.5	35.1	10.2	10.2	10.2	6.8	6.8	6.8	-0.123493	0.907499	2.91164	0.00693028	2.10035	0.0344639	3.03513	0.00707912	2.22385	0.0303197	-0.811286	0.508735
O88597	Becn1	24.1171	24.0043	24.6626	24.5042	25.0337	24.2224	26.2403	26.627	26.3626	26.5997	25.8949	26.0533	0	0	0	1	0	1	3	4	4	3	5	5	0	0	0	2.5	0	2.5	7.8	10.9	10.9	7.6	13.2	13.2	-0.325394	0.347186	-2.1486	4.71928e-05	-1.92128	0.000108468	-1.8232	0.000259219	-1.59588	0.0005501	0.227318	0.613841
O88622	Parg	22.9725	24.5523	25.0622	25.012	24.6851	24.3919	27.0874	27.1784	26.8307	27.3067	27.4314	27.4006	1	0	0	0	0	1	5	6	5	6	6	6	1	0	0	0	0	1.1	6.5	7.5	6.4	8.2	8.2	8.2	-0.500701	0.352805	-2.83652	0.000164251	-3.18394	6.79996e-05	-2.33582	0.000960331	-2.68324	0.000323745	-0.347417	0.620941
O88627	Slc28a2	23.5547	23.5424	21.7053	25.1921	24.3809	23.5186	28.8395	28.6086	28.6792	25.3151	24.9021	23.2774	1	1	1	1	0	0	4	5	5	1	1	2	1.5	1.5	1.5	1.1	0	0	7.9	9.4	9.4	1.4	1.4	2.9	-1.42976	0.0806144	-5.77496	1.36419e-05	-1.56407	0.0489868	-4.34521	0.000197838	-0.134318	0.868378	4.21089	0.000760751
O88630	Gosr1	24.4687	24.3407	22.4976	27.3666	27.4547	27.4717	24.1124	24.9762	23.2023	23.5307	25.297	23.5065	0	0	0	3	3	2	3	2	2	4	4	3	0	0	0	18.8	18.8	14.8	14.8	8.8	9.6	14.8	14.8	9.6	-3.66201	0.000621	-0.327994	0.66474	-0.342407	0.654088	3.33401	0.00123711	3.3196	0.00112173	-0.0144125	0.990567
O88653	Lamtor3	22.9427	27.8968	28.3655	29.2091	29.2834	29.3183	29.0657	29.036	29.1473	27.7153	27.9522	27.8681	1	2	1	2	3	2	3	4	3	3	2	3	18.5	41.1	18.5	41.1	54	41.1	50	50	41.1	41.1	35.5	41.1	-2.86859	0.0457251	-2.68135	0.0484668	-1.44351	0.262082	0.187243	0.901231	1.42508	0.280612	1.23784	0.460859
O88668	Creg1	25.2176	21.9578	23.8859	31.5736	31.8171	31.8286	29.9073	29.4978	29.9622	28.586	23.6829	24.758	1	1	1	4	5	4	3	4	3	2	1	1	8.2	8.2	8.2	29.1	34.1	29.1	23.6	29.1	23.6	13.6	8.2	8.2	-8.05265	0.000110452	-6.10199	0.000584006	-1.98852	0.135916	1.95066	0.16157	6.06414	0.000775934	4.11347	0.0207535
O88673	Dgka	21.4216	24.6494	22.762	25.9158	22.4039	24.4731	27.8477	27.8983	27.8332	27.9632	27.8417	27.6085	0	0	0	0	0	0	7	6	5	7	7	6	0	0	0	0	0	0	12.1	10.7	9.2	12.1	12.1	10.7	-1.31988	0.227172	-4.91535	0.000495987	-4.8601	0.00053587	-3.59547	0.00508512	-3.54022	0.00500326	0.0552448	0.975308
O88685	Psmc3	25.8579	25.6683	26.4471	29.4929	30.2014	29.4157	31.2433	31.2596	31.0883	31.576	31.59	31.5516	3	3	5	10	10	13	14	14	14	17	15	16	9.5	9.3	12.9	24.2	21.7	32.4	32.6	32.6	32.6	39.1	34.8	39.1	-3.71221	5.64104e-07	-5.20599	2.7725e-08	-5.58144	1.52737e-08	-1.49378	0.000510354	-1.86923	8.91897e-05	-0.375443	0.322483
O88696	Clpp	31.3817	31.8419	31.6245	30.0669	30.1444	30.0665	29.431	29.5767	29.5345	28.3991	28.093	27.9854	10	10	9	8	7	7	5	3	5	3	3	4	35.3	37.9	32.4	29.4	26.8	26.8	22.8	16.5	22.4	17.6	17.6	21.7	1.52342	2.6094e-05	2.10193	1.42275e-06	3.45686	3.15686e-08	0.57851	0.0157842	1.93344	4.69317e-06	1.35493	0.000266981
O88712	Ctbp1	27.412	26.5272	26.7714	28.3519	28.4214	28.4963	30.136	30.1595	30.2421	30.1375	30.0871	30.1446	3	1	3	4	4	5	5	6	5	6	6	6	12	5	13.8	16.3	16.3	20.9	20.9	20.9	20.9	22.9	22.9	22.9	-1.51967	0.000116681	-3.27569	2.15391e-07	-3.21954	2.21633e-07	-1.75602	4.88365e-05	-1.69987	5.04233e-05	0.0561499	0.885273
O88738	Birc6	22.933	25.1554	22.4722	24.0309	24.7661	24.346	27.7848	27.8777	27.8306	27.2664	27.3229	27.2792	1	1	1	0	0	0	13	16	13	9	8	7	0.3	0.3	0.3	0	0	0	4.2	5.1	4.4	2.9	2.6	2.4	-0.860809	0.210067	-4.31082	4.17696e-05	-3.76934	0.000113666	-3.45001	0.000347832	-2.90853	0.000941626	0.541478	0.530221
O88746	Tom1	24.1375	24.7122	22.7939	28.3876	27.7836	27.7397	26.3953	26.5898	26.6874	25.9226	26.0783	25.9528	0	1	0	3	5	6	2	4	3	3	3	3	0	1.4	0	7.1	10.2	16.5	3.7	14.4	8.1	9.3	9.3	9.3	-4.08912	8.53862e-06	-2.67631	0.000149988	-2.10339	0.000830602	1.41281	0.0121256	1.98572	0.00152946	0.572915	0.345601
O88783	F5	23.6017	23.7377	25.516	30.2964	29.5872	29.878	23.9088	24.2813	23.8333	24.8999	24.8913	24.6927	1	1	1	11	10	13	0	1	0	0	0	0	0.8	0.8	1.3	8.8	7.8	9.8	0.6	2	0	0.6	0.6	0.6	-5.63541	1.43479e-06	0.277295	0.586725	-0.542887	0.290312	5.9127	1.76302e-06	5.09252	3.33946e-06	-0.820182	0.207912
O88792	F11r	26.7246	26.9159	26.9025	32.8003	33.1487	32.9818	24.2405	23.626	24.5247	24.1409	24.8556	25.0238	4	4	4	10	11	10	1	1	0	0	0	0	22	22	22	38.3	41.3	38.3	7.7	7.7	0	0	0	0	-6.12927	4.02792e-08	2.71729	7.65924e-06	2.17423	4.30483e-05	8.84655	2.82835e-08	8.3035	1.35327e-08	-0.543059	0.192895
O88796	Rpp30	23.7365	21.8394	24.0181	24.1039	24.0233	24.9874	27.0236	27.0504	26.1463	27.801	27.7283	27.3955	0	0	0	1	1	1	5	4	3	4	5	5	0	0	0	3.7	3.7	3.7	21.6	18.7	13.1	18.7	23.9	23.9	-1.17353	0.0816236	-3.5421	0.00013282	-4.44362	2.27754e-05	-2.36858	0.00293644	-3.27009	0.00031302	-0.901515	0.252191
O88811	Stam2	24.1107	23.3956	23.4543	24.8435	24.2355	23.5914	25.1259	24.9809	24.9729	24.0948	24.2424	24.8479	0	0	0	0	0	0	2	2	2	2	2	2	1.7	1.7	1.7	1.7	1.7	1.7	8	8	8	8	8	8	-0.569934	0.170108	-1.37302	0.00360739	-0.741513	0.0680721	-0.803087	0.0604228	-0.171579	0.673176	0.631508	0.201038
O88833	Cyp4a10	30.4876	30.2993	30.4169	23.2485	25.261	24.4102	25.2085	24.5498	24.5363	23.0889	23.3299	24.0341	12	12	11	0	0	0	0	0	0	0	0	0	29.3	31	27.3	0	0	0	0	0	0	0	0	0	6.09468	9.84801e-07	5.63639	1.04061e-06	6.91699	1.9769e-07	-0.458286	0.41208	0.822311	0.135159	1.2806	0.0624029
O88842	Fgd3	23.9419	22.1102	26.1423	23.3092	25.6137	25.5723	28.1298	29.2338	28.3535	26.7621	26.9804	26.6799	0	1	0	1	2	2	11	11	11	5	5	3	0	2.3	0	1.5	3.8	3.8	22.8	22.8	22.9	10.8	10	4.6	-0.766922	0.498596	-4.50756	0.0011228	-2.74264	0.0199016	-3.74064	0.00490562	-1.97571	0.0807033	1.76493	0.192029
O88844	Idh1	34.8489	34.7165	34.7787	32.684	33.248	33.2186	31.3379	31.3739	31.888	30.646	30.7486	30.7354	27	27	26	22	23	22	16	20	18	18	18	18	60.9	60.9	58.7	53.1	53.1	51	41.5	46.4	45.9	43.7	43.7	43.7	1.73117	3.67613e-05	3.2481	1.92555e-07	4.0714	3.3583e-08	1.51692	0.000117905	2.34023	4.13616e-06	0.823309	0.0145766
O88848	Arl6	26.6917	26.7533	26.8174	25.131	26.4796	24.0118	22.7428	24.3755	24.7387	24.6994	24.2765	23.4739	4	4	5	0	0	0	1	0	0	2	1	0	22	22	24.7	0	0	0	7	0	0	10.8	4.8	0	1.54666	0.0631098	2.80177	0.00264473	2.60417	0.00413449	1.25512	0.121131	1.05751	0.176822	-0.197608	0.866904
O88851	Rbbp9	29.2718	28.963	29.0791	27.5218	27.8367	27.1431	27.5243	27.4612	27.396	27.0993	27.1588	27.1597	7	6	7	2	2	4	4	4	4	4	4	4	49.5	37.6	49.5	18.8	18.8	30.1	34.4	34.4	34.4	35.5	39.2	39.2	1.60413	3.37957e-05	1.64412	1.92686e-05	1.96538	4.61017e-06	0.0399846	0.876751	0.36125	0.122371	0.321266	0.258377
O88874	Ccnk	24.6659	24.2366	24.9247	22.7271	24.4376	23.9626	23.6663	24.8105	26.3159	26.3898	26.7542	25.4268	1	0	0	0	0	1	2	1	2	3	3	3	2.3	0	0	0	0	2.5	6	1.4	4	6.3	7.4	6.3	0.899972	0.266735	-0.321829	0.674762	-1.58114	0.0507767	-1.2218	0.134891	-2.48112	0.00701173	-1.25931	0.195909
O88876	Dhrs3	27.7631	27.7804	27.64	24.3062	23.6323	25.5532	24.0782	22.6876	24.5687	23.119	24.0316	23.3277	3	4	4	0	0	0	0	0	0	0	1	0	13.6	16.9	16.9	0	0	0	0	0	0	0	3.3	0	3.23058	0.000451318	3.94967	7.33851e-05	4.23509	4.21969e-05	0.71909	0.286776	1.00451	0.131738	0.285424	0.756733
O88879	Apaf1	24.1646	24.4573	23.4064	25.3084	23.4185	23.8318	28.3321	28.4058	28.0787	28.5443	28.5558	28.6554	1	0	1	1	0	0	8	9	8	8	9	10	0.6	0	0.6	0.9	0	0	7.4	7.6	6.7	6.6	8.3	9	-0.176825	0.751189	-4.26276	6.9793e-06	-4.57575	3.91676e-06	-4.08594	1.99363e-05	-4.39892	8.85514e-06	-0.312983	0.660291
O88890	Sh2d1a	23.8393	22.7664	21.8745	24.2147	25.2785	24.9214	28.3353	27.4327	27.6681	32.1072	31.9086	31.2719	0	0	0	0	0	0	5	5	4	6	7	7	0	0	0	0	0	0	49.2	42.1	49.2	61.1	67.5	67.5	-1.97811	0.00527064	-4.98528	4.8163e-06	-8.93582	5.26329e-08	-3.00717	0.000369291	-6.9577	7.73458e-07	-3.95053	0.000196268
O88895	Hdac3	23.3712	22.8163	22.6281	24.8404	24.5294	22.3488	26.1315	25.9719	23.1774	26.4698	26.3343	26.492	0	0	0	0	0	0	2	3	2	7	7	6	0	0	0	0	1.9	0	5.4	8.7	5.4	24.5	22.9	20.8	-0.967704	0.328588	-2.1551	0.0329434	-3.49353	0.00256488	-1.18739	0.231811	-2.52582	0.0181685	-1.33843	0.262218
O88909	Slc22a8	32.2867	32.2023	32.3675	24.2778	22.3319	24.1406	24.1384	23.4644	25.2296	23.1706	23.7887	25.2518	10	10	10	0	0	0	0	1	0	0	0	0	15.5	15.5	15.5	0	0	0	0	1.9	0	0	0	0	8.70206	1.11011e-06	8.00803	1.20383e-06	8.21513	9.45763e-07	-0.694035	0.39178	-0.486931	0.537561	0.207104	0.861055
O88942	Nfatc1	25.0712	25.0987	23.9296	24.009	22.787	24.599	25.4831	23.9925	24.4429	23.3615	23.6113	23.0282	1	0	1	0	1	0	4	2	2	2	2	1	1.7	0	1.7	0	1.7	0	7.1	3.2	3.2	4	3.6	2.2	0.901487	0.168736	0.0602934	0.921521	1.36616	0.0377176	-0.841193	0.196501	0.464677	0.461993	1.30587	0.0969392
O88947	F10	23.7454	23.0159	23.8715	26.3953	26.2782	26.3927	24.0391	24.1887	22.9959	23.4136	24.5589	24.1411	0	0	0	3	3	2	0	1	0	0	0	0	0	0	0	6	6	3.5	0	2.5	0	0	0	0	-2.81111	9.06898e-05	-0.196952	0.658128	-0.493583	0.268388	2.61416	0.000179493	2.31753	0.000347326	-0.296631	0.630331
O88952	Lin7c	28.0526	29.0311	28.7973	30.6734	31.1147	29.9829	27.4216	27.3225	27.2991	26.9564	27.4855	27.5596	5	5	4	6	6	6	3	2	2	2	2	2	49.7	44.7	35	42.6	42.6	42.6	35	25.4	25.4	20.3	25.4	25.4	-1.96334	0.000432956	1.27925	0.00517279	1.29317	0.00483411	3.2426	1.4249e-05	3.25651	1.04709e-05	0.0139158	0.983897
O88958	Gnpda1	30.4414	30.4857	30.5376	29.4562	29.3357	29.5117	30.2694	30.3111	30.016	29.2782	29.2287	29.3224	6	6	6	4	5	5	7	7	7	7	4	6	40.5	41.2	33.6	31.5	34.3	37	46	46	46	42.9	27.7	36.7	1.0537	0.000114631	0.289426	0.101532	1.21179	2.68002e-05	-0.764279	0.00117875	0.158085	0.370612	0.922364	0.00102667
O88967	Yme1l1	28.711	28.6052	28.4161	27.3434	27.7826	27.5047	27.4657	28.0731	27.8169	28.438	28.0988	28.2261	8	8	9	6	6	6	8	8	8	10	9	11	16.5	16.2	18.3	9.9	9.9	9.9	12.7	13.7	15	18	16.1	20	1.03387	0.0013898	0.792233	0.00536863	0.32313	0.182601	-0.241635	0.343012	-0.710738	0.011429	-0.469103	0.124115
O88968	Tcn2	29.8039	29.6998	29.8036	24.1742	24.3417	24.5239	24.0853	24.0995	23.8887	24.1414	23.2205	25.0711	6	7	6	0	0	0	0	1	0	0	0	0	17.9	20	17.9	0	0	0	0	1.6	0	0	0	0	5.42248	5.44896e-07	5.74458	1.92297e-07	5.62475	2.04312e-07	0.322102	0.48198	0.202275	0.651189	-0.119828	0.857157
O88974	Setdb1	22.9431	22.2865	24.4762	29.0141	24.1222	29.5651	29.2656	28.4693	28.4838	28.4295	28.493	28.9612	0	0	0	2	3	3	4	3	3	5	4	5	0	0	0	1.6	2.4	2.4	3.7	2.3	2.1	4.5	3.7	4.7	-4.33187	0.00958705	-5.5043	0.00169202	-5.39266	0.00193282	-1.17244	0.424247	-1.0608	0.456736	0.111637	0.964643
O88983	Stx8	26.2198	26.4538	26.1711	26.7806	26.8889	26.9716	26.8588	24.9996	24.5493	24.0788	23.9409	25.017	2	2	2	3	4	4	4	5	5	0	1	3	11	11	11	14.4	18.6	18.6	14.8	21.2	26.3	0	6.4	14	-0.598803	0.344777	0.81235	0.17853	1.93596	0.00607016	1.41115	0.0363267	2.53476	0.00142109	1.12361	0.139778
O88986	Gcat	32.2871	32.0789	32.2626	29.6642	29.5496	28.5985	23.6145	24.9659	24.1471	24.3978	24.5625	25.1178	13	12	12	7	7	5	1	0	0	0	0	1	34.1	34.1	33.7	18.8	18.8	12.5	2.4	0	0	0	0	2.9	2.93877	6.1405e-05	7.96702	2.32533e-08	7.51686	3.02169e-08	5.02825	1.91373e-06	4.57809	2.47271e-06	-0.450163	0.434457
O89001	Cpd	24.9098	23.5605	22.5581	26.3061	26.3873	26.5793	24.8854	24.3928	23.8601	24.1167	23.809	25.2741	3	1	2	3	3	3	0	0	0	0	0	0	2.5	0.9	1.8	2.8	2.8	2.8	0	0	0	0	0	0	-2.74809	0.00167543	-0.703288	0.28294	-0.723806	0.270934	2.0448	0.00951744	2.02429	0.00920185	-0.0205186	0.985104
O89023	Tpp1	31.3532	31.5708	31.7783	32.9295	33.0492	33.1748	30.1693	30.6254	30.6224	30.173	29.9836	29.6999	4	4	4	4	4	4	4	4	4	5	5	4	10	10	10	10	10	10	10	10	10	13.2	10	10	-1.48375	9.68267e-05	1.09504	0.000621025	1.61526	3.45144e-05	2.57878	2.58228e-06	3.09901	4.9544e-07	0.520227	0.0883082
O89053	Coro1a	25.5502	26.4813	26.5171	31.6595	31.4936	31.5765	35.3272	35.2931	35.2866	34.8044	34.8134	34.8185	2	3	2	16	18	19	22	21	23	18	19	19	6.1	5.9	4.1	29.1	33.6	33.6	44.9	37.1	44.9	35.8	37.5	37.3	-5.39362	3.27445e-08	-9.11943	9.05938e-10	-8.62916	9.37004e-10	-3.72582	6.93404e-07	-3.23554	1.12313e-06	0.490274	0.167278
O89079	Cope	28.436	28.2631	28.8006	29.0076	28.9145	29.1938	30.1728	30.1951	30.1477	30.4523	30.2186	30.3149	5	6	6	7	7	7	7	7	6	5	5	5	23.4	24	26.6	30.8	30.8	30.8	29.5	30.8	26.6	26	26	26	-0.538747	0.0237238	-1.672	9.0923e-06	-1.82873	4.38163e-06	-1.13325	0.000284153	-1.28999	9.46707e-05	-0.156735	0.573776
O89086	Rbm3	26.7695	26.567	26.6811	29.7723	28.9824	29.0108	30.1799	30.0219	30.2712	31.6376	31.1779	31.4717	2	2	2	5	3	5	4	4	5	6	7	6	18.3	18.3	18.3	42.5	28.8	42.5	34.6	34.6	34.6	39.2	42.5	39.2	-2.58264	4.07823e-06	-3.48511	2.54742e-07	-4.75652	2.50915e-08	-0.90247	0.00656998	-2.17388	1.5409e-05	-1.27141	0.00233765
O89090	Sp1	23.2531	23.3	23.909	24.8191	25.8672	24.5961	27.5917	27.1746	27.004	27.3593	27.5872	26.9585	0	0	0	1	2	2	5	4	4	5	5	5	0	0	0	1.1	3.1	3.1	8.8	8.7	8.7	8	8	8	-1.60676	0.00237023	-3.76939	3.06418e-06	-3.81429	2.71389e-06	-2.16263	0.000348455	-2.20752	0.000253744	-0.0448964	0.949165
O89100	Grap2	24.1056	23.212	22.8777	27.1415	27.8424	28.0919	30.0601	29.9582	30.2404	31.7669	31.762	31.7945	0	0	0	2	4	8	10	8	11	15	13	13	0	0	0	7.5	16.8	41.3	44.7	29.8	47.8	61.2	57.1	58.4	-4.29352	1.12379e-06	-6.6878	2.6206e-08	-8.37606	5.75719e-09	-2.39428	0.00010367	-4.08254	1.79122e-06	-1.68825	0.00316436
O89103	Cd93	22.7796	24.4543	24.5142	30.2479	29.9484	30.0704	24.5862	23.4141	23.1663	23.5526	22.6852	24.2558	0	0	0	8	8	8	1	1	1	1	1	1	0	0	0	19.3	16.9	16.9	1.4	1.4	1.4	1.4	1.4	1.4	-6.17279	3.94621e-06	0.193866	0.763496	0.418198	0.517137	6.36665	4.82976e-06	6.59099	2.71733e-06	0.224332	0.818285
O89106	Fhit	30.571	30.5525	30.2927	25.17	24.5273	23.9398	24.002	25.5414	22.7973	24.7945	24.243	24.4976	8	9	8	0	0	0	0	3	1	1	2	2	54.7	65.3	54.7	0	0	0	0	30.7	6.7	6.7	17.3	21.3	5.92642	7.00991e-06	6.35849	2.61048e-06	5.96041	4.25646e-06	0.432068	0.547418	0.0339916	0.963697	-0.398076	0.672357
O89110	Casp8	24.063	22.9112	23.5395	29.429	29.2135	28.8548	29.6965	29.9138	29.8474	29.6833	29.6523	29.7557	1	1	0	6	7	11	13	13	13	16	14	11	2.3	2.3	0	14.2	16	25.2	29	29	29	33.8	33.5	26.7	-5.6612	5.38923e-08	-6.31472	1.21272e-08	-6.19256	1.20248e-08	-0.653523	0.0605006	-0.531362	0.110764	0.122161	0.793582
O89112	Lancl1	23.7727	24.1719	22.6627	23.8701	24.044	25.3335	28.9273	29.0165	28.4233	29.1923	29.2957	29.0396	1	1	0	1	1	2	9	9	8	9	9	9	3.5	3.5	0	3.5	3.5	5.5	29.1	29.1	23.6	29.1	29.1	29.1	-0.88012	0.115218	-5.25328	1.56409e-06	-5.64014	8.65435e-07	-4.37316	1.40532e-05	-4.76002	5.68768e-06	-0.386861	0.582018
P00329	Adh1	30.1709	29.9376	29.87	28.9495	29.054	29.0738	26.2053	24.0251	23.8201	24.2613	22.4868	24.6573	8	8	7	5	5	5	4	1	2	0	0	0	29.9	29.9	27.5	15.2	15.2	15.2	17.1	2.7	6.1	0	0	0	0.967091	0.232077	5.30938	3.02031e-05	6.19107	8.82083e-06	4.34228	0.000223551	5.22398	4.94107e-05	0.881692	0.367573
P00375	Dhfr	29.3964	29.6768	29.8043	26.6509	26.6122	27.0574	29.3452	29.2045	28.8172	31.6939	31.6294	31.8512	4	5	6	2	2	3	6	5	5	9	9	9	21.9	27.8	36.4	9.1	9.1	21.9	38	32.6	34.2	49.2	49.2	49.2	2.85235	7.97281e-07	0.503543	0.0472163	-2.09896	4.78594e-06	-2.3488	5.0387e-06	-4.95131	3.65162e-08	-2.60251	1.12379e-05
P00397	Mtco1	32.9876	32.9997	32.9572	29.3335	28.9362	29.847	31.2062	30.9657	30.9089	31.2854	31.1628	31.0881	4	4	4	2	1	2	3	3	3	3	3	3	10.7	10.7	10.7	8.9	6.2	8.9	10.5	10.5	10.5	10.5	10.5	10.5	3.60933	2.64193e-07	1.95457	1.54591e-05	1.80277	2.83862e-05	-1.65476	9.59856e-05	-1.80656	4.21736e-05	-0.151803	0.675593
P00405	Mtco2	35.0983	34.9967	35.1346	32.4568	32.424	31.4184	31.3922	31.5121	32.3773	30.745	30.076	30.9876	8	8	8	3	3	3	3	3	5	2	4	3	48	48	48	10.6	10.6	10.6	14.5	14.5	27.8	7.5	19.4	10.6	2.9768	3.91477e-05	3.31602	1.16358e-05	4.47367	1.06021e-06	0.339224	0.450218	1.49687	0.00418831	1.15765	0.0386273
P00493	Hprt1	26.5064	26.3011	27.2564	30.3137	30.1693	30.0156	31.746	31.7708	32.0104	32.5465	32.6159	32.6415	2	3	4	7	7	10	11	10	10	10	10	10	11	16.5	21.1	35.3	35.3	49.5	59.2	54.6	54.6	54.6	54.6	54.6	-3.47823	5.50942e-07	-5.15446	1.84642e-08	-5.91339	6.97843e-09	-1.67623	0.000143361	-2.43516	7.77403e-06	-0.758929	0.038516
P00688	Amy2	24.6611	23.2498	24.7819	25.0799	25.6353	24.8169	29.9043	29.891	29.9503	24.7778	24.3791	23.3792	0	1	0	0	0	0	10	10	10	0	0	1	0	4.3	0	0	0	0	32.3	29.9	29.9	0	0	3	-0.946442	0.0975708	-5.68426	9.77609e-07	0.0521922	0.921226	-4.73782	9.19494e-06	0.998634	0.0755832	5.73645	1.12379e-05
P00920	Ca2	32.7194	32.7149	32.8977	33.3032	33.3081	33.2552	30.747	30.799	29.2722	23.8952	24.8519	24.8595	13	13	14	15	15	15	9	9	7	2	4	5	65	68.5	68.5	68.8	68.8	68.8	58.1	58.1	50.8	13.5	26.5	23.5	-0.511494	0.297058	2.50461	0.000204744	8.2418	2.31244e-08	3.01611	8.66464e-05	8.7533	5.94443e-08	5.73719	5.23998e-06
P01027	C3	26.895	26.9834	26.5144	30.372	31.1073	30.6409	26.5237	26.026	25.8495	22.2048	24.7066	23.9059	5	8	6	25	28	23	8	7	7	1	1	2	3.7	6.7	4.4	21.5	22.7	20.4	8.4	6.3	7.2	0.6	1.5	1.4	-3.90913	8.25752e-05	0.664538	0.276174	3.19183	0.000259459	4.57367	3.24413e-05	7.10097	1.09525e-06	2.5273	0.00499908
P01592	Jchain	22.9354	23.8324	23.4633	25.5262	23.3586	23.2445	26.4599	26.6356	26.2953	24.5017	24.109	23.4172	0	0	0	0	0	0	3	3	3	0	0	0	0	0	0	0	0	0	21.4	21.4	21.4	0	0	0	-0.632752	0.353049	-3.05326	0.000521658	-0.598947	0.352263	-2.42051	0.00332617	0.0338051	0.962367	2.45431	0.00787937
P01633	Igkv6-17	23.5385	22.8802	23.9866	25.0218	24.0155	23.9002	27.493	27.4054	27.463	23.6712	25.236	22.8293	0	0	0	1	1	1	2	2	2	0	1	1	0	0	0	6	6	6	12.1	12.1	12.1	0	6	6	-0.844045	0.217616	-3.98537	7.41719e-05	-0.443731	0.491872	-3.14133	0.000637427	0.400315	0.547958	3.54164	0.000861842
P01831	Thy1	24.8532	23.856	23.1596	24.9413	25.6773	25.8235	30.046	29.9679	29.7724	32.8088	32.6231	32.6558	0	0	0	2	2	3	5	5	5	5	5	5	0	0	0	14.8	15.4	24.1	32.1	32.1	32.1	32.1	32.1	32.1	-1.52445	0.005818	-5.97247	1.87039e-07	-8.7396	1.1747e-08	-4.44802	4.49058e-06	-7.21515	1.34838e-07	-2.76714	0.000401124
P01837	Igkc	23.6299	23.5606	23.9868	27.2102	27.079	27.2077	30.2544	30.1932	29.84	25.8413	25.9556	24.2312	0	0	0	3	3	3	5	5	5	3	3	1	0	0	0	38.3	38.3	38.3	48.6	48.6	48.6	28	30.8	13.1	-3.43986	2.39338e-05	-6.3701	1.45084e-07	-1.61696	0.00355538	-2.93024	9.65337e-05	1.8229	0.00206286	4.75314	1.42055e-05
P01844	Iglc2	23.833	24.2117	23.8481	23.9773	24.6158	25.2051	28.1126	27.8714	27.6984	23.8574	23.1972	23.441	0	0	0	0	0	1	4	3	2	0	0	0	0	0	0	0	0	17.3	57.7	50	31.7	0	0	0	-0.63514	0.0992694	-3.9299	8.09718e-07	0.465761	0.194009	-3.29477	7.4846e-06	1.1009	0.00902964	4.39567	5.23998e-06
P01867	Ighg2b	25.3921	22.8351	24.5775	27.3394	27.217	27.3764	23.4267	23.2645	23.8657	24.1584	23.3777	24.926	0	0	0	2	2	2	1	1	0	0	0	0	0	0	0	6.2	6.2	6.2	4	4	0	0	0	0	-3.04271	0.00101404	0.749271	0.266573	0.114194	0.868281	3.79198	0.000243892	3.15691	0.00072911	-0.635077	0.473375
P01872	Ighm	23.5219	24.187	24.2406	28.9845	28.4594	28.8642	33.2306	33.0935	33.3502	27.3668	26.1643	27.6332	3	1	0	8	8	10	17	19	19	6	7	7	7.3	1.8	0	18.9	18.9	20.3	36.1	44.3	44.3	15.9	17.8	17	-4.78618	1.14e-06	-9.24161	6.81212e-09	-3.07158	2.07104e-05	-4.45543	3.1216e-06	1.7146	0.00183195	6.17003	2.01405e-06
P01887	B2m	28.57	28.4268	28.7059	32.4644	32.5651	33.0509	31.3511	31.3859	31.4757	29.1479	29.169	28.8035	4	3	3	5	6	6	4	5	5	3	3	4	47.1	40.3	40.3	48.7	55.5	55.5	47.1	53.8	53.8	22.7	22.7	29.4	-4.12587	5.05348e-08	-2.83665	3.36177e-07	-0.472569	0.0506256	1.28922	0.000237915	3.6533	1.48391e-07	2.36409	1.45327e-05
P01899	H2-D1	28.8459	29.2636	29.2519	33.2443	33.3807	33.5193	33.3213	33.2713	33.6487	31.0087	31.1806	31.1639	4	4	4	11	12	12	11	12	12	10	9	9	21.5	28.2	25.4	48.6	48.6	48.6	45.6	45.6	47.8	45	42.8	42.8	-4.26099	2.71251e-08	-4.2933	1.16218e-08	-1.99724	2.83319e-06	-0.0323167	0.89649	2.26374	2.08139e-06	2.29606	1.15694e-05
P01901	H2-K1	28.1589	27.8052	28.2348	33.2464	33.1994	33.3432	32.3594	32.7209	32.5697	29.6149	29.5204	29.6375	3	4	5	9	9	8	10	9	9	8	6	7	20.6	23	27.9	49.3	47.4	49.3	50.9	50.7	50.9	42.5	38.8	44.2	-5.19673	6.45162e-09	-4.4837	5.99242e-09	-1.52465	1.41469e-05	0.713034	0.00445287	3.67208	6.84152e-08	2.95905	1.86316e-06
P01942	Hba	35.7425	35.4663	35.3716	38.154	38.2048	38.4447	36.0515	36.0579	36.067	33.0726	33.1019	32.9774	6	5	6	13	13	13	6	6	6	5	5	5	70.4	62.7	70.4	79.6	79.6	79.6	70.4	70.4	70.4	62.7	62.7	62.7	-2.74102	1.84003e-07	-0.531997	0.0117328	2.47617	1.76201e-07	2.20903	1.47928e-06	5.21719	1.04336e-08	3.00816	1.13873e-06
P02088	Hbb-b1	35.7819	35.9595	35.9919	38.0526	37.8703	38.1095	35.4128	35.1383	35.2771	32.3566	32.2928	32.5939	9	9	10	10	11	10	8	8	8	6	6	6	70.7	70.7	70.7	70.7	70.7	70.7	70.7	70.7	70.7	54.4	51.7	51.7	-2.09968	1.33501e-06	0.635041	0.00487019	3.49671	1.74248e-08	2.73472	4.62156e-07	5.59639	1.00446e-08	2.86166	1.8004e-06
P02468	Lamc1	24.619	23.7168	23.5515	28.3582	28.3543	28.3152	24.8832	23.5118	23.2648	23.7054	24.8289	23.2261	2	2	1	12	15	12	1	1	1	0	1	0	1.7	1.2	0.6	10.9	13.7	12	0.8	0.8	0.8	0	0.6	0	-4.38012	2.42345e-05	0.075838	0.897099	0.0423239	0.941772	4.45596	2.81429e-05	4.42244	2.34989e-05	-0.0335141	0.97481
P02469	Lamb1	28.5972	28.6644	28.0472	29.4572	28.5929	28.5732	26.1546	26.671	24.4295	24.9819	23.9067	24.1758	3	4	5	12	11	10	2	1	1	0	0	0	1.9	2.5	3	8.7	7.2	6.8	1.1	0.6	0.6	0	0	0	-0.438163	0.511289	2.68457	0.00104072	4.08148	4.92655e-05	3.12273	0.00055309	4.51964	3.38838e-05	1.39691	0.0837699
P03888	Mtnd1	28.7488	29.604	29.7161	23.8781	24.5343	23.6914	26.6473	26.9752	26.7152	27.3679	27.3843	27.0833	3	4	4	1	1	1	3	3	3	2	2	3	6	8.5	8.5	2.5	2.5	2.5	8.2	8.2	8.2	5.7	5.7	8.2	5.32175	1.37173e-07	2.57709	1.71533e-05	2.0778	8.87097e-05	-2.74466	2.10194e-05	-3.24395	4.78994e-06	-0.499293	0.255595
P03911	Mtnd4	28.0986	28.0583	28.3486	24.941	24.5385	24.9658	25.0022	25.0883	25.0214	23.9861	24.4725	24.5969	3	3	3	0	0	1	2	2	2	1	2	2	7.8	7.8	7.8	0	0	2.6	4.8	4.8	4.8	2.6	4.8	4.8	3.3534	2.53471e-07	3.13118	2.15391e-07	3.81666	4.58141e-08	-0.222226	0.378933	0.463258	0.0690638	0.685483	0.0314112
P03921	Mtnd5	30.1741	30.1513	30.0793	24.0911	27.6549	23.9344	28.0541	28.4418	28.3824	28.3355	23.6457	28.1738	5	6	5	1	2	2	2	3	3	3	3	4	11.2	14.8	11.2	2.8	4	4	4.9	6.1	6.1	6.1	6.1	9.4	4.90813	0.00617401	1.84218	0.205166	3.4166	0.0296467	-3.06595	0.0550935	-1.49153	0.316274	1.57442	0.400324
P03940	Cyp21	27.8852	28.0631	27.9966	24.4559	24.2421	24.8593	24.2889	25.0172	25.3616	23.6311	23.5966	23.995	4	4	4	0	0	0	0	0	0	1	0	0	8	8	8	0	0	0	0	0	0	1.6	0	0	3.46256	1.72979e-06	3.0924	2.46343e-06	4.24076	1.98979e-07	-0.370159	0.279399	0.778198	0.0304602	1.14836	0.0114292
P03958	Ada	22.323	21.9554	24.1189	23.1219	25.0155	25.3683	30.1847	30.1695	30.2841	32.955	32.9602	32.9015	0	0	0	0	1	1	12	10	11	18	18	19	0	0	0	0	4	3.4	37.8	31.8	33.8	53.1	51.4	53.4	-1.70281	0.0376615	-7.41365	1.46711e-06	-10.1398	1.23939e-07	-5.71084	2.27589e-05	-8.43698	1.09133e-06	-2.72614	0.00846446
P03975	Iap	23.7088	23.4084	22.1804	24.1416	23.5243	23.2887	23.9213	24.3531	23.9717	27.4195	27.1144	26.9637	0	0	0	3	2	2	1	1	1	3	4	4	0	0	0	7.7	3.8	3.8	2.2	2.2	2.2	7.7	10.4	11.3	-0.552388	0.238203	-0.982875	0.0377955	-4.06667	3.23648e-06	-0.430486	0.358211	-3.51429	1.6373e-05	-3.0838	0.000190961
P04117	Fabp4	28.2763	28.3386	28.2782	29.538	29.8451	29.2863	26.5091	26.3973	26.3392	22.6478	23.8502	23.9809	6	4	5	10	8	10	3	3	2	1	1	0	38.6	26.5	31.8	59.1	52.3	59.1	25.8	22.7	12.9	6.1	6.8	0	-1.25882	0.00583193	1.88248	0.00030302	4.80472	2.05824e-07	3.1413	1.31044e-05	6.06354	1.20458e-07	2.92224	8.18597e-05
P04184	Tk1	23.554	22.1909	21.4022	24.5249	24.6272	23.965	23.3583	24.7558	23.7446	27.6233	27.8687	24.5879	0	0	0	0	0	0	0	0	0	5	5	4	0	0	0	0	0	0	0	0	0	22.7	25.3	22.3	-1.99	0.0640164	-1.57053	0.115141	-4.31098	0.000842854	0.419468	0.69655	-2.32097	0.0319538	-2.74044	0.0349426
P04202	Tgfb1	24.4694	24.0315	25.8364	28.3145	29.1363	29.0981	25.7281	25.871	26.0221	23.575	24.1697	24.4969	0	0	0	9	9	9	2	3	3	1	2	2	0	0	0	26.9	26.9	26.9	5.9	10.5	7.9	2.8	5.9	5.9	-4.0705	1.60848e-05	-1.09462	0.0448593	0.698597	0.178293	2.97588	0.000197208	4.7691	5.28053e-06	1.79322	0.0124919
P04235	Cd3d	25.0112	24.1066	24.9879	25.5016	23.9101	23.9549	27.7368	27.9262	28.2199	29.0541	28.9583	29.1484	0	0	0	0	1	1	2	2	2	4	4	4	0	0	0	0	5.8	5.8	11	11	11	23.1	23.1	23.1	0.246338	0.633778	-3.25908	3.6577e-05	-4.3517	3.66166e-06	-3.50542	3.83446e-05	-4.59804	4.22806e-06	-1.09262	0.0780706
P04247	Mb	23.5651	23.4679	22.9248	28.0033	27.8336	27.8239	23.8041	25.7236	23.0914	23.9443	24.4487	24.6373	0	0	0	4	4	4	0	0	0	1	0	0	0	0	0	31.2	31.2	31.2	0	0	0	9.1	0	0	-4.56768	3.32795e-05	-0.887139	0.165825	-1.02419	0.114745	3.68054	0.000194721	3.54349	0.000211264	-0.137051	0.891211
P04441	Cd74	24.8654	24.6983	23.9047	31.3973	31.6044	31.6902	32.9244	32.9065	33.2015	26.9056	27.0675	26.4018	4	1	0	10	11	11	13	14	13	5	5	3	19.7	2.5	0	35.8	40.5	40.5	43	49.8	43	16.5	19.7	10.4	-7.07454	1.46484e-08	-8.52131	2.28308e-09	-2.3022	2.12776e-05	-1.44677	0.000994699	4.77234	2.05582e-07	6.21912	5.58791e-07
P04627	Araf	23.0675	23.0444	24.3017	25.515	23.8643	23.1996	28.0265	28.0866	28.1431	28.3428	28.2701	28.2244	1	1	1	0	0	1	8	7	7	8	5	4	1.8	1.8	1.8	0	0	2.8	20.9	18.5	19	20.5	14.1	11.6	-0.72176	0.263741	-4.61421	1.56475e-05	-4.80791	1.10607e-05	-3.89245	9.95314e-05	-4.08615	5.76804e-05	-0.193704	0.835379
P04919	Slc4a1	31.968	31.864	31.9582	35.233	35.1523	35.1927	31.4454	31.5338	31.4554	25.0157	25.5867	25.5157	16	17	17	27	25	25	19	17	19	3	3	5	21.1	24.4	22.9	29.8	29.4	29.4	26.3	23	25.4	3.4	3.7	5.2	-3.26263	1.05594e-07	0.451884	0.0382866	6.55736	7.76835e-10	3.71451	1.26666e-07	9.81999	6.78543e-10	6.10548	7.06083e-08
P05064	Aldoa	32.0901	31.7198	31.7674	32.3062	32.28	32.1777	34.0646	34.1133	34.0695	33.0338	33.0648	33.0716	17	17	20	21	20	19	24	25	24	18	18	18	61.8	64	69.2	67.3	61.8	56.9	72	76.9	76.9	68.4	68.7	73.1	-0.395528	0.0451411	-2.22337	2.97866e-07	-1.19766	3.56398e-05	-1.82785	3.52092e-06	-0.802134	0.000881167	1.02571	0.000602661
P05132	Prkaca	23.6099	23.0419	24.3777	27.9562	27.8985	27.4825	27.4591	26.9697	27.6671	27.3716	27.8624	27.383	0	0	0	3	3	3	2	3	3	2	2	2	6.6	6.6	6.6	18.8	21.4	18.8	16.8	23.1	23.4	16.8	16.5	15.4	-4.10259	1.98654e-06	-3.68882	2.72642e-06	-3.86253	1.84137e-06	0.413776	0.316844	0.240068	0.552572	-0.173708	0.758487
P05201	Got1	30.7076	30.3594	30.448	29.4467	29.5028	29.8192	31.3427	31.0948	31.2832	30.9875	30.8319	30.7693	15	16	15	9	8	10	11	14	13	13	12	11	39	41.2	39	24.7	23.2	25.4	31.5	37	33.7	34.9	32.7	30.5	0.915424	0.00101228	-0.735256	0.00306909	-0.357897	0.0881181	-1.65068	1.82203e-05	-1.27332	9.26366e-05	0.37736	0.143102
P05202	Got2	36.9317	37.0745	37.1179	35.3719	35.2834	35.3158	33.5714	33.8505	33.8024	33.8644	34.1422	33.9302	38	37	37	31	31	34	25	24	24	26	26	25	74.4	74.4	74.4	73	73.7	73.7	65.8	64.4	60.5	64.9	66	62.1	1.71765	4.19015e-06	3.2999	2.10107e-08	3.06239	3.0821e-08	1.58226	1.099e-05	1.34475	2.69089e-05	-0.237509	0.303894
P05480	Src	24.6617	22.5975	24.406	29.5591	29.8492	29.3782	23.8832	22.8283	24.3643	24.4994	23.7497	23.6148	0	0	1	9	10	10	0	0	0	0	0	1	3.3	3.3	5.2	28.1	32.5	31.8	1.3	1.3	2.8	1.5	0	3.7	-5.70707	6.80762e-06	0.196485	0.759289	-0.066233	0.918497	5.90356	7.71911e-06	5.64084	7.87428e-06	-0.262718	0.780735
P05532	Kit	23.3025	24.2597	24.4815	27.3183	27.2155	26.7745	23.0233	23.9387	24.4008	25.2844	23.4089	22.0907	0	1	1	8	6	6	0	0	0	0	0	1	0	2.5	2.5	11.5	8.9	9	0	0	0	0	0	2.5	-3.08825	0.00308601	0.226915	0.779265	0.419861	0.607673	3.31516	0.00198191	3.50811	0.00123921	0.192946	0.880058
P05555	Itgam	23.855	24.663	23.0705	30.4058	30.4743	30.9415	29.3039	29.1159	29.6094	25.4616	24.7239	24.3167	0	0	1	18	18	19	17	14	14	4	7	3	0	0	1	17.8	17.6	19.5	17.2	13.6	14	3.7	7.9	2.6	-6.74437	2.31981e-07	-5.48023	5.62509e-07	-0.971185	0.05185	1.26414	0.0205598	5.77318	7.87403e-07	4.50904	2.4208e-05
P06151	Ldha	32.9084	32.7696	32.981	33.4642	33.4555	33.4977	34.7446	34.72	34.6719	34.9167	34.9111	34.8922	15	16	16	18	17	17	16	16	17	17	14	14	50	50	50	53	53	53	50.6	50.6	51.8	55.1	47	47	-0.58616	0.00372293	-1.82588	5.99936e-07	-2.02038	2.5177e-07	-1.23972	2.40959e-05	-1.43422	6.44352e-06	-0.194505	0.338081
P06240	Lck	22.7255	25.4554	23.7084	24.8342	24.6277	25.9484	30.2579	30.505	30.4173	31.7877	31.7145	31.5696	1	2	0	1	0	0	10	10	10	11	12	11	4.3	6.9	0	3.9	2	2	25.3	25.3	25.3	29.3	32	29.3	-1.17362	0.10971	-6.43029	2.68309e-06	-7.72747	6.06251e-07	-5.25667	2.57508e-05	-6.55385	4.051e-06	-1.29719	0.132921
P06281	Ren1	30.1985	30.4457	30.397	24.2316	24.499	24.1778	24.5525	23.6858	23.4528	24.5439	23.8136	23.9639	6	5	6	0	0	0	0	0	0	0	0	0	21.6	17.4	14.2	0	0	0	0	0	0	0	0	0	6.04426	6.17783e-08	6.45002	1.80073e-08	6.23997	1.99559e-08	0.405758	0.265227	0.195709	0.583312	-0.210049	0.661964
P06332	Cd4	23.5804	22.9038	26.4754	25.0724	25.4556	22.8246	27.6489	27.7052	27.7757	29.4793	29.393	29.5162	0	0	0	0	0	0	6	8	9	7	8	8	0	0	0	0	0	0	14.4	18.6	21.4	16.8	18.6	18.6	-0.131023	0.911448	-3.39008	0.00505454	-5.14298	0.000325543	-3.25905	0.00813518	-5.01196	0.000509836	-1.75291	0.174533
P06339	H2-T23	24.8861	23.3299	24.0774	23.1937	23.7157	23.3967	26.0641	25.9294	24.5831	25.4755	23.7971	23.9957	0	0	0	0	0	0	3	3	2	3	2	2	0	0	0	5.3	5.3	5.9	17.4	20.2	15.1	19.3	13.7	19.9	0.662449	0.331095	-1.42773	0.0385168	-0.324927	0.617033	-2.09018	0.00764864	-0.987376	0.141914	1.1028	0.177739
P06537	Nr3c1	24.0082	24.6202	23.3108	24.7432	26.2504	25.139	27.4444	27.4214	26.5636	29.3211	28.8526	28.8699	0	0	0	3	2	2	8	8	7	13	14	16	0	0	0	4.5	3.1	2.3	13	13.4	12.4	24.8	26.1	29.8	-1.39784	0.0202191	-3.16343	8.09973e-05	-5.03479	2.07842e-06	-1.76559	0.00576044	-3.63696	4.09239e-05	-1.87137	0.0103888
P06728	Apoa4	24.7499	24.6019	24.7547	33.6982	33.9371	33.0354	21.5865	23.7039	24.754	23.603	23.8761	23.8681	4	6	6	20	19	20	1	0	0	0	0	1	13.9	21.5	25.3	62.3	60	60.3	3	0	0	0	0	3	-8.85476	7.22013e-07	1.35404	0.0748108	0.919753	0.211619	10.2088	5.7654e-07	9.77452	4.34635e-07	-0.434288	0.672656
P06745	Gpi	32.7004	32.6282	32.5554	32.7704	32.3801	32.3165	33.2418	33.4487	34.3029	33.0433	33.1219	32.4682	15	13	15	19	17	19	22	22	23	20	21	22	30.5	30.5	33.7	40.3	39.1	43.4	46.2	47.1	48.2	45.2	47	48.4	0.138966	0.704922	-1.03648	0.00812405	-0.249808	0.460659	-1.17544	0.00519569	-0.388774	0.263922	0.786668	0.0724188
P06797	Ctsl	26.2027	25.3902	26.6542	28.5995	28.5365	28.6292	25.7273	26.3554	26.1416	24.1047	23.7988	25.5002	4	2	2	3	3	3	3	1	3	2	1	0	18.3	9	8.1	14.4	14.4	14.4	14.4	5.4	10.2	11.4	5.4	0	-2.50602	0.000582072	0.00758054	0.988755	1.61447	0.00699662	2.5136	0.000616058	4.12049	1.53397e-05	1.60689	0.0209917
P06800	Ptprc	22.7239	24.9822	24.18	32.2206	32.2372	32.1898	34.449	34.4795	34.4394	34.5287	34.5364	34.351	0	1	0	25	27	28	41	39	41	43	41	38	0	0.9	0	23.7	24.4	23.7	30.3	28.3	29.5	35.4	30.9	30.5	-8.25382	9.95997e-08	-10.4939	1.02482e-08	-10.51	8.7476e-09	-2.24009	0.00126694	-2.25618	0.00106277	-0.0160863	0.985104
P06801	Me1	29.7963	29.7257	29.852	23.9418	23.5499	24.3419	23.0859	24.1819	23.7635	24.2836	24.792	24.5065	12	11	10	1	2	1	0	1	0	1	1	1	22	23.4	18.9	2.4	5.2	2.4	0	1.6	0	1.6	1.6	1.6	5.84678	7.39178e-08	6.11423	2.56405e-08	5.26396	6.41513e-08	0.267451	0.464857	-0.582821	0.107659	-0.850272	0.0585601
P07091	S100a4	22.8787	25.136	24.3925	27.1077	27.5761	27.6263	28.7365	28.7155	29.2015	25.4669	25.1777	23.6371	0	0	0	2	2	1	3	3	3	2	2	2	0	0	0	15.8	15.8	7.9	24.8	24.8	24.8	16.8	16.8	15.8	-3.30095	0.000609336	-4.74876	2.9494e-05	-0.624784	0.357592	-1.44782	0.0538941	2.67616	0.00223367	4.12398	0.000473791
P07214	Sparc	24.4247	24.2954	24.278	29.9909	30.0162	30.1421	23.8712	23.4248	24.3208	24.4132	24.9064	25.1845	0	0	0	7	7	6	0	0	0	0	0	0	0	0	0	25.5	25.5	19.2	0	0	0	0	0	0	-5.71705	3.39178e-08	0.460472	0.128388	-0.501996	0.101097	6.17753	6.42173e-08	5.21506	8.62765e-08	-0.962468	0.01814
P07309	Ttr	27.8932	24.2174	23.9464	29.1939	28.4887	29.0677	28.4198	28.4716	28.8002	25.7174	25.4794	25.8259	1	1	0	4	4	4	3	3	2	2	3	3	15	15	0	30.6	30.6	30.6	25.9	25.9	17	19	25.9	25.9	-3.56444	0.00373344	-3.21151	0.00516628	-0.321875	0.742685	0.352928	0.742314	3.24257	0.00576335	2.88964	0.0265737
P07356	Anxa2	30.2177	30.0847	30.1379	35.917	36.0612	36.1112	32.4683	32.629	32.6531	34.4562	34.3667	34.3848	14	10	15	37	36	35	26	27	27	29	30	30	43.4	28.9	46.9	74	76.7	72.6	62.8	59	64.9	65.8	65.8	65.8	-5.88303	1.44928e-09	-2.43669	9.9699e-08	-4.25578	2.67127e-09	3.44634	6.42173e-08	1.62725	3.65474e-06	-1.81909	1.10124e-05
P07607	Tyms	22.9139	23.9979	23.5312	24.7939	23.9648	24.8797	24.9091	23.4473	23.2975	29.2796	29.5576	29.6014	1	0	0	0	0	0	0	0	0	8	8	5	2.6	0	0	0	0	0	0	0	0	33.9	33.9	20.8	-1.06513	0.062748	-0.403584	0.432559	-5.99852	5.34411e-07	0.661543	0.229285	-4.93339	4.45923e-06	-5.59494	1.15326e-05
P07724	Alb	32.7875	32.1457	32.796	35.7546	35.7869	35.7576	31.8943	31.7913	31.9512	29.5617	29.5449	29.6275	25	24	23	38	38	40	26	25	25	19	17	18	45.6	43.8	45.1	55.8	54.6	58.2	46.4	45.2	43.1	37.8	37.3	36.3	-3.19	2.21536e-07	0.697471	0.00713634	2.99835	1.59946e-07	3.88747	1.59496e-07	6.18834	1.04336e-08	2.30088	1.44612e-05
P07742	Rrm1	23.5943	23.921	23.8327	24.7603	24.2425	23.7136	28.2873	27.8067	27.7233	32.1214	32.0953	32.1478	0	1	1	3	4	3	17	16	15	20	23	21	0	1	1.3	3.7	5.7	5.6	25.3	24.9	23.6	27.5	33.5	29	-0.456121	0.163422	-4.15644	1.74495e-07	-8.33885	1.96682e-09	-3.70032	1.33886e-06	-7.88273	1.26359e-08	-4.18241	3.09254e-06
P07759	Serpina3k	24.0693	23.7883	26.3575	29.3694	29.1861	29.328	26.6763	26.5983	26.5322	24.0143	22.242	24.8069	1	2	2	4	4	4	3	4	5	2	0	0	3.6	8.1	6.2	16.7	16.7	16.7	14.1	16.5	19.1	6.9	0	0	-4.55615	0.000258355	-1.86394	0.0367102	1.05058	0.209685	2.69221	0.00771614	5.60673	5.50944e-05	2.91452	0.0122519
P07901	Hsp90aa1	31.7197	31.4297	31.4865	32.702	32.7174	32.9378	34.1081	34.3551	34.3743	35.2916	35.3529	35.3282	20	20	23	26	26	26	28	30	29	24	25	26	39.8	43.1	42.4	45	46.1	44.9	46.9	49.2	47.2	50.1	51.2	49.9	-1.24045	5.81207e-05	-2.7339	9.53758e-08	-3.77897	9.0855e-09	-1.49345	1.93535e-05	-2.53852	3.67968e-07	-1.04507	0.000731676
P08003	Pdia4	32.0963	32.2064	32.1631	33.593	33.4957	33.5351	33.5626	33.5328	33.5411	32.13	32.1503	32.1148	23	23	25	41	42	39	36	37	36	24	25	25	31.5	32.4	36.8	49.5	49.5	48.4	48.1	48.3	48	38.6	37.8	37.9	-1.38599	6.43882e-06	-1.39021	3.95209e-06	0.0235752	0.881417	-0.00422493	0.982039	1.40956	5.98284e-06	1.41379	3.22017e-05
P08030	Aprt	23.4726	24.6284	23.8193	28.8805	28.7193	28.8458	29.7062	29.6518	29.5541	28.9492	29.049	28.6949	1	1	1	3	4	4	5	5	5	4	3	3	7.2	7.2	7.2	21.7	30	30	37.2	37.2	37.2	25.6	21.7	21.7	-4.8418	1.19272e-07	-5.66392	1.97419e-08	-4.92426	4.58141e-08	-0.822121	0.0204387	-0.0824612	0.80166	0.739659	0.0643629
P08032	Spta1	24.6828	23.7215	24.5697	27.7915	27.7152	28.134	23.8137	24.5513	23.1906	22.7776	22.8049	23.8151	1	0	1	20	22	25	5	1	3	5	3	4	0.8	0	0.8	10.3	11.1	13.4	2.2	0.9	1.7	2.9	2.4	2.5	-3.55556	2.55855e-05	0.472804	0.319171	1.19213	0.0229118	4.02836	1.39541e-05	4.74769	3.28026e-06	0.719326	0.235055
P08071	Ltf	22.2011	22.7468	22.1679	30.4022	30.4856	30.5098	31.7396	31.4612	32.6505	23.0298	22.8408	24.76	2	3	2	24	24	27	35	33	33	2	4	3	2.5	5	2.8	42.3	44.8	47.8	61	58.4	56.3	2.7	5.4	5.5	-8.09393	2.10026e-07	-9.57852	3.22339e-08	-1.17162	0.0480547	-1.48459	0.0212531	6.92231	7.12311e-07	8.4069	1.8004e-06
P08074	Cbr2	22.2736	23.1604	22.2807	38.0643	38.0857	38.3062	19.5338	19.3261	19.5465	20.7293	20.9015	25.1627	4	4	4	26	27	27	1	1	3	3	5	1	23	23	23	77.5	77.5	77.5	7	7	14.8	16	24.2	6.1	-15.5805	2.43119e-07	3.10277	0.0125817	0.307078	0.783743	18.6833	1.95009e-07	15.8876	2.63121e-07	-2.79569	0.0526392
P08101	Fcgr2	23.9975	21.5555	24.745	28.0762	27.7494	28.1502	26.8187	27.4735	27.272	23.5714	25.6252	25.0819	0	0	0	1	1	1	2	2	2	0	0	0	0	3	0	7.9	7.9	7.9	8.8	8.8	8.8	0	0	0	-4.55929	0.000351166	-3.75545	0.000977367	-1.32687	0.133928	0.803843	0.383452	3.23242	0.00313373	2.42858	0.0355689
P08103	Hck	24.2324	24.1439	24.1456	28.7297	28.5816	28.5714	28.8946	28.4404	29.0089	24.6438	25.0181	23.1567	0	1	0	8	5	6	8	5	7	0	0	0	1.5	3.6	1.5	19.5	12.6	16.2	21.6	14.3	20.8	1.5	0	0	-4.45359	3.86253e-06	-4.60731	1.82466e-06	-0.0989074	0.835689	-0.153718	0.767043	4.35468	4.84359e-06	4.5084	2.10489e-05
P08113	Hsp90b1	34.739	34.7615	34.6176	35.3229	35.3401	35.6028	34.6555	34.5411	34.6898	33.8653	33.4993	33.4334	38	40	39	45	45	47	38	36	38	29	29	29	45.8	46.9	46.8	46.6	46.4	46.3	46	43.4	44.3	39.4	37.4	38.8	-0.715868	0.00417731	0.0772364	0.696733	1.10673	0.000155819	0.793105	0.00221843	1.8226	5.55459e-06	1.02949	0.00123298
P08207	S100a10	27.4822	27.2451	26.3053	33.6108	33.8942	33.8296	29.4055	29.2676	29.4786	29.4322	29.9194	29.655	2	2	2	8	7	7	4	4	3	5	4	4	35.1	35.1	35.1	61.9	61.9	61.9	49.5	49.5	45.4	49.5	54.6	45.4	-6.76736	2.30621e-08	-2.37306	2.35847e-05	-2.65802	9.43191e-06	4.39429	6.95231e-07	4.10934	6.93727e-07	-0.284953	0.517714
P08226	Apoe	28.1132	28.1493	28.0769	31.1664	31.5891	31.5769	26.7892	26.3711	26.4946	23.3127	24.117	23.2733	5	6	6	13	13	12	6	7	6	2	1	2	19.6	23.2	22.5	40.5	40.5	40.5	22.5	22.5	22.5	7.4	4.5	6.4	-3.33103	9.67551e-07	1.56151	0.000194461	4.54548	5.0292e-08	4.89254	1.9253e-07	7.87651	1.07137e-08	2.98397	1.42055e-05
P08228	Sod1	32.7698	33.8108	33.8422	33.3463	33.3798	33.4283	33.7676	33.8507	34.1403	33.6043	33.515	33.6388	9	10	10	12	12	12	8	8	8	7	7	8	63	63	63	63	63	63	56.5	56.5	56.5	52.6	52.6	59.1	0.0894806	0.795274	-0.445286	0.158744	-0.111781	0.723436	-0.534767	0.111162	-0.201261	0.532973	0.333506	0.408701
P08249	Mdh2	37.4175	37.3524	37.3785	36.269	36.1282	36.2673	35.2191	35.1744	35.1763	35.1192	35.1146	35.154	26	27	27	24	25	25	18	19	19	19	17	18	70.7	70.7	70.7	70.4	70.7	70.7	64.2	64.5	64.5	66	62.1	65.7	1.16127	2.60346e-05	2.19282	1.3544e-07	2.25349	9.76453e-08	1.03155	7.72795e-05	1.09222	4.22624e-05	0.06067	0.791764
P08414	Camk4	24.869	23.4538	23.9089	25.7141	23.6971	24.4609	28.2643	28.3381	28.1837	31.8462	31.9264	31.7679	0	0	0	0	0	0	6	5	6	11	11	11	0	0	0	0	0	0	17.5	14.9	17.5	32.6	32.6	30.9	-0.546822	0.349226	-4.18477	1.54119e-05	-7.7696	1.17466e-07	-3.63795	7.90499e-05	-7.22278	4.9544e-07	-3.58482	0.000301055
P08752	Gnai2	31.8857	31.8903	32.1559	33.246	33.2677	33.3251	32.5351	32.305	32.4876	32.2237	32.2254	32.124	7	8	7	12	12	12	11	12	12	10	8	10	40	40	40	52.1	50.7	52.1	43.4	49.3	49.3	42	36.6	42	-1.30227	2.60664e-05	-0.46527	0.0170392	-0.213726	0.224776	0.837003	0.000722468	1.08855	9.88535e-05	0.251545	0.259479
P08775	Polr2a	27.2003	23.0859	24.978	23.4514	24.4748	26.3303	29.2754	29.2415	29.2901	29.8733	29.5638	29.6184	3	2	3	2	0	4	26	26	29	27	28	27	1.6	1.1	1.5	1.9	0	2.8	19.3	18.8	22	19.5	18.9	18.2	0.335901	0.778992	-4.18094	0.00205172	-4.59712	0.00110477	-4.51684	0.00174184	-4.93303	0.00086921	-0.416187	0.794101
P08905	Lyz2	30.7106	30.9071	30.8822	32.7254	32.9516	33.0695	29.2266	29.6293	29.7642	24.4082	23.6621	22.8296	2	2	2	2	2	2	1	1	1	0	0	0	23.6	23.6	23.6	32.4	32.4	32.4	14.9	14.9	14.9	0	0	0	-2.08223	0.000343567	1.29323	0.00565887	7.19998	1.94891e-08	3.37546	1.31044e-05	9.28221	1.76977e-08	5.90675	1.8004e-06
P08920	Cd2	22.6599	24.5127	23.0445	25.2631	24.6146	24.4825	27.681	27.6503	27.4418	26.7108	26.7032	27.0564	0	0	0	0	0	0	4	5	5	4	3	4	0	0	0	0	0	0	11.9	11.9	11.9	9.3	9.3	9.3	-1.38104	0.0158417	-4.18535	5.60517e-06	-3.41781	2.69573e-05	-2.80431	0.000203143	-2.03677	0.00150611	0.767543	0.213328
P09055	Itgb1	31.7939	31.9384	31.9531	34.0818	34.0887	34.2181	29.75	29.8799	29.6286	29.272	29.5966	29.3479	16	16	16	31	30	30	11	9	13	12	12	12	27.1	27.1	27.1	36.1	36.1	36.1	19.5	15.9	19.7	19.7	19.7	23.2	-2.23442	6.58029e-07	2.1423	5.11482e-07	2.48962	1.4792e-07	4.37672	4.09579e-08	4.72403	1.26359e-08	0.347316	0.133895
P09103	P4hb	34.9784	34.8793	35.058	35.0841	34.6962	34.7362	33.3847	33.7873	33.8977	33.165	33.6898	33.0313	40	40	40	41	41	39	29	31	31	28	28	27	56.6	56.6	56.6	58.2	58.2	58.2	45.4	49.1	47.5	48.3	49.9	47.2	0.133022	0.633996	1.28197	0.000387265	1.67651	5.2175e-05	1.14894	0.00119433	1.54349	0.000135166	0.394547	0.230667
P09242	Alpl	30.7007	30.7855	30.5846	24.1055	24.789	24.4239	22.473	24.0746	23.9096	24.6729	24.9439	23.8573	10	11	11	1	0	0	0	0	0	0	0	0	22.9	24.4	25.2	2.1	0	0	0	0	0	0	0	0	6.2508	5.18542e-07	7.2045	1.01027e-07	6.19889	2.72212e-07	0.953705	0.0753979	-0.0519058	0.924274	-1.00561	0.109751
P09405	Ncl	29.2978	29.0393	29.1728	30.4494	30.3149	30.2815	33.7655	33.6965	33.6954	34.5177	34.4699	34.5028	10	8	8	18	18	16	28	31	28	30	31	30	18.4	13	13	26.6	26.6	24	33.2	34.9	33.4	36.6	36.2	35.9	-1.17867	3.7545e-05	-4.5492	2.19313e-09	-5.32687	7.76835e-10	-3.37053	7.14591e-08	-4.1482	1.39688e-08	-0.777666	0.0023864
P09411	Pgk1	34.2183	34.183	34.3219	32.7325	32.8082	32.9409	34.4044	34.5138	34.3584	34.7871	34.9694	34.876	24	24	22	24	25	22	24	24	25	28	28	28	66.4	66.4	62.1	67.1	67.1	67.1	60.4	57.8	60.4	62.6	62.6	62.6	1.41387	1.0403e-05	-0.184462	0.272669	-0.636435	0.00236423	-1.59833	6.32275e-06	-2.0503	8.07595e-07	-0.451974	0.0423755
P09470	Ace	32.979	33.1415	33.1872	33.6486	31.9223	33.6369	24.5787	24.6876	24.4471	23.3675	23.0656	23.2941	35	34	33	38	40	39	1	1	0	2	1	2	31.5	29.9	28.5	30	30.9	30.9	0.6	0.8	0	3.1	0.8	2.4	0.0332883	0.950974	8.5314	1.84642e-08	9.86015	6.70066e-09	8.49811	1.14449e-07	9.82686	3.09176e-08	1.32875	0.0302859
P09528	Fth1	28.4778	27.3525	27.8492	34.0993	33.9411	34.2769	32.2154	32.0875	32.1276	31.6046	31.6495	31.7323	6	5	5	15	15	16	13	12	12	12	11	11	49.5	36.3	44.5	76.4	76.4	76.4	69.8	69.8	69.8	69.8	69.8	69.8	-6.21258	1.97549e-08	-4.25034	1.1012e-07	-3.76893	2.38202e-07	1.96224	7.26424e-05	2.44365	1.19531e-05	0.481411	0.197533
P09541	Myl4	22.6496	21.6755	23.9122	24.5725	24.1653	24.4901	29.5419	29.9293	29.5258	23.2169	24.2977	24.6877	0	0	0	0	0	0	3	3	2	0	0	0	0	0	0	0	4.7	0	19.2	19.2	19.2	0	0	0	-1.6635	0.0191771	-6.91989	6.53359e-07	-1.32168	0.0417982	-5.25639	1.20815e-05	0.341823	0.589158	5.59822	3.12418e-05
P09671	Sod2	35.4391	34.1222	35.0826	33.075	34.1704	34.0193	30.4578	29.9022	30.3995	30.3648	29.5873	29.7148	14	14	13	13	13	12	7	7	6	6	5	6	57.2	57.2	57.2	50.9	50.9	50.9	44.1	44.1	35.6	36	32.4	41	1.1264	0.0334337	4.62813	1.83604e-06	4.9923	9.77537e-07	3.50173	3.1562e-05	3.8659	1.20898e-05	0.364167	0.561868
P09803	Cdh1	28.5738	28.3731	28.3871	31.4148	31.3772	31.4623	23.6688	25.0088	24.3954	24.556	23.3254	23.2343	4	2	4	15	16	13	1	1	1	1	1	2	10.7	5.8	10.2	24.8	24.8	20.5	1	1	1	1	1	1.9	-2.97341	6.63921e-05	4.08701	3.78562e-06	4.73945	1.14534e-06	7.06042	3.04735e-07	7.71286	1.00827e-07	0.652442	0.25706
P09838	Dntt	23.4317	24.2135	27.4539	21.6458	24.1619	22.4622	22.802	23.9251	24.892	30.1655	30.277	30.3793	1	0	2	0	0	1	0	0	1	13	13	10	1.8	0	4.5	0	0	2.2	0	0	1.8	28.6	30.4	24.9	2.27642	0.0721972	1.16002	0.313121	-5.24089	0.000703388	-1.11639	0.362446	-7.5173	7.04636e-05	-6.40091	0.000814038
P09925	Surf1	30.033	29.0622	29.8433	24.6774	23.7951	28.4637	27.2835	23.3784	23.9783	23.4196	24.3345	24.5541	5	6	6	2	2	2	2	0	1	0	0	1	28.8	31.4	31.4	11.1	11.1	14.1	14.1	0	8.8	0	0	8.8	4.0008	0.016866	4.76613	0.00499388	5.54344	0.00197026	0.76533	0.620821	1.54264	0.29283	0.777308	0.701142
P09926	Surf2	22.3838	21.5706	24.0654	25.0424	25.1063	22.6583	24.2691	23.6381	23.7822	25.6919	26.4151	25.6793	0	1	0	0	0	0	1	1	1	2	2	2	0	5.1	0	0	0	0	5.1	5.1	5.1	13.6	13.6	13.6	-1.59577	0.0830726	-1.22321	0.15304	-3.25551	0.0020913	0.372561	0.689445	-1.65974	0.0669731	-2.0323	0.0647103
P0C0A3	Chmp6	27.8243	27.9713	28.0907	28.5871	28.5816	28.5834	28.2946	23.9594	26.8831	26.7898	27.1114	26.8157	3	3	3	3	4	4	2	1	3	3	3	3	19.5	19.5	19.5	19.5	23.5	23.5	10	6	16.5	16.5	16.5	16.5	-0.621981	0.541944	1.58308	0.105546	1.05647	0.268902	2.20506	0.0391517	1.67845	0.0960348	-0.526615	0.696495
P0C605	Prkg1	22.8083	24.0995	25.008	30.188	29.1637	29.1839	24.1204	23.9245	22.7873	28.383	28.152	28.0409	0	0	0	3	3	2	1	1	1	1	1	1	0	0	0	6.1	6.1	4.3	3.1	3.1	3.1	3.1	3.1	3.1	-5.53994	7.70052e-06	0.361187	0.566001	-4.22005	4.17188e-05	5.90113	7.25323e-06	1.31989	0.0544571	-4.58124	0.000153613
P0C7N9	Psmg4	22.5472	23.9472	22.925	23.9796	24.2246	24.7358	27.1073	27.2691	27.1948	27.9145	27.8648	27.7376	0	0	0	0	0	1	2	2	2	2	2	2	0	0	0	0	0	9.8	22	22	22	22	22	22	-1.17353	0.0106968	-4.0506	1.12132e-06	-4.69918	3.30811e-07	-2.87707	3.13197e-05	-3.52565	5.55724e-06	-0.648581	0.181695
P0C8K7	Smim1	28.9057	29.0773	29.2653	27.9087	27.8069	27.4994	24.1798	24.4125	24.0294	24.3642	24.4838	24.4164	5	5	5	2	2	2	0	0	0	0	0	0	47.4	47.4	47.4	46.2	46.2	46.2	0	0	0	0	0	0	1.34446	8.16425e-05	4.87553	5.0979e-09	4.66134	5.75719e-09	3.53107	2.02604e-07	3.31688	1.56059e-07	-0.214191	0.433877
P0CG14	Derpc	24.0033	23.891	25.2526	23.2816	24.7095	23.33	23.3383	24.0854	23.0391	25.8086	25.3226	24.8733	0	0	0	0	0	0	0	0	0	3	2	2	0	0	0	0	0	0	0	0	0	6.6	5.1	5.3	0.608613	0.319928	0.894746	0.128607	-0.952505	0.108844	0.286133	0.650067	-1.56112	0.0181272	-1.84725	0.0193136
P0DN34	Ndufb1	31.4669	31.1803	31.0982	28.6284	28.1884	27.7214	24.8565	24.6124	28.2413	27.8822	27.855	27.762	4	4	3	2	2	2	1	1	2	2	2	2	49.1	49.1	49.1	31.6	31.6	31.6	12.3	12.3	31.6	31.6	31.6	31.6	3.06905	0.00585402	5.34508	9.94137e-05	3.41541	0.00226285	2.27603	0.0263204	0.346361	0.712694	-1.92967	0.0938712
P0DN91	Tmem254c	26.9523	27.0501	27.1548	26.6063	26.5251	26.7646	27.264	27.6546	27.6678	23.7609	26.3508	26.0663	2	2	2	2	2	2	2	2	2	1	1	2	17.9	17.9	17.9	17.9	17.9	17.9	17.9	17.9	17.9	8.9	8.9	17.9	0.420412	0.533095	-0.476421	0.446249	1.65971	0.0181346	-0.896833	0.181708	1.2393	0.0671481	2.13613	0.0145766
P0DP28	Calm3	30.2248	30.2424	30.2764	34.1851	34.1179	34.016	33.9119	33.9629	33.7895	34.0293	34.0892	34.108	6	6	6	7	7	7	9	10	10	11	10	9	45.6	45.6	45.6	45.6	45.6	45.6	51.7	51.7	66.4	66.4	60.4	60.4	-3.85848	1.04331e-08	-3.64024	5.75445e-09	-3.82761	3.95755e-09	0.21824	0.201618	0.0308674	0.859017	-0.187372	0.364921
P10107	Anxa1	23.7956	22.8697	22.229	34.4584	34.6052	34.4948	31.4729	31.237	31.6504	25.4037	26.2506	26.6183	0	1	2	32	32	29	19	19	20	5	5	5	0	3.5	6.9	71.7	76	71.7	56.4	58.1	60.4	19.4	19.4	17.9	-11.5547	8.58851e-09	-8.48867	1.99984e-08	-3.12612	3.59924e-05	3.06604	7.42535e-05	8.42859	6.89041e-08	5.36255	7.32028e-06
P10126	Eef1a1	32.7688	32.7295	32.7452	34.1418	34.3895	34.0687	35.1875	35.1084	35.16	35.6183	35.6831	35.5896	20	20	20	19	20	22	24	25	27	20	22	24	39.2	39.2	33.1	33.8	33.8	39.8	55.2	60.4	60.6	47.8	52.8	54.5	-1.45216	8.74292e-06	-2.40415	1.24697e-07	-2.88252	2.98811e-08	-0.95199	0.00024227	-1.43036	1.05158e-05	-0.478368	0.0339883
P10300	Cd8b	22.6581	22.555	22.6158	24.3583	24.3773	23.9864	26.1376	26.1712	24.9468	29.6595	29.5874	29.6975	0	0	0	0	0	0	2	2	1	5	4	4	0	0	0	0	0	0	9.9	9.9	4.7	27.7	23	23	-1.63107	0.000752418	-3.14226	3.6999e-06	-7.03854	9.29759e-09	-1.51119	0.0013193	-5.40747	1.63928e-07	-3.89628	9.31317e-06
P10493	Nid1	23.9568	23.4924	23.6767	27.7362	27.753	27.407	24.6406	24.8201	23.2584	23.4076	23.7233	24.3967	0	1	1	8	10	6	1	1	0	0	0	0	0	1.7	1.7	8.4	10.7	6.7	0.8	0.6	0	0	0	0	-3.92339	1.00305e-05	-0.531026	0.25369	-0.13385	0.776922	3.39236	3.86992e-05	3.78954	1.38087e-05	0.397177	0.522279
P10518	Alad	28.7053	28.7693	28.7407	28.2964	28.1246	28.4361	28.9278	29.2995	28.9952	27.5592	27.8216	27.863	8	9	8	7	7	7	6	5	6	5	6	5	27.3	30.3	27.3	24.2	24.2	24.2	22.7	17.6	22.7	17.3	22.4	17.3	0.452759	0.0418678	-0.335697	0.0992794	0.990534	0.000355616	-0.788457	0.00233206	0.537775	0.0176485	1.32623	0.000253095
P10605	Ctsb	31.0214	30.8271	30.6268	32.9922	33.0886	32.8175	32.2194	32.2285	32.4334	30.5317	30.3388	30.2244	10	11	9	14	13	13	11	12	11	10	10	9	30.4	30.4	25.7	33.9	29.2	29.2	30.4	33.6	30.4	29.5	29.5	24.8	-2.14101	1.75879e-06	-1.46868	2.01142e-05	0.460142	0.0332412	0.672329	0.00634964	2.60115	5.22634e-07	1.92882	2.26335e-05
P10630	Eif4a2	27.3721	26.8592	27.7784	26.9846	26.6014	26.5026	30.6682	30.6982	30.4899	26.0113	26.7514	27.0794	4	4	5	2	3	3	8	8	8	3	4	4	25.8	23.8	24.3	27.5	33.2	27.3	43	43	46.2	32.9	36.6	36.9	0.640376	0.0992242	-3.2822	3.46607e-06	0.722543	0.0557525	-3.92257	2.49872e-06	0.0821668	0.829821	4.00474	9.5587e-06
P10639	Txn	31.0188	30.9043	30.9534	33.143	32.9093	32.6648	32.6307	32.636	32.5527	33.3803	33.3055	33.1825	6	6	6	6	7	6	8	8	8	8	8	8	51.4	51.4	51.4	43.8	52.4	43.8	65.7	65.7	65.7	65.7	65.7	65.7	-1.94684	2.31174e-06	-1.64759	5.13901e-06	-2.3306	3.24858e-07	0.29925	0.138306	-0.383763	0.0598135	-0.683014	0.0105447
P10649	Gstm1	32.5136	31.9907	32.0592	32.5064	33.1278	33.3559	30.2089	30.2654	30.2257	28.2476	27.4587	27.0928	12	12	12	13	13	13	10	9	9	5	4	5	46.8	47.7	50.9	59.6	59.6	51.8	46.3	41.7	33.9	23.4	16.5	23.9	-0.808833	0.0482561	1.95453	0.000226639	4.58819	2.86502e-07	2.76336	3.10481e-05	5.39703	2.38868e-07	2.63367	0.000160514
P10711	Tcea1	23.0329	23.0395	22.8966	25.1509	25.4565	27.1661	31.5465	31.4959	31.4903	30.9097	30.8405	30.8992	1	1	2	4	5	2	19	18	18	16	15	16	3	3	8	16.9	20.3	9	55.5	56.8	57.1	48.8	48.5	53.2	-2.93484	0.000126401	-8.52122	2.80851e-08	-7.89344	4.18395e-08	-5.58638	1.79554e-06	-4.9586	2.76147e-06	0.627782	0.312468
P10833	Rras	28.1977	24.8272	26.5617	31.9688	31.541	30.9159	27.4956	27.6814	27.429	26.1935	26.5734	26.3718	2	0	1	7	7	6	1	3	1	1	1	1	20.6	5	11	52.3	52.3	51.4	21.6	32.1	21.6	11.5	11	11	-4.94636	7.96376e-05	-1.00648	0.193599	0.14933	0.850035	3.93988	0.000463346	5.09569	6.27779e-05	1.15581	0.237552
P10852	Slc3a2	33.7082	33.3288	33.7878	30.9173	30.8724	30.871	29.4889	29.452	29.4504	30.4278	30.3324	30.3503	18	19	18	12	13	13	12	10	9	11	12	13	40.5	40.5	40.5	24.3	25.7	25.7	24.9	18.4	16.7	22.8	24.1	26.2	2.72139	1.87073e-07	4.1445	6.14638e-09	3.2381	2.57315e-08	1.42311	2.69527e-05	0.51671	0.015393	-0.906396	0.00182227
P11031	Sub1	22.9645	23.6739	23.8897	24.4795	25.574	23.9302	31.7413	31.7064	31.2362	31.4664	31.1745	30.8879	0	0	1	3	4	1	10	10	12	10	10	10	0	0	10.2	27.6	40.2	7.1	61.4	58.3	66.1	60.6	60.6	60.6	-1.15181	0.0311835	-8.05192	3.18306e-08	-7.66685	3.97997e-08	-6.90011	4.2405e-07	-6.51504	3.41585e-07	0.385068	0.539219
P11032	Gzma	23.0827	24.436	23.3669	25.9278	26.2235	25.9088	28.9509	28.7123	29.3608	23.8092	26.1197	23.9554	0	1	1	4	6	3	11	11	12	0	2	1	0	3.1	3.5	20.8	36.2	13.5	50	49.2	54.2	0	6.9	3.5	-2.3915	0.00427106	-5.37952	9.04592e-06	-0.999597	0.138694	-2.98803	0.00106974	1.3919	0.0527013	4.37993	0.000268763
P11103	Parp1	23.5662	22.6616	23.451	22.6776	24.209	23.2743	25.5879	25.7767	24.9899	21.7238	23.5909	24.4233	0	1	0	4	4	3	10	10	7	4	1	1	0	1.4	0	4.5	6.2	3.6	11.6	13.1	9.2	4.3	0.8	0.8	-0.160685	0.847176	-2.22528	0.0089794	-0.0197919	0.977822	-2.06459	0.0167146	0.140893	0.859618	2.20548	0.026798
P11157	Rrm2	23.8959	23.3697	23.4928	25.0502	23.5543	24.9912	23.8413	24.5486	24.9994	30.3725	30.5511	30.5098	0	0	0	0	0	1	1	1	0	12	14	11	0	0	0	0	0	3.3	2.8	2.8	0	32.6	39.2	32.6	-0.945815	0.0710395	-0.877003	0.0767766	-6.89171	9.78992e-08	0.0688117	0.902368	-5.9459	6.91022e-07	-6.01471	4.90223e-06
P11247	Mpo	22.8975	24.6484	24.9888	26.3205	27.5475	26.7365	27.5036	27.8814	27.7979	23.554	23.2432	23.1169	4	2	2	4	8	5	7	7	7	3	2	3	5.8	2.5	2.5	7.5	14.2	8.1	12	12.7	11.1	4.5	2.8	4.2	-2.68987	0.000825949	-3.54939	7.95004e-05	0.873564	0.13831	-0.859515	0.163027	3.56344	0.000106268	4.42295	0.000103128
P11276	Fn1	23.0646	23.1528	23.2199	26.0993	26.612	26.9117	21.2157	24.4087	22.5717	24.8122	22.7628	24.441	2	2	3	8	13	13	2	1	3	1	1	1	1	1.1	1.5	3.8	6.5	7.3	1	0.6	1.7	0.5	0.3	0.3	-3.39525	0.00233348	0.413705	0.626455	-0.85959	0.314581	3.80896	0.00114393	2.53566	0.0112681	-1.2733	0.240825
P11352	Gpx1	34.666	34.708	34.7233	32.6785	32.717	32.6189	33.0694	32.9628	32.9317	31.0262	31.2015	31.0696	15	15	15	13	13	13	12	13	13	11	11	10	70.6	70.6	70.6	70.6	70.6	70.6	70.1	70.1	70.1	70.1	56.2	47.3	2.02759	5.41724e-07	1.71109	1.07767e-06	3.59997	5.47187e-09	-0.316492	0.0712243	1.57239	3.66142e-06	1.88888	7.0839e-06
P11404	Fabp3	29.3163	29.6769	29.7179	27.3255	27.3384	27.0793	24.011	23.6509	22.1457	24.5468	23.3359	23.7986	4	4	4	1	1	1	0	0	0	0	0	0	29.3	29.3	29.3	10.5	10.5	10.5	0	0	0	0	0	0	2.32263	0.00119419	6.30115	4.51284e-07	5.67658	9.42322e-07	3.97852	3.07165e-05	3.35396	8.42263e-05	-0.624564	0.355275
P11438	Lamp1	30.7115	30.7007	30.81	32.9079	32.9431	33.0205	30.3199	30.3147	30.5526	29.2097	29.2372	29.2355	4	5	4	6	5	6	4	4	5	5	4	3	11.8	13.1	9.6	15	11.6	15	10.3	10.3	13.8	13.8	11.8	8.4	-2.21647	3.5792e-07	0.344954	0.048902	1.51326	3.44358e-06	2.56142	3.19996e-07	3.72973	2.22109e-08	1.16831	0.00017854
P11440	Cdk1	22.2332	25.5442	24.8798	23.9334	22.008	24.3951	24.5383	24.2676	23.4795	30.9503	31.2163	31.2377	0	0	0	0	0	0	3	3	2	17	17	17	0	0	2.7	2.7	2.7	2.7	15.2	15.2	8.4	73.1	73.1	71.7	0.77355	0.446502	0.123929	0.897496	-6.91572	2.23251e-05	-0.649621	0.526757	-7.68927	1.561e-05	-7.03965	0.000137047
P11499	Hsp90ab1	33.6245	33.659	33.5766	34.878	34.9185	34.9975	36.208	36.2112	36.2097	36.7277	36.6957	36.7224	22	21	22	28	27	28	31	32	33	29	31	30	43.8	43.8	45	51	51.9	49.6	56.9	55.4	56.4	56.4	55.7	54.7	-1.31134	9.46344e-06	-2.58961	3.72804e-08	-3.09524	1.01018e-08	-1.27828	1.62137e-05	-1.78391	1.13239e-06	-0.505631	0.0171228
P11609	Cd1d1	24.6122	23.7264	22.1545	26.6406	26.5339	24.1866	26.7543	27.0586	26.6771	26.7534	26.921	26.7412	0	0	0	2	2	1	2	2	2	3	3	3	0	0	0	6.8	6.8	2.7	6.8	6.8	6.8	10.4	10.4	10.4	-2.28938	0.016232	-3.33231	0.0013561	-3.30755	0.00142795	-1.04293	0.224152	-1.01817	0.223439	0.0247538	0.985153
P11672	Lcn2	21.9497	23.968	23.9965	29.9481	30.1314	29.3805	28.6315	28.8683	28.3684	25.0706	23.2996	23.5626	0	0	0	6	5	6	3	4	4	2	0	1	0	0	0	21.5	20.5	21.5	15.5	19	19	12	0	6.5	-6.51527	4.28323e-06	-5.31798	1.31536e-05	-0.672896	0.327656	1.19729	0.105798	5.84237	1.01148e-05	4.64508	0.000237509
P11688	Itga5	23.8037	22.994	22.4029	28.3485	28.2666	28.6701	24.3007	24.3423	23.6496	24.1461	25.2626	24.0861	0	0	0	8	7	8	0	0	0	0	0	0	0	0	0	11.1	10.4	10.3	0	0	0	0	0	0	-5.36153	1.18325e-06	-1.03067	0.0418974	-1.43141	0.00893531	4.33086	8.26311e-06	3.93012	1.23303e-05	-0.40074	0.527422
P11835	Itgb2	25.6606	21.1998	22.1407	33.0201	32.9656	33.0029	32.2568	32.4596	32.2494	31.7591	32.0984	32.0886	0	0	0	33	31	32	28	28	28	25	26	26	0	0	0	49	45	48	45.9	45.9	45.9	42.5	43.6	43.6	-9.99584	3.13655e-06	-9.32156	3.31319e-06	-8.98168	4.37174e-06	0.674274	0.533676	1.01415	0.328972	0.339879	0.824852
P11881	Itpr1	29.0154	28.2124	28.9752	24.5191	25.1981	24.2149	27.9514	28.2045	28.3621	25.6354	24.2747	24.9169	15	13	14	2	1	3	11	10	10	2	0	1	8.3	6.9	8.7	1.3	0.9	1.6	6.1	6.6	5.9	1.5	0.7	0.7	4.09033	5.16953e-06	0.561662	0.206045	3.79201	5.75926e-06	-3.52867	2.09149e-05	-0.298322	0.51335	3.23035	0.000142834
P11911	Cd79a	22.5251	22.7799	23.1568	26.1282	25.8982	23.9267	30.73	30.8603	30.8625	24.3048	24.6813	23.4405	0	0	0	1	1	1	5	5	5	0	0	0	0	0	0	10	10	10	27.7	27.7	27.7	0	0	0	-2.49709	0.00202387	-7.99701	2.33073e-07	-1.32162	0.04344	-5.49992	9.54105e-06	1.17547	0.0732299	6.67539	1.12379e-05
P11928	Oas1a	23.5901	24.1862	24.6187	25.6066	24.8061	24.9858	27.4985	27.3292	27.4055	24.3863	24.9802	24.6635	0	0	0	0	0	1	4	5	4	0	0	0	0	0	0	0	0	3	16.3	18.8	16.3	0	0	0	-1.00115	0.0143696	-3.27941	2.63057e-06	-0.544972	0.123023	-2.27826	7.89153e-05	0.456176	0.201903	2.73444	8.37656e-05
P11930	Nudt19	34.2768	34.8445	31.8708	23.5981	24.7788	24.6083	24.4931	23.7157	23.7165	24.5919	23.9153	24.123	16	18	16	0	0	1	1	1	1	4	3	2	56.6	56.9	56.6	0	0	3.9	3.9	3.9	3.9	13.2	9.2	5.9	9.33565	7.46545e-07	9.68893	3.18692e-07	9.45395	3.49969e-07	0.353279	0.67894	0.118303	0.889391	-0.234976	0.844223
P11942	Cd3g	24.4488	23.4726	24.8287	24.672	25.2582	24.1622	27.308	27.5436	27.8234	29.4148	29.3223	29.2275	0	0	0	0	0	0	3	3	3	4	6	6	0	0	0	0	0	0	24.2	24.2	24.2	22.5	35.2	35.2	-0.447475	0.316241	-3.3083	1.18668e-05	-5.07151	3.9459e-07	-2.86083	6.48707e-05	-4.62403	1.64024e-06	-1.7632	0.00472499
P11983	Tcp1	30.6724	30.2786	30.5833	30.8253	30.8608	30.9717	33.6453	33.5223	33.4786	33.8411	33.8789	33.8507	13	14	14	15	15	15	25	25	25	26	25	26	24.8	25.2	27.5	25.9	25.9	28.6	42.4	42.4	42.4	45	44.8	46.8	-0.374513	0.0613524	-3.03727	3.78376e-08	-3.34546	1.77536e-08	-2.66275	4.28656e-07	-2.97095	1.26452e-07	-0.308199	0.180724
P12023	App	28.3977	28.4777	28.6908	28.9724	29.376	29.3944	24.8032	23.0918	23.9195	23.7923	24.2928	23.3801	5	4	4	12	10	9	0	0	0	0	0	0	7.4	7.1	6.9	20.8	16.2	18.2	0	0	0	0	0	0	-0.725541	0.136553	4.58387	1.61141e-06	4.70029	1.27594e-06	5.30941	1.62533e-06	5.42583	9.02289e-07	0.116423	0.870026
P12242	Ucp1	31.7384	29.9364	30.1772	24.4486	25.3545	23.8393	24.0654	25.1439	24.6004	26.3836	26.2237	26.42	10	10	8	0	0	0	0	2	0	3	3	2	39.7	39.7	27.7	0	0	0	0	8.1	0	13	13	9.4	6.06992	2.42104e-06	6.01409	1.58213e-06	4.27488	2.265e-05	-0.0558206	0.936227	-1.79504	0.0102914	-1.73922	0.0292754
P12265	Gusb	28.188	26.7015	27.4473	31.6404	31.7175	32.8371	29.5516	29.5916	29.6683	27.7802	27.742	28.0493	4	3	4	17	18	17	9	9	10	6	7	7	8	6.2	7.9	33.5	34.1	32.6	19.4	21.3	23.3	11	12.7	12.7	-4.61944	2.59474e-06	-2.15825	0.000526927	-0.411587	0.366332	2.4612	0.000323994	4.20785	5.54023e-06	1.74666	0.0076512
P12367	Prkar2a	28.4672	27.1608	27.6748	29.1572	29.7198	29.6918	27.2354	27.0403	27.427	23.4913	24.118	24.4529	2	3	3	5	6	6	3	5	3	1	1	0	17.7	20.4	20.4	27.2	29.9	29.9	20	26.9	22.2	10	8.5	7.2	-1.75534	0.0014453	0.533342	0.19555	3.74689	3.44922e-06	2.28868	0.000255601	5.50223	4.24664e-07	3.21355	8.6873e-05
P12382	Pfkl	27.7947	27.3861	26.9199	28.3525	28.4818	28.8236	30.7811	31.0581	30.8127	30.095	30.385	31.004	4	4	5	6	6	8	12	13	13	14	14	14	8.3	11.9	14.2	16	16.9	21.4	25.3	27.2	26.3	28.2	28.2	28.2	-1.1857	0.00458488	-3.51707	1.13102e-06	-3.12776	2.74028e-06	-2.33137	5.09867e-05	-1.94206	0.000155072	0.389304	0.361501
P12658	Calb1	30.1422	30.0686	30.0668	23.7978	23.5757	25.7359	24.6114	24.8758	24.0724	24.2493	24.1197	23.9626	8	8	7	0	0	0	0	0	0	1	0	0	34.1	34.1	30.7	0	0	0	0	0	0	6.5	0	0	5.72271	2.32147e-06	5.57265	1.73732e-06	5.98199	9.58661e-07	-0.150052	0.808612	0.259279	0.654679	0.409331	0.589066
P12710	Fabp1	24.1855	23.0721	25.7354	30.9461	30.8427	30.7814	24.5237	24.2259	25.6237	25.2782	23.8916	23.3704	0	0	0	9	9	8	0	0	0	0	1	0	0	0	0	77.2	77.2	75.6	0	0	0	0	18.1	0	-6.52574	1.13003e-05	-0.460067	0.554985	0.150949	0.851479	6.06567	2.60962e-05	6.67669	1.0103e-05	0.611016	0.563531
P12787	Cox5a	36.0466	36.0132	36.1405	34.2476	34.2662	34.7273	32.3761	32.5484	32.3736	32.2314	31.9972	31.7775	9	8	8	7	7	7	9	9	9	9	9	9	46.6	39	39	39	39	39	46.6	46.6	46.6	46.6	46.6	46.6	1.65309	2.31592e-05	3.63407	4.00038e-08	4.06473	1.69898e-08	1.98098	8.71833e-06	2.41164	1.57127e-06	0.43066	0.121929
P12791	Cyp2b10	22.3021	22.9317	22.6676	33.0207	32.8148	32.7354	24.1236	24.4655	23.9002	23.4364	23.9927	24.815	0	0	0	10	9	10	0	0	1	0	0	0	0	0	0	30.4	30.4	30.6	0	2.4	2.4	0	0	0	-10.2232	5.68539e-09	-1.52929	0.00161471	-1.44754	0.00230462	8.69389	4.47566e-08	8.77563	2.00205e-08	0.0817451	0.891731
P12815	Pdcd6	27.2704	27.1543	27.5448	28.4624	28.388	28.5743	29.3123	29.1864	29.0723	29.7604	29.9138	29.719	2	2	1	7	7	7	7	6	6	5	5	5	12.6	11	5.8	36.6	36.6	36.6	31.9	30.4	26.7	28.3	28.3	28.3	-1.15172	0.000122604	-1.86718	1.97778e-06	-2.47456	2.08946e-07	-0.715459	0.00326342	-1.32284	4.37751e-05	-0.607381	0.0191962
P12970	Rpl7a	30.4073	30.1461	29.9295	32.1617	31.9774	31.8592	32.9257	32.9447	32.8588	33.2782	33.124	33.2275	8	7	7	14	14	15	21	21	21	20	20	19	33.8	30.5	30.1	45.1	45.1	45.1	48.1	48.1	48.1	47.7	47.7	47.7	-1.83845	4.75551e-06	-2.74877	1.42027e-07	-3.04895	5.87478e-08	-0.910321	0.000902127	-1.2105	0.000106914	-0.300183	0.229532
P13020	Gsn	27.0158	26.6749	27.4726	33.34	33.2165	33.4415	32.6964	32.7057	32.4526	32.8841	32.9352	32.8974	2	3	2	11	13	14	13	11	12	12	12	12	10.4	9.5	8.1	34.2	35.3	35.3	35.3	32.9	33.8	36.4	36.4	35.5	-6.2782	6.38955e-09	-5.56379	5.11268e-09	-5.85111	3.53347e-09	0.714412	0.0121248	0.427086	0.0929369	-0.287326	0.350244
P13379	Cd5	22.9218	23.5318	25.0917	24.1057	24.7456	24.6408	29.8247	30.1935	30.1576	30.772	31.055	31.3687	1	1	0	0	1	1	14	13	14	12	14	13	2.2	2.2	0	0	1.8	1.8	38.9	34.8	38.9	35.8	38.9	38.9	-0.648918	0.257307	-6.21015	6.01835e-07	-7.21677	1.73764e-07	-5.56124	3.70569e-06	-6.56785	8.14639e-07	-1.00661	0.142526
P13439	Umps	25.8858	25.9335	26.5914	23.9776	24.5785	26.652	30.0673	30.1316	29.9498	31.163	31.3345	31.1522	3	3	4	1	1	2	15	17	16	18	20	20	8.5	8.5	10.8	2.3	2.3	6.4	29.9	37.4	35.8	31.2	38.7	38.7	1.06752	0.120409	-3.91268	7.99165e-05	-5.07973	1.02598e-05	-4.9802	2.41575e-05	-6.14725	4.10638e-06	-1.16705	0.149948
P13597	Icam1	21.8709	23.6131	24.9079	34.6067	34.2459	34.0858	25.1839	26.866	24.9039	23.5883	23.2829	23.3886	1	1	2	16	14	16	3	4	2	3	2	2	1.7	1.9	3.2	26.6	21.2	25.9	4.1	6	3.9	5.4	3.5	3.5	-10.8489	3.62392e-07	-2.1873	0.0159438	0.0440214	0.955933	8.66156	2.93063e-06	10.8929	4.24664e-07	2.23132	0.0383267
P13634	Ca1	24.5299	23.5515	24.4523	31.3869	30.6007	31.646	28.8466	28.6486	28.5565	24.8281	24.0195	24.0443	2	0	1	10	10	11	7	5	7	0	0	0	9.2	0	5.4	67.4	67.4	72	49.4	35.2	49.4	0	0	0	-7.03332	7.39178e-08	-4.506	9.02112e-07	-0.119428	0.776486	2.52732	0.000135436	6.9139	1.14559e-07	4.38658	1.26726e-05
P13707	Gpd1	31.9972	32.1122	32.7276	27.9484	27.6938	27.7334	26.85	26.9025	27.0184	24.0534	24.7181	24.5025	17	17	17	6	3	4	4	5	4	1	0	0	48.4	49.6	52.7	22.3	10.3	14.6	17.8	17.2	16	5.7	0	0	4.48716	9.62271e-08	5.35538	1.42669e-08	7.85433	1.52924e-09	0.868216	0.00892848	3.36716	7.81695e-07	2.49895	3.34144e-05
P13808	Slc4a2	24.9061	25.2456	25.2822	24.4315	24.1707	24.2611	25.8323	23.9709	25.2527	23.1242	24.3974	23.5457	2	2	2	4	4	5	2	2	2	3	3	2	1.7	1.7	1.7	4	3.8	4.7	1.7	1.7	1.7	2.3	2.3	1.5	0.856876	0.126528	0.126018	0.808619	1.45554	0.0134417	-0.730857	0.18729	0.598661	0.264852	1.32952	0.0522616
P13864	Dnmt1	22.928	23.1544	22.3573	24.2982	23.2877	24.4806	23.978	24.1822	23.6303	25.2223	25.4461	24.8201	1	0	2	3	4	3	4	5	5	8	12	11	0.6	0	1.5	2	2.8	1.9	2.5	3.5	3	6.2	8.5	8.5	-1.20895	0.0114093	-1.11694	0.0131428	-2.34957	0.000106271	0.0920108	0.838552	-1.14062	0.0137058	-1.23263	0.0225718
P14069	S100a6	23.8246	24.0153	24.2954	28.4554	29.0429	29.1418	28.5724	28.6187	28.6754	23.483	27.324	23.6882	1	2	1	4	4	3	2	3	3	1	2	1	7.9	16.9	9	33.7	33.7	31.5	16.9	24.7	24.7	7.9	16.9	7.9	-4.83496	0.00042783	-4.57703	0.000453911	-0.786623	0.406049	0.257935	0.807411	4.04834	0.00132501	3.7904	0.00593038
P14094	Atp1b1	35.8249	35.7443	35.8177	32.901	33.0601	32.0614	26.4575	26.9376	27.2374	28.9874	29.5178	29.619	20	21	20	10	10	10	5	7	6	8	9	10	44.1	44.1	44.1	31.2	31.2	31.2	19.7	28	20.4	26	26	30.3	3.12148	6.81676e-06	8.91812	3.16382e-09	6.42094	1.88809e-08	5.79664	2.18707e-07	3.29946	4.8314e-06	-2.49718	0.000170342
P14115	Rpl27a	29.2456	27.6894	27.1518	29.8762	30.1685	29.8051	31.7435	31.5823	31.802	32.1737	32.1269	32.1493	3	3	2	5	5	6	7	7	7	6	6	6	23.6	23.6	14.9	29.7	37.8	37.8	38.5	38.5	38.5	35.1	35.1	35.1	-1.921	0.00268696	-3.68032	1.77389e-05	-4.12102	7.07433e-06	-1.75931	0.0045492	-2.20002	0.00101611	-0.440706	0.501016
P14131	Rps16	29.6651	29.5746	29.4918	31.0449	31.0299	30.8964	32.9161	32.7201	32.7471	33.2083	33.1584	33.1815	8	8	8	9	9	9	12	11	14	11	10	10	45.9	45.9	47.3	52.1	52.1	52.1	54.8	57.5	64.4	59.6	54.1	54.1	-1.41323	9.23099e-06	-3.21724	1.44098e-08	-3.60553	6.32013e-09	-1.80401	2.58228e-06	-2.19231	4.66477e-07	-0.388298	0.07088
P14148	Rpl7	29.7423	28.9732	30.0602	31.6663	31.5503	31.7183	32.753	32.8531	32.8722	33.2793	33.1874	33.3898	5	7	6	17	17	16	21	21	22	20	20	18	20	24.4	24.4	43	40.7	40.7	43.7	43.7	43.7	42.6	42.6	40	-2.05307	3.57938e-05	-3.23422	7.09257e-07	-3.69363	2.35059e-07	-1.18114	0.0019202	-1.64055	0.000183521	-0.45941	0.208523
P14152	Mdh1	34.0021	34.1563	34.0773	33.1304	32.6471	33.0878	35.138	35.0472	35.0473	34.4976	34.367	34.3153	11	11	11	11	11	11	15	15	16	13	14	13	38.6	38.6	38.3	39.2	39.2	39.2	41.6	41.6	45.5	39.5	41.6	39.5	1.12348	0.00019227	-0.998933	0.000323252	-0.314771	0.118424	-2.12241	2.75653e-06	-1.43825	3.10363e-05	0.684162	0.0128191
P14206	Rpsa	29.5171	29.6251	29.3431	31.628	31.5018	31.5021	33.4775	33.4884	33.2626	33.6979	33.951	33.6627	9	9	9	8	9	10	13	15	13	12	11	12	33.9	40	40	30.5	30.5	30.5	46.1	50.2	46.1	48.5	48.5	48.5	-2.0489	1.42648e-06	-3.91445	8.94444e-09	-4.27545	4.65183e-09	-1.86555	4.4212e-06	-2.22655	9.03093e-07	-0.360998	0.127525
P14211	Calr	34.2208	34.1673	33.9718	35.3467	35.3372	35.3737	34.7226	34.7341	34.8555	33.5204	33.9749	33.8187	22	23	23	24	22	23	23	23	23	19	19	19	53.8	55.5	55.5	60.8	56.5	59.1	55.5	55.5	55.5	53.6	53.6	53.6	-1.23261	7.71251e-05	-0.650789	0.00445849	0.348606	0.0788674	0.581825	0.0107306	1.58122	1.22826e-05	0.999395	0.00119945
P14234	Fgr	24.258	23.2266	23.5742	26.8671	27.4708	26.7864	26.4036	26.6725	26.5119	25.1096	23.5847	24.4127	2	2	0	2	3	2	4	4	3	1	0	1	5.6	5.6	1.5	6.4	8.5	6.4	9.3	10.8	7.5	1.5	0	1.5	-3.35518	2.70008e-05	-2.84304	6.66974e-05	-0.6827	0.13884	0.512147	0.285895	2.67248	0.000144214	2.16034	0.00213538
P14246	Slc2a2	29.8632	29.7488	29.8337	24.7148	24.3116	24.0678	24.524	24.8641	24.0671	23.9307	23.6877	23.0972	7	6	6	0	0	0	1	0	0	0	0	0	9.9	9.9	9.9	0	0	0	2.1	0	0	0	0	0	5.45048	7.72285e-08	5.33015	4.19873e-08	6.24337	1.31125e-08	-0.120331	0.73706	0.792891	0.0279955	0.913221	0.0339453
P14429	H2-Q7	23.7219	23.7954	22.0593	28.8106	28.4273	28.1992	30.3294	30.3342	30.3775	27.2055	27.246	27.1139	0	0	0	2	2	3	5	5	5	3	3	3	9.6	12.6	9.6	27.2	27.2	31.4	34.4	34.4	34.4	31.4	31.4	31.4	-5.28687	1.0889e-06	-7.1548	6.70666e-08	-3.99624	5.38528e-06	-1.86793	0.00212781	1.29064	0.0154143	3.15857	0.000219696
P14438	H2-Aa	24.0231	24.975	24.6072	30.3913	30.3516	30.5047	32.0522	32.0131	32.0774	28.6851	27.6627	28.0189	1	3	2	3	3	3	3	3	4	3	2	2	3.5	15.4	10.1	15.4	15.4	15.4	15.4	15.4	22.9	15.4	8.8	8.8	-5.88079	6.3527e-08	-7.51245	6.3262e-09	-3.58712	1.03474e-06	-1.63166	0.000673094	2.29367	5.20475e-05	3.92533	7.32028e-06
P14483	H2-Ab1	23.4527	23.7094	23.0943	32.3125	32.4023	32.065	33.5663	33.6176	33.595	29.3131	29.3765	29.5662	1	1	1	13	14	12	14	14	14	11	11	10	7.5	3.8	3.8	51.7	55.1	51.7	58.5	58.5	58.5	49.1	51.3	41.9	-8.84111	1.35576e-09	-10.1741	1.95726e-10	-5.99976	1.96682e-09	-1.33303	0.000146242	2.84136	5.50822e-07	4.17439	5.58791e-07
P14576	Srp54	25.8547	25.4155	21.9679	28.4475	28.6501	28.1417	29.8142	29.3537	29.6517	29.841	29.942	29.8595	1	1	1	4	5	7	12	12	9	13	11	12	2.4	2.4	2.4	9.1	10.5	15.3	26	24	17.7	30.2	23	24	-4.00041	0.00136583	-5.19386	0.000155805	-5.46811	0.000104329	-1.19345	0.224152	-1.4677	0.129825	-0.274252	0.847322
P14602	Hspb1	24.5455	24.8876	23.5863	30.3387	30.1663	29.8908	24.3523	22.8503	23.8439	24.1371	24.3458	25.1482	0	0	0	5	4	5	0	0	0	0	0	0	0	0	0	30.6	26.3	30.6	0	0	0	0	0	0	-5.79215	1.28693e-06	0.657592	0.206865	-0.203902	0.698004	6.44974	1.08955e-06	5.58825	1.8549e-06	-0.861495	0.191991
P14685	Psmd3	28.5804	28.5547	28.6575	29.9955	29.9635	30.1422	32.1862	31.8442	32.5238	31.742	31.861	32.0712	11	12	9	15	14	15	26	24	23	23	21	23	20.6	26.4	20.2	31.1	31.1	33.6	50.8	49.1	46.8	47.7	45.5	47.7	-1.43621	8.38677e-05	-3.58718	5.42799e-08	-3.29387	8.84881e-08	-2.15097	6.00064e-06	-1.85767	1.24984e-05	0.293304	0.308178
P14733	Lmnb1	23.5314	24.4758	24.0882	30.9163	30.8327	30.6978	29.0379	28.6096	28.6286	29.4616	29.5444	29.2044	3	5	4	32	31	30	18	13	16	16	18	20	5.4	8.2	9.2	48.3	50.7	44.9	30.6	22.6	24.8	30.3	29.1	34.9	-6.78382	1.05117e-08	-4.72692	4.11722e-08	-5.37167	1.54883e-08	2.0569	4.26821e-05	1.41215	0.000500615	-0.644754	0.0803726
P14824	Anxa6	30.9171	31.2044	30.9511	35.3318	35.3563	35.2124	35.2715	35.2324	35.3528	33.8407	33.6522	33.8231	25	23	25	49	52	50	47	49	47	41	38	39	41.5	38.2	40.4	62.4	64.6	62.3	61.5	63.6	62.9	59.3	56.8	57.1	-4.276	1.01202e-08	-4.26139	3.98357e-09	-2.74783	5.50621e-08	0.0146112	0.942971	1.52817	8.51084e-06	1.51356	4.85188e-05
P14869	Rplp0	29.5119	29.1922	29.5887	30.7988	30.9559	30.9554	32.7535	32.5325	32.9745	32.8994	32.9611	32.797	7	6	7	7	7	9	13	13	14	10	9	10	32.5	30.6	32.5	26.5	26.5	36.3	42.3	42.3	50.5	40.4	38.2	40.4	-1.47238	3.45849e-05	-3.3225	4.86811e-08	-3.45486	3.23435e-08	-1.85013	9.05747e-06	-1.98249	4.051e-06	-0.132358	0.641879
P14901	Hmox1	23.6441	22.9726	25.02	27.9125	28.2498	27.9505	31.6572	31.5402	31.4219	23.7897	23.936	23.7713	1	0	2	5	6	5	7	7	7	0	0	0	4.2	0	10	24.9	29.4	24.9	29.4	29.4	29.4	0	0	0	-4.15867	7.92778e-06	-7.66086	5.18367e-08	0.0465856	0.922436	-3.50219	3.75955e-05	4.20525	7.8175e-06	7.70744	1.13873e-06
P15105	Glul	30.8321	30.9839	31.0619	29.2625	29.0908	29.0797	28.8857	29.035	29.0247	28.7398	28.7232	28.686	12	13	13	8	9	9	8	9	9	5	5	7	31.6	34.6	34.6	24.7	26.5	29	25.2	25.5	25.5	18.5	18.5	19	1.81495	1.6889e-06	1.9775	5.23233e-07	2.24296	1.80185e-07	0.162556	0.364601	0.428009	0.0242269	0.265453	0.215128
P15208	Insr	27.6839	27.6044	27.6956	26.8417	27.3759	27.0246	23.5113	23.451	23.5648	24.2467	23.7378	24.3861	4	5	3	5	6	4	0	0	0	0	0	0	5	5.1	3.4	4.9	5.8	5	0	0	0	0	0	0	0.580549	0.0337173	4.15227	3.11314e-08	3.53777	8.59913e-08	3.57172	4.04656e-07	2.95723	7.55763e-07	-0.61449	0.0519982
P15261	Ifngr1	23.5539	23.5644	25.1775	25.7895	26.0226	25.8924	25.0737	24.5966	25.4448	25.5546	25.7035	25.8099	0	0	0	3	3	4	2	2	0	3	3	2	0	0	0	5.2	5.2	9.6	3.4	3.8	0	5.7	5.7	3.8	-1.8029	0.00278238	-0.939718	0.0554688	-1.5907	0.00439987	0.863183	0.087581	0.212198	0.662465	-0.650985	0.274752
P15306	Thbd	22.1509	24.1457	23.6377	31.2919	31.8269	31.4075	24.1029	23.5632	23.5994	23.8631	24.7751	24.7584	0	0	0	8	7	8	1	0	0	0	1	1	0	0	0	16.3	14.9	16.3	1.6	0	0	0	1.6	1.6	-8.19733	1.61133e-07	-0.44374	0.409954	-1.15408	0.0456148	7.75359	5.07306e-07	7.04325	5.2775e-07	-0.710343	0.306485
P15307	Rel	24.5832	24.3598	24.1157	23.8587	23.9569	26.4779	30.0174	29.8298	29.9582	27.4731	27.4289	27.1964	0	0	0	2	2	4	13	13	14	8	8	7	0	0	0	5.5	5.5	10.1	32	30.5	33.7	16.4	18.7	17	-0.411563	0.559359	-5.58223	6.37822e-06	-3.0132	0.000665562	-5.17066	2.31872e-05	-2.60164	0.00218414	2.56902	0.0068951
P15327	Bpgm	25.4257	25.5296	26.6909	31.8102	31.8965	31.6938	26.733	26.5487	25.0068	25.456	26.7944	25.7501	2	2	4	11	13	13	3	3	2	3	2	3	8.5	8.5	20.1	47.9	52.5	52.5	15.1	15.1	10.4	15.1	12	15.1	-5.91809	3.27638e-06	-0.214081	0.721506	-0.118107	0.848621	5.70401	6.44674e-06	5.79999	4.1243e-06	0.0959743	0.920804
P15379	Cd44	23.1601	23.6976	23.5963	31.9792	32.1004	32.0438	29.0138	29.1918	29.2726	23.4204	24.4097	23.3437	0	0	0	4	5	5	4	4	4	1	1	1	0	0	0	7.7	8.7	8.7	7.1	7.1	7.1	1.2	1.2	1.2	-8.55643	6.3043e-09	-5.67472	2.80851e-08	-0.23995	0.459103	2.88171	9.9117e-06	8.31648	1.26359e-08	5.43477	1.01514e-06
P15508	Sptb	21.8424	24.2679	25.4457	27.1239	26.8412	26.7379	23.2697	23.8331	23.4858	24.5098	24.0775	24.1046	1	3	2	20	16	18	3	4	3	2	3	4	0.9	1.8	1.6	13.3	10.3	11.7	1.8	2.4	2.5	1.8	1.9	2.8	-3.04902	0.00337463	0.322449	0.692668	-0.378681	0.644285	3.37147	0.00181416	2.67034	0.00650767	-0.70113	0.517736
P15530	Cd79b	24.1157	23.6621	23.6597	24.5523	24.461	24.2003	29.385	29.133	29.2347	24.1103	24.0346	24.5492	0	0	0	0	0	0	4	4	4	0	0	0	0	0	0	0	0	0	22.8	22.8	22.8	0	0	0	-0.592016	0.030997	-5.43839	5.75445e-09	-0.418876	0.0918537	-4.84637	7.29739e-08	0.17314	0.484978	5.01951	5.58791e-07
P15532	Nme1	29.076	29.1242	29.0072	30.7723	30.5469	30.4777	32.1982	32.0756	32.0142	32.2621	32.2957	32.3982	6	6	6	6	6	6	7	6	7	5	5	6	61.2	61.2	61.2	61.2	61.2	61.2	73.7	61.2	73.7	61.2	61.2	73.7	-1.52981	7.22383e-06	-3.02685	2.92927e-08	-3.24952	1.61252e-08	-1.49703	1.21941e-05	-1.71971	3.37344e-06	-0.222674	0.316099
P15626	Gstm2	28.1473	28.1333	28.455	28.3973	28.3966	28.4631	23.7904	23.2819	24.1054	23.9084	23.6333	23.218	3	3	4	5	6	5	0	0	0	0	0	0	29.8	35.8	36.7	49.1	54.1	45.9	11.5	11.5	3.7	3.7	0	3.7	-0.173787	0.569631	4.5193	5.7502e-08	4.65862	4.07501e-08	4.69309	2.23573e-07	4.83241	1.06933e-07	0.139318	0.735737
P15702	Spn	23.8117	23.8082	23.525	28.3527	27.7841	28.1907	28.4837	28.4694	28.6342	29.2088	29.0734	29.2841	0	0	0	3	3	3	7	7	7	7	7	7	0	0	0	10.1	10.1	10.1	22.3	22.3	22.3	22.3	28.4	22.3	-4.39423	2.42312e-08	-4.81412	6.3262e-09	-5.4738	2.85843e-09	-0.41989	0.0744141	-1.07957	0.000463574	-0.659677	0.0238495
P15806	Tcf3	23.5344	23.4427	25.5378	25.448	24.5256	25.4946	23.9164	23.1413	25.0468	26.77	23.337	26.3408	0	0	0	0	0	0	0	0	2	3	2	3	0	0	0	0	0	0	0	0	6.6	4.1	3.5	4.1	-0.984437	0.378789	0.136799	0.897496	-1.31097	0.218541	1.12124	0.31699	-0.326531	0.771665	-1.44777	0.28509
P15864	H1-2	29.6112	30.0255	29.7059	28.6221	28.8398	27.9535	27.6598	27.2611	28.0531	25.0516	27.069	28.2219	1	1	1	4	2	3	2	1	1	1	1	1	24.5	25	25.5	42	39.2	36.8	32.5	25	25	24.5	23.1	24.5	1.30906	0.105809	2.12288	0.012275	3.00002	0.00161465	0.813812	0.304072	1.69096	0.0395155	0.877147	0.36063
P16045	Lgals1	30.8098	30.817	30.6663	33.8171	33.7931	33.7623	33.5409	33.4775	33.5157	34.3555	34.3304	34.3343	6	6	6	9	8	9	9	9	9	8	8	8	58.5	58.5	58.5	74.8	67.4	74.8	74.8	74.8	74.8	71.9	71.9	71.9	-3.0265	3.25753e-08	-2.74702	2.7725e-08	-3.57572	4.75847e-09	0.279475	0.0976086	-0.549223	0.0044253	-0.828698	0.00110748
P16110	Lgals3	26.0875	23.3576	25.3271	32.3578	32.3491	32.516	30.0628	29.9852	29.9188	28.3535	27.7469	27.9845	3	1	1	7	7	7	6	6	6	4	3	5	14	4.2	4.2	27.7	27.7	27.7	24.6	24.6	24.6	18.6	14.4	18.9	-7.48359	8.23106e-07	-5.06491	9.84679e-06	-3.10425	0.000399458	2.41868	0.00293644	4.37933	4.49969e-05	1.96066	0.0219486
P16125	Ldhb	34.435	33.8931	34.0415	29.7394	29.4234	29.1855	30.017	29.9116	30.1247	34.3199	34.337	33.8213	16	15	15	6	6	5	10	10	10	13	13	13	39.8	39.8	39.8	23.4	23.4	20.7	35	35	35	38.3	38.3	38.3	4.67376	5.33945e-08	4.10543	6.00769e-08	-0.0362054	0.891915	-0.568337	0.0497029	-4.70997	7.36107e-08	-4.14163	1.28325e-06
P16254	Srp14	23.8006	23.467	23.7532	23.7953	23.9677	24.3077	27.838	27.6362	27.9017	27.7545	27.5452	27.8527	1	0	0	1	1	0	3	3	3	4	3	4	9.1	0	0	11.8	11.8	0	29.1	29.1	29.1	29.1	29.1	29.1	-0.349982	0.139398	-4.1184	1.84642e-08	-4.04389	1.86765e-08	-3.76842	1.91702e-07	-3.69391	1.14559e-07	0.0745035	0.824573
P16330	Cnp	23.7179	23.6457	22.1523	29.2087	29.4517	29.2697	31.5975	31.5766	31.5018	31.1075	30.9449	30.9234	1	1	0	9	9	10	22	22	22	21	23	22	3.3	2.1	0	21.2	21.4	26.9	40.2	41.7	42.1	38.1	40.2	40.2	-6.13804	1.68019e-07	-8.38664	1.04466e-08	-7.81995	1.39693e-08	-2.24859	0.000288258	-1.6819	0.00172637	0.566692	0.279417
P16331	Pah	33.0407	33.0795	33.0564	24.4602	24.7845	23.647	25.0926	24.0347	24.4744	24.332	22.1382	23.812	19	21	20	1	1	1	0	0	1	1	1	0	51.9	55.4	52.8	2	2	2	0	0	4.2	4.2	4.2	0	8.76163	2.18685e-07	8.52497	1.40136e-07	9.63146	5.08944e-08	-0.236663	0.725665	0.869831	0.16881	1.10649	0.152998
P16332	Mmut	34.7513	34.7434	34.8012	31.3502	31.4035	31.2588	27.3724	27.9653	27.6924	25.7949	25.89	26.2261	33	32	33	16	17	17	15	12	11	8	7	11	48.8	48.1	48.8	30.7	33.6	33.4	29.4	22.7	22.7	15.2	11	21.3	3.42779	1.34993e-07	7.08863	1.02565e-09	8.79495	3.9439e-10	3.66084	2.16232e-07	5.36716	1.47401e-08	1.70631	9.73807e-05
P16406	Enpep	32.893	32.9535	33.0099	32.2477	32.643	32.4777	23.9954	24.7536	24.2439	24.3528	25.6848	24.9436	26	29	29	24	24	21	3	1	0	0	0	0	32	33	32.9	28.7	27.5	26.1	5	1.6	0	0	0	0	0.495993	0.208039	8.62116	5.08913e-09	7.95838	6.78269e-09	8.12517	4.91061e-08	7.46238	4.19395e-08	-0.662782	0.159063
P16460	Ass1	34.6285	34.4267	34.5892	29.2393	30.2358	28.9842	32.1087	32.2923	32.1889	31.5026	31.4824	31.4291	24	25	24	6	9	4	17	17	17	14	14	13	43.4	45.9	44.4	14.6	18.4	12.6	26.9	28.9	28.9	23.5	23.5	24.8	5.06172	1.28175e-07	2.35151	2.18962e-05	3.07678	2.55949e-06	-2.71021	1.5072e-05	-1.98494	0.000110988	0.725273	0.0828498
P16546	Sptan1	31.2823	30.9401	31.0758	33.6759	33.5938	33.5862	31.0723	30.9797	31.0137	31.2474	30.9879	31.1766	37	40	37	98	92	91	53	55	50	50	48	54	19.3	20.1	19.5	45.7	44.8	46.1	26.2	27.2	24.6	23.6	23.8	27.4	-2.51922	2.58824e-07	0.0774793	0.666038	-0.0378822	0.836979	2.5967	4.59531e-07	2.48134	3.50786e-07	-0.115362	0.642705
P16675	Ctsa	30.9261	30.667	30.9285	31.8233	32.2541	31.9336	31.0475	31.0473	31.1336	30.1636	30.4118	30.2656	9	9	9	12	12	12	12	12	12	8	10	9	23	23	23	29.5	29.5	29.5	27	27	27	21.3	25.3	23.6	-1.16316	0.000153943	-0.235597	0.234001	0.560208	0.0124115	0.927563	0.000821195	1.72337	8.33264e-06	0.795805	0.00577066
P16858	Gapdh	34.2946	34.2198	34.3537	34.8845	34.4885	34.6048	35.9598	35.9557	35.9508	35.8866	36.1155	36.0251	19	20	18	15	16	17	20	21	20	19	18	19	54.1	60.4	46.8	37.5	37.5	44.7	62.2	62.2	62.2	58.9	57.1	58.9	-0.36992	0.0659957	-1.66609	3.58531e-06	-1.71968	2.73501e-06	-1.29617	4.73708e-05	-1.34976	2.86435e-05	-0.0535937	0.849345
P17047	Lamp2	29.7314	29.5361	29.804	31.6065	31.3723	31.6175	29.6867	29.8312	29.9408	27.6709	27.6994	27.8535	4	4	4	9	9	8	4	4	4	4	4	4	8	8	8	20.7	20.7	19.3	8.4	8.4	8.4	8.4	8.4	8.4	-1.84164	2.98607e-06	-0.129113	0.481254	1.94919	1.12604e-06	1.71253	7.54701e-06	3.79083	3.89355e-08	2.0783	9.49808e-06
P17156	Hspa2	23.3637	24.4249	22.7851	27.3682	27.3373	27.5758	22.7848	27.6613	27.4519	24.0096	23.4381	23.1266	0	1	0	6	6	6	1	2	2	1	2	1	14.4	16	14.4	27.6	27.6	28.6	17.7	20.4	18.5	18	19.1	19.1	-3.90253	0.00955081	-2.44144	0.0613417	-0.000203574	0.999854	1.46109	0.267957	3.90233	0.00843937	2.44124	0.123225
P17182	Eno1	34.9387	34.8915	34.5546	34.4098	34.6016	34.6367	35.7211	35.5127	35.6633	35.2487	35.1241	35.09	22	22	22	23	23	23	22	22	22	17	17	18	54.8	49.1	53	56	54.6	56	55.3	54.4	55.3	48.6	48.4	48.6	0.245578	0.227172	-0.8374	0.000907161	-0.359309	0.0718685	-1.08298	0.000233897	-0.604888	0.00808117	0.47809	0.0566319
P17225	Ptbp1	28.6957	28.6666	28.5477	30.4406	30.3939	30.2075	32.3902	32.4137	32.454	32.0721	32.449	32.2762	3	4	3	5	5	5	6	7	6	6	7	6	10.6	14.4	10.6	17.3	16.7	15.4	24.1	26.8	20.5	24.1	26.6	22.2	-1.7106	4.5964e-06	-3.78261	9.53045e-09	-3.62907	1.05973e-08	-2.07201	1.91526e-06	-1.91846	2.21542e-06	0.153544	0.527591
P17426	Ap2a1	26.6623	25.9798	26.5653	26.8714	27.1614	27.0796	29.71	29.8454	29.8658	29.5906	29.5674	29.3942	2	2	2	5	4	6	11	12	12	11	13	14	6.6	7.4	7.4	9	6.8	12.3	17.3	19.3	21.5	19.9	21.8	24	-0.63498	0.0197564	-3.40458	1.04805e-07	-3.11489	1.76043e-07	-2.7696	1.5003e-06	-2.47991	2.08342e-06	0.289692	0.331712
P17427	Ap2a2	29.3725	29.5694	29.3898	29.7041	29.631	29.7044	30.2448	30.2996	30.1826	30.2955	30.2665	30.3086	10	12	9	12	9	13	17	17	17	17	18	16	16.4	19.2	16.6	18.2	13.4	22.4	27	27.9	30.2	28.1	30.3	27.7	-0.235888	0.170201	-0.798404	0.000380515	-0.846254	0.000248158	-0.562516	0.00508469	-0.610367	0.00281516	-0.0478503	0.847322
P17439	Gba	22.5826	23.6152	21.4656	28.8564	28.9706	28.4416	27.3292	27.5701	27.3326	26.4805	27.2421	26.906	0	0	1	7	8	7	6	5	6	2	4	3	0	0	2.1	14.4	14.4	13.6	13.8	11.5	13.8	4.1	8.9	7.4	-6.20175	8.24055e-07	-4.85621	3.12161e-06	-4.32173	7.66962e-06	1.34554	0.0246435	1.88002	0.00388261	0.534476	0.433432
P17563	Selenbp1	33.6422	34.5393	34.2923	33.4911	33.2083	33.3978	26.7946	28.5307	25.9703	22.8354	21.8261	22.9485	29	27	27	25	26	26	8	11	8	2	2	0	72	65.7	67.2	68.4	71.6	69.3	23.5	29.4	23.7	3.8	4.9	0	0.792213	0.25985	7.05938	1.08439e-06	11.6213	2.55556e-08	6.26717	6.52865e-06	10.8291	1.28235e-07	4.56189	0.000209116
P17710	Hk1	32.3803	32.328	32.3658	32.1745	32.0085	32.1338	32.1415	32.2511	32.189	32.3449	32.3865	32.2941	29	31	27	29	30	27	31	31	31	26	26	25	36.1	38.1	32	37	37.9	36.3	41.3	39.1	39.4	37	35.7	36.9	0.252429	0.138243	0.164196	0.299785	0.0161974	0.919079	-0.088233	0.606437	-0.236231	0.152657	-0.147998	0.478027
P17742	Ppia	34.5663	34.364	34.4687	35.3527	35.3462	35.4493	35.8931	35.9409	36.0134	35.9923	36.0628	35.9293	12	11	11	14	14	13	13	13	13	12	12	12	63.4	63.4	63.4	75	75	70.7	74.4	74.4	74.4	70.7	70.7	70.7	-0.916399	0.000217574	-1.48283	3.69765e-06	-1.52846	2.84719e-06	-0.566428	0.00529001	-0.612065	0.0030164	-0.0456372	0.857008
P17751	Tpi1	34.453	34.5097	34.4428	32.871	32.9361	32.8253	33.8601	33.4405	33.6826	33.942	34.3395	33.9465	16	16	16	14	13	13	14	15	15	15	14	15	65.5	65.5	65.5	56.6	52.2	52.2	56.2	59	59	59	57.4	59	1.59105	1.70325e-05	0.807475	0.00165483	0.392536	0.0639098	-0.783575	0.00274366	-1.19851	0.000139725	-0.414939	0.108386
P17809	Slc2a1	27.8205	27.6619	27.8322	24.4671	24.3846	23.897	24.8082	24.2131	24.1492	24.2699	24.327	24.3395	3	3	3	0	1	0	0	1	2	0	0	0	5.7	5.7	5.7	0	2	0	0	2	3.9	0	0	0	3.52195	2.96902e-07	3.38134	2.0822e-07	3.4594	1.58056e-07	-0.140614	0.610966	-0.0625541	0.818977	0.0780599	0.842978
P17918	Pcna	23.0744	24.0323	24.2145	29.0393	29.4872	29.3825	31.0368	31.0287	31.2074	33.0692	33.0014	33.0879	0	0	1	7	5	7	9	10	11	13	13	13	0	0	5.7	28.7	22.6	31.8	34.9	37.9	40.2	47.5	47.5	47.5	-5.52926	6.57988e-08	-7.31724	5.4285e-09	-9.27912	1.4002e-09	-1.78798	0.000252064	-3.74986	1.02856e-06	-1.96188	0.000435475
P18052	Ptpra	28.108	27.7579	27.9824	27.869	28.0182	27.7587	23.7924	27.0217	23.9842	27.297	27.19	27.1351	6	6	5	3	5	4	2	3	1	6	6	7	10	10	8.9	8.1	10.9	9.2	3.7	4.8	1.3	10.1	10.7	13.1	0.0674857	0.942277	3.0167	0.0021849	0.742076	0.346263	2.94922	0.00341067	0.67459	0.405029	-2.27463	0.0312292
P18181	Cd48	23.3805	24.5935	24.4437	23.7883	26.1551	25.9804	27.5042	27.4761	27.1747	26.5999	26.4269	27.1345	0	0	0	0	2	2	3	3	3	3	3	4	0	0	0	0	11.2	13.8	20	20	20	17.9	17.9	24.6	-1.16871	0.104992	-3.24581	0.000430764	-2.5812	0.00201673	-2.07709	0.00949919	-1.41248	0.0508738	0.66461	0.445625
P18242	Ctsd	30.8924	30.7905	30.8138	34.8067	34.6596	34.7308	32.5147	32.3283	32.3684	31.1334	31.2133	31.3449	10	10	10	16	16	15	11	12	13	10	10	10	26.8	26.8	26.8	39.3	39.3	35.6	28.3	30.7	31	28.3	28.3	28.3	-3.90017	1.14385e-08	-1.57159	2.87337e-06	-0.398285	0.0286434	2.32858	5.88528e-07	3.50189	3.43405e-08	1.1733	0.000187678
P18293	Npr1	24.2367	24.3036	24.2793	28.7015	28.1576	28.1699	24.1422	25.129	24.0911	23.6446	24.6418	25.3801	0	0	0	3	3	3	0	0	0	0	0	0	0	0	0	3.9	3.9	3.9	0	0	0	0	0	0	-4.06983	1.09687e-05	-0.180918	0.710534	-0.282327	0.56369	3.88892	2.09149e-05	3.78751	1.97612e-05	-0.101409	0.89547
P18337	Sell	23.9822	23.1541	23.1571	24.0332	24.9182	23.9447	26.9469	27.2566	27.0246	26.7116	26.7257	26.7991	0	0	0	1	0	1	3	3	3	3	3	3	0	0	0	3	0	3	8.6	8.6	8.6	8.6	8.6	8.6	-0.867601	0.0291033	-3.64494	1.20082e-06	-3.31434	2.45823e-06	-2.77734	2.06037e-05	-2.44674	4.06644e-05	0.330595	0.468427
P18572	Bsg	31.5161	31.844	31.7848	31.9168	31.8267	31.6804	27.8641	27.8812	27.0343	30.6674	31.1183	30.4392	8	8	8	7	7	8	6	6	3	8	8	8	17.2	17.2	17.2	17.2	17	17.2	19.5	17	9.3	21.9	21.6	21.9	-0.0930054	0.783543	4.12173	1.86537e-07	0.973329	0.00675769	4.21474	6.28766e-07	1.06633	0.00473397	-3.1484	1.50856e-05
P18653	Rps6ka1	23.22	22.294	22.8397	27.9154	27.6743	27.7474	29.0375	28.9033	28.766	27.8035	27.7125	27.8336	1	0	0	6	6	5	11	10	8	7	8	6	1.8	0	0	18.8	16.2	17.1	33.4	31.1	26.4	26.9	29.3	25.1	-4.99446	3.51627e-08	-6.11768	4.94358e-09	-4.99861	1.38207e-08	-1.12322	0.0014638	-0.00415062	0.988384	1.11907	0.0040935
P18654	Rps6ka3	22.1743	23.8136	26.1085	30.3762	29.6518	29.6076	31.4589	31.5087	31.445	31.379	31.8548	31.7836	1	1	2	11	9	12	18	18	18	18	18	18	1.1	1.1	3.8	24.6	20.5	30	44.9	44.9	44.9	46.1	46.1	46.1	-5.84636	6.02628e-05	-7.43872	6.33672e-06	-7.64031	5.05142e-06	-1.59237	0.0931268	-1.79396	0.0579242	-0.201586	0.882997
P18760	Cfl1	30.9609	30.8935	30.9121	35.3264	35.046	35.0788	36.0234	35.9947	35.9319	35.9393	35.9934	35.8249	8	8	7	11	14	14	19	17	20	18	17	18	59.6	57.2	47.6	54.8	76.5	74.7	83.1	82.5	87.3	80.7	84.9	84.9	-4.22824	8.76271e-09	-5.06115	1.41713e-09	-4.99704	1.33784e-09	-0.832908	0.00062243	-0.768793	0.000920488	0.0641146	0.797905
P18872	Gnao1	23.6303	23.2531	22.9518	27.6675	27.8506	27.5956	24.207	23.7037	24.5141	23.89	23.4097	23.6123	0	0	0	4	4	4	0	0	0	0	0	0	6.5	6.5	6.5	23.7	23.7	22	6.5	6.5	6.5	6.5	6.5	6.5	-4.42617	1.66794e-07	-0.863221	0.0104659	-0.358973	0.226447	3.56295	1.34035e-06	4.0672	3.5969e-07	0.504248	0.178139
P18894	Dao	30.6998	30.6711	30.6716	24.8704	23.8789	23.9371	24.6129	23.7714	24.1566	25.3905	24.3969	24.6378	7	8	8	1	0	0	0	1	0	0	0	0	24.9	24.9	24.9	3.5	0	0	0	2	0	0	0	0	6.45205	9.92425e-08	6.50052	4.56307e-08	5.87245	8.35151e-08	0.0484663	0.917981	-0.579602	0.161395	-0.628069	0.213757
P19070	Cr2	23.9123	23.4125	22.8709	23.7528	23.6925	23.3339	29.0433	29.153	29.0916	25.3717	23.4794	22.6606	0	0	0	0	0	0	11	13	13	0	0	0	0	0	0	0	0	0	15	19.7	19.3	0	0	0	-0.194511	0.787563	-5.69742	5.13612e-06	-0.438669	0.503259	-5.5029	1.43814e-05	-0.244158	0.722496	5.25875	7.60174e-05
P19096	Fasn	29.0318	29.5219	29.2488	29.9856	30.4038	30.2452	31.5953	31.8194	32.06	32.9208	32.8968	33.0071	26	24	19	29	27	30	55	50	52	59	58	58	13.3	11.8	8.7	15.3	14.1	16.6	28.3	25.6	27.3	30.2	29.5	29.4	-0.94402	0.00179234	-2.5574	7.17731e-07	-3.67403	4.40526e-08	-1.61338	4.76478e-05	-2.73001	8.89174e-07	-1.11663	0.0018179
P19157	Gstp1	30.8483	30.242	30.8218	31.5956	32.1023	31.5756	33.1123	33.3783	33.4804	32.8632	32.866	32.87	8	8	8	7	8	8	8	8	8	7	7	7	48.1	48.1	48.1	39.5	44.8	44.8	44.3	44.3	44.3	43.3	43.3	43.3	-1.12046	0.00130152	-2.68628	1.2563e-06	-2.22901	5.33698e-06	-1.56582	0.000140603	-1.10855	0.00127063	0.457274	0.16181
P19221	F2	22.7325	23.4178	23.707	28.6662	28.7809	28.5456	24.1886	23.8092	25.1618	23.6603	24.5752	23.8404	0	0	0	7	4	6	0	0	0	0	0	0	0	0	0	22.8	19.1	21	0	0	0	0	0	0	-5.37848	7.46947e-07	-1.10078	0.0243924	-0.739526	0.107352	4.27771	5.94313e-06	4.63896	2.43449e-06	0.361252	0.546251
P19253	Rpl13a	28.3128	29.0107	28.7049	29.9164	29.8516	29.8899	31.8202	31.7668	31.743	31.9491	31.768	31.9503	4	3	2	6	7	7	12	10	10	10	10	9	18.7	14.8	11.3	30.5	34	34	42.4	41.4	41.4	41.4	41.4	40.9	-1.20985	0.000229698	-3.10055	1.212e-07	-3.213	8.18013e-08	-1.8907	1.15039e-05	-2.00315	5.55459e-06	-0.112453	0.717274
P19324	Serpinh1	30.324	30.2036	31.2203	31.2983	30.7105	30.4705	24.1787	25.9893	25.7339	24.1094	24.7165	24.6651	10	10	12	10	11	9	1	2	3	1	1	1	30.7	28.8	36.7	31.2	37.6	27.6	2.6	6.7	10.3	2.6	2.6	2.6	-0.243809	0.682188	5.28201	2.42185e-06	6.08563	7.67939e-07	5.52582	4.36405e-06	6.32944	1.18119e-06	0.803617	0.252156
P19426	Nelfe	22.406	22.1419	23.5177	24.917	24.0717	24.6026	26.5476	27.1273	26.2127	26.4082	26.6299	26.5194	0	1	0	1	1	0	3	3	3	4	4	4	0	2.4	0	3.5	3.5	0	10.1	10.1	10.1	14.9	14.9	14.9	-1.84195	0.00163171	-3.94068	3.95626e-06	-3.83067	4.90059e-06	-2.09872	0.00071397	-1.98871	0.000891084	0.11001	0.872248
P19437	Ms4a1	24.469	24.7063	24.0327	26.8316	26.138	25.3297	32.0422	31.9735	32.0905	24.9197	24.0213	25.9988	0	0	0	3	2	2	14	14	14	0	0	0	0	0	0	15.5	10.7	10.7	36.1	36.1	36.1	0	0	0	-1.69705	0.0121947	-7.63272	1.83801e-07	-0.577233	0.309273	-5.93567	3.29529e-06	1.11982	0.0657965	7.05549	5.11649e-06
P19536	Cox5b	34.0008	33.8123	33.7648	33.678	33.6112	33.6985	31.8842	31.877	31.7767	31.5938	31.7054	31.7405	6	7	6	7	8	8	8	8	7	7	7	7	36.7	43	36.7	43	43	43	43	43	36.7	43	43	43	0.196725	0.26389	2.0133	4.07052e-07	2.17937	2.01064e-07	1.81658	2.53204e-06	1.98265	9.1601e-07	0.166075	0.445438
P19783	Cox4i1	36.0122	36.0099	36.0416	34.5941	34.5852	34.7203	32.869	32.9433	32.9014	32.6912	32.439	32.511	17	17	16	15	15	17	12	13	12	12	12	11	60.4	60.4	60.4	60.4	60.4	60.4	54.4	55.6	54.4	57.4	54.4	54.4	1.38804	1.01465e-05	3.11668	1.70493e-08	3.47415	7.73087e-09	1.72864	3.24989e-06	2.08611	6.26291e-07	0.357464	0.0912775
P19973	Lsp1	23.99	22.9349	24.3592	30.6384	30.8446	30.7036	32.435	32.4302	32.6786	33.0454	33.0251	33.0579	0	0	0	15	14	14	17	16	16	17	16	16	0	0	0	60.6	51.8	60	70	64.5	67.3	67	67	64.2	-6.96752	3.09994e-08	-8.75323	3.67967e-09	-9.28144	2.37141e-09	-1.78571	0.000525675	-2.31393	7.0806e-05	-0.52821	0.242852
P20029	Hspa5	34.9375	34.9816	35.0049	35.9309	36.006	36.0298	34.8419	34.9072	34.938	33.9317	33.8447	33.9214	38	38	39	43	43	42	37	38	37	31	33	32	52.5	52.5	52.5	54.8	54.8	53.1	51.5	51.5	51.9	48.7	50.8	50.8	-1.01426	7.26833e-05	0.0789379	0.610847	1.07536	3.16032e-05	1.0932	5.09555e-05	2.08962	4.28276e-07	0.996419	0.000332103
P20060	Hexb	27.1292	22.9754	27.7031	30.1312	30.0005	29.9862	30.7258	30.6355	30.7231	27.9082	27.8466	28.1494	3	1	4	13	13	13	16	18	17	8	8	9	6.7	1.9	7.8	24.6	23.9	24.1	26.3	28.9	28.9	16.4	16.4	18.5	-4.10341	0.0036092	-4.75892	0.00101382	-2.0322	0.0772059	-0.655513	0.582177	2.07121	0.0785817	2.72672	0.0592356
P20065	Tmsb4x	23.9123	23.4754	23.3167	32.3166	32.9047	32.6271	33.536	34.435	34.3908	29.4839	28.6919	29.7388	0	0	0	5	5	5	6	6	6	5	5	5	0	0	0	50	50	50	50	50	50	50	50	50	-9.04802	1.19988e-08	-10.5525	2.28308e-09	-5.73675	9.13297e-08	-1.50447	0.00298963	3.31127	1.09308e-05	4.81575	5.60858e-06
P20108	Prdx3	34.8398	34.8818	35.0289	33.0714	33.6435	33.6332	31.5256	32.1499	32.4217	31.2715	31.0278	30.9902	13	14	13	14	14	13	10	12	9	8	7	8	52.1	57.6	52.1	57.6	57.6	52.1	50.2	55.6	49.4	49	44.4	49	1.46751	0.000489403	2.88445	1.96528e-06	3.82033	2.08382e-07	1.41694	0.000673516	2.35282	1.54276e-05	0.935877	0.0193021
P20152	Vim	24.4026	23.5353	23.1833	34.753	34.7811	34.8323	32.2014	32.0214	32.0083	27.8649	27.8743	28.1546	1	0	0	36	36	36	23	20	20	10	8	9	4.9	0	0	70.4	70.8	71.9	52.4	50.2	47.9	29	22.1	25.1	-11.0817	1.44928e-09	-8.36994	2.53523e-09	-4.25751	1.67575e-07	2.7118	1.30726e-05	6.82423	3.09176e-08	4.11243	4.12548e-06
P20352	F3	24.5611	23.2369	24.3722	26.2384	26.058	26.0577	24.3234	23.925	24.0658	23.756	23.1729	23.8631	0	0	0	2	2	2	0	0	1	1	0	1	0	0	0	8.8	8.8	8.8	0	0	3.1	3.1	0	3.1	-2.06128	0.00031071	-0.0479965	0.901082	0.459397	0.236099	2.01328	0.000407336	2.52067	6.88996e-05	0.507394	0.303894
P20444	Prkca	23.4897	22.9443	24.0012	30.648	30.7371	30.6829	27.371	27.8148	27.8687	25.9176	26.972	27.4321	1	1	1	9	8	7	3	4	4	2	2	2	1.9	1.9	1.9	29	25.7	24	19.6	18.9	18.9	11	15.6	15.6	-7.21094	9.62271e-08	-4.20646	2.54104e-06	-3.2955	1.70196e-05	3.00448	6.29268e-05	3.91544	7.35562e-06	0.91096	0.1065
P20664	Prim1	22.8596	23.6121	25.3274	23.8325	23.4202	24.6389	27.2288	27.2395	27.1513	29.9798	29.7171	30.0682	0	0	0	0	1	0	5	5	5	13	13	13	0	0	0	0	2.6	0	15.6	13.4	14.1	33.6	33.6	36	-0.0308284	0.967232	-3.27346	0.000244061	-5.98864	2.23869e-06	-3.24263	0.000404436	-5.95782	4.18765e-06	-2.71518	0.0035737
P20852	Cyp2a5	24.6281	23.6605	22.8733	28.6593	28.76	28.9385	22.4344	24.1582	24.3099	24.4547	24.0388	24.0583	0	0	1	6	5	6	0	0	0	0	0	0	12.1	9.9	14.6	17.2	15.8	17.8	0	0	0	0	0	0	-5.06532	1.11053e-05	0.0864601	0.887488	-0.463338	0.446485	5.15178	1.37237e-05	4.60199	2.37903e-05	-0.549799	0.493907
P20918	Plg	23.1748	23.7626	23.9452	26.3144	24.0189	26.6929	24.3834	23.6486	24.0983	23.5143	24.2303	24.5193	0	1	1	4	4	6	0	0	0	0	0	0	0	1.2	1.2	6.2	6.9	10.3	0	0	0	0	0	0	-2.04783	0.0144039	-0.415878	0.553441	-0.460432	0.515982	1.63195	0.0395061	1.5874	0.0406847	-0.0445543	0.973044
P21107	Tpm3	28.8329	28.227	28.9593	31.9636	32.0637	32.1729	32.6911	32.5624	32.6489	33.1071	33.1297	33.259	6	7	7	11	12	12	12	12	11	9	8	7	28.8	30.2	28.8	44.6	44.6	44.6	44.9	44.9	44.9	40.7	43.5	34.4	-3.39368	1.99965e-07	-3.96108	3.3875e-08	-4.49222	1.32399e-08	-0.567396	0.031403	-1.09854	0.000690544	-0.531142	0.0777671
P21126	Ubl4a	23.6934	24.3739	23.5717	24.7537	24.1728	22.9869	26.2926	25.9264	26.0455	26.6716	26.8346	23.5652	1	0	0	2	2	3	2	2	2	2	3	2	6.4	0	0	14	14	20.4	11.5	11.5	11.5	11.5	17.8	11.5	-0.0914606	0.930431	-2.20852	0.025277	-1.81081	0.0570656	-2.11706	0.0372147	-1.71935	0.0746946	0.397702	0.761631
P21278	Gna11	30.1552	30.1904	30.2935	31.1309	31.6948	31.2655	24.016	25.0424	23.7661	23.4506	24.5987	24.5232	7	6	6	10	11	10	0	1	1	0	0	1	42.1	40.1	40.1	49	54.3	53.5	12.8	12.5	14.8	0	5.3	5.6	-1.15071	0.0241216	5.93823	1.85343e-07	6.02219	1.50542e-07	7.08894	2.59158e-07	7.1729	1.3429e-07	0.083965	0.905416
P21279	Gnaq	30.24	29.9484	30.1764	32.3079	32.4756	32.4282	27.8146	26.7809	27.1399	23.0562	24.2474	24.4147	6	5	5	13	13	13	4	2	2	1	0	0	40.4	36.8	36.8	55.7	55.7	55.7	25.3	14.5	16.7	2.2	5.3	3.1	-2.2823	0.00027308	2.87646	3.42071e-05	6.2155	8.11482e-08	5.15876	1.16939e-06	8.49781	4.07758e-08	3.33904	8.13349e-05
P21300	Akr1b7	27.3281	26.8094	27.3358	29.0073	28.8392	28.3707	28.3261	28.6021	28.6234	28.5898	28.5902	28.5767	3	3	3	1	1	1	6	5	5	1	1	1	13	13	13	5.7	5.7	8.2	25.9	21.5	19.3	5.7	5.7	5.7	-1.5813	9.59846e-05	-1.35941	0.000208067	-1.42782	0.000142809	0.221889	0.406937	0.153487	0.556644	-0.0684026	0.861055
P21460	Cst3	23.1273	24.3827	24.1306	28.4659	28.6484	28.618	28.6578	28.6587	28.7719	28.4011	28.3139	28.0436	3	2	1	4	3	4	4	4	4	4	4	3	28.6	19.3	7.9	30.7	30.7	30.7	34.3	34.3	34.3	32.9	32.9	25	-4.69722	2.51867e-07	-4.81597	1.09247e-07	-4.3727	1.96576e-07	-0.118747	0.748011	0.324521	0.341848	0.443267	0.29739
P21550	Eno3	24.1194	24.1503	23.0041	24.618	24.9589	24.4372	27.5833	27.4522	27.0913	24.0046	26.1349	26.2491	0	0	0	3	3	3	3	3	3	2	3	3	10.8	7.4	7.4	15.9	15.9	15.9	18.2	18.2	18.2	16.1	18.2	18.2	-0.913472	0.181275	-3.61771	0.000148055	-1.70496	0.0170408	-2.70424	0.00162669	-0.79149	0.231576	1.91275	0.0267379
P21614	Gc	27.6929	27.6056	27.6284	27.0957	26.3147	26.4268	25.556	23.9262	24.4062	23.9382	23.5507	24.2743	5	6	5	5	6	6	0	0	0	0	0	0	14.5	17.6	14.5	13.9	13.9	17.4	0	0	0	0	0	0	1.0299	0.0424163	3.01286	4.23718e-05	3.72125	7.92352e-06	1.98296	0.0012806	2.69135	0.000135565	0.708385	0.217071
P21619	Lmnb2	23.0297	24.2242	23.3067	28.5958	29.1822	29.1532	24.3625	26.9707	25.0887	24.9785	26.0265	22.556	2	1	1	16	17	14	7	2	3	3	1	3	4.7	1.5	3.7	34.2	33.9	30.5	14.8	4.7	10.7	7.7	3	6.4	-5.45685	0.000271948	-1.95372	0.0628255	-1.00009	0.318998	3.50313	0.00508579	4.45676	0.0010325	0.953628	0.468958
P21784	Rag2	25.1838	23.5726	22.7867	25.1191	23.5797	25.5808	24.7658	24.4711	23.1457	26.5767	26.9217	27.0565	0	0	0	0	0	0	1	0	0	4	4	3	0	0	0	0	0	0	1.9	0	0	7.4	7.8	5.7	-0.91218	0.279114	-0.279845	0.723736	-3.00398	0.00237293	0.632335	0.455291	-2.0918	0.0204557	-2.72413	0.0137676
P21841	Sftpc	21.5205	22.8831	23.9386	30.8837	30.9664	31.0019	24.3173	25.3662	24.6036	24.3156	23.4552	24.1828	0	0	0	5	5	5	0	0	0	0	1	0	0	0	0	37.8	37.8	37.8	0	0	0	0	7.3	0	-8.1699	3.77922e-07	-1.98163	0.00618316	-1.2038	0.0620979	6.18827	4.30142e-06	6.9661	1.30362e-06	0.777823	0.32363
P21855	Cd72	23.5009	22.5139	23.8181	24.1291	24.2369	24.1049	27.2124	27.3108	27.4836	23.8014	24.063	24.5852	0	0	0	0	0	0	3	3	3	0	0	0	0	0	0	0	0	0	10.2	13.6	13.6	0	0	0	-0.879302	0.0368094	-4.05796	9.02123e-07	-0.872197	0.0305462	-3.17866	1.31163e-05	0.00710513	0.986692	3.18577	5.10551e-05
P21956	Mfge8	25.4669	26.9301	26.446	31.6237	31.7324	31.9453	27.5347	26.7713	27.4736	24.0149	24.9173	24.2792	2	4	4	13	13	14	5	6	7	0	1	0	5	9.3	9.3	33.5	33.5	37.4	13.8	17.7	23.1	0	1.7	0	-5.48609	6.33829e-07	-0.978858	0.0397314	1.87722	0.00116053	4.50723	4.1161e-06	7.36331	1.19451e-07	2.85607	0.000324765
P21958	Tap1	24.7301	25.0631	24.0503	29.0288	28.8691	28.9257	31.3986	31.3955	31.3054	29.017	29.2488	29.2277	0	0	0	6	6	6	15	15	15	10	14	13	0	0	0	9.3	9.1	10.4	21	21.4	21.5	13.5	19.1	18	-4.32675	1.19272e-07	-6.75198	3.67967e-09	-4.54999	3.59606e-08	-2.42524	1.03313e-05	-0.223245	0.428867	2.20199	7.61371e-05
P21981	Tgm2	31.5942	31.532	31.4487	30.4751	30.3941	30.6249	31.1708	31.2504	31.3263	25.4289	25.4145	26.4374	17	18	19	14	14	16	25	23	24	7	7	10	26.2	29.3	29.4	24.5	24.5	25.8	42.3	39.8	41	13.8	14.1	17.2	1.02698	0.0056474	0.275824	0.352425	5.76469	1.31347e-08	-0.751155	0.0271695	4.73771	1.52842e-07	5.48886	6.17164e-07
P21995	Emb	29.0564	27.9893	28.8604	29.258	29.4369	29.2818	22.5857	24.1504	23.2006	28.3632	28.0156	28.5088	2	3	2	6	7	6	1	0	2	4	6	4	7	10.9	7	23.3	23.3	23.3	2.7	0	6.7	15.8	22.4	15.8	-0.690173	0.15452	5.32315	5.12455e-07	0.339486	0.454404	6.01332	7.10895e-07	1.02966	0.0387015	-4.98366	1.06443e-05
P22315	Fech	30.5645	30.0389	30.2878	29.3008	29.3009	29.1593	28.7107	28.2956	28.4411	27.0006	27.1146	27.1505	11	10	11	9	7	8	5	7	6	4	4	3	36	32.4	32.4	28.1	24.5	29	17.4	21.4	21.7	13.6	13.6	10.5	1.04337	0.000577816	1.81459	6.15968e-06	3.20851	7.31554e-08	0.771223	0.00414736	2.16514	2.85692e-06	1.39392	0.000289092
P22366	Myd88	22.6402	24.3087	23.9032	24.556	23.3183	24.9643	25.91	25.5792	25.9195	25.504	25.834	25.5463	0	0	0	0	2	2	3	3	4	2	4	4	0	0	0	0	8.4	8.4	8.1	8.1	12.5	5.4	12.5	12.5	-0.662171	0.256561	-2.18557	0.00171997	-2.01074	0.00292037	-1.5234	0.0174573	-1.34857	0.0282751	0.174834	0.835379
P22437	Ptgs1	27.7925	27.8496	28.2791	32.0812	32.3189	32.2277	28.2783	28.4004	28.3019	24.1792	26.3378	23.4051	4	7	6	13	16	16	10	10	10	0	2	0	9.5	16.4	15.1	25.4	28.2	30.7	19.9	19.9	19.9	0	2.5	0	-4.2355	9.36856e-05	-0.353133	0.59777	3.33304	0.000382067	3.88237	0.000204805	7.56855	1.36527e-06	3.68618	0.000887368
P22599	Serpina1b	26.2599	26.6971	27.2477	29.6962	29.922	29.9084	23.0731	22.9102	23.1055	23.6921	24.7882	24.2588	1	1	1	3	3	3	0	0	0	0	0	0	9	13.8	9	21.1	18.6	19.9	2.4	4.4	7.3	2.4	2.4	0	-3.10728	7.47893e-06	3.7053	1.22875e-06	2.48854	2.72567e-05	6.81257	9.22433e-08	5.59582	1.56059e-07	-1.21676	0.0135856
P22646	Cd3e	24.3109	22.5778	24.7071	24.3602	24.3484	23.1637	28.4988	28.4731	28.6107	29.6837	29.8881	29.6741	0	0	0	0	1	0	5	6	6	6	6	6	0	0	0	0	12.7	0	42.3	42.9	42.9	42.9	42.9	42.9	-0.0921502	0.889547	-4.66229	1.02816e-05	-5.88337	1.59713e-06	-4.57014	2.38257e-05	-5.79122	3.36258e-06	-1.22108	0.10261
P22682	Cbl	23.6535	24.3155	24.9316	26.7073	27.0871	26.9326	28.2957	28.6731	29.5096	32.1325	32.1315	32.3785	0	1	0	8	6	5	14	20	19	26	30	31	0	1.3	0	14	10.6	7.3	24.3	36.6	33.4	43.5	49	51.9	-2.60877	0.000101305	-4.5259	9.67543e-07	-7.91396	1.51187e-08	-1.91713	0.000970646	-5.30519	6.26291e-07	-3.38806	7.31317e-05
P22892	Ap1g1	27.2842	26.8707	27.4147	28.4792	28.1369	28.2899	29.6256	29.866	29.8537	29.8973	30.1264	29.9163	6	7	5	8	9	9	13	14	14	14	15	15	7.1	7.9	7.7	9	12	11.9	17	17.3	18.1	17.6	19.5	18.1	-1.11215	0.000470137	-2.59192	5.13272e-07	-2.79015	2.65135e-07	-1.47977	7.02956e-05	-1.678	2.31554e-05	-0.198232	0.498172
P23116	Eif3a	28.1392	27.8824	26.9647	30.4411	30.2197	30.3322	32.374	32.5292	32.4991	32.9677	32.8747	32.9149	9	9	7	23	24	31	54	52	52	54	50	52	7.4	7.2	5.8	18.1	17.3	22.8	37.5	35.5	35.9	38.2	37.6	37.6	-2.66893	8.2173e-06	-4.80532	6.39186e-08	-5.257	2.96852e-08	-2.13639	5.53159e-05	-2.58806	1.1064e-05	-0.451673	0.249553
P23198	Cbx3	23.3888	23.8268	23.7752	28.7862	28.6572	28.7524	30.3519	30.413	30.5383	30.523	30.3226	30.4734	0	0	0	3	3	4	5	5	5	5	5	5	0	0	8.7	21.3	21.3	21.3	36.1	27.3	27.3	27.3	27.3	27.3	-5.06835	6.38955e-09	-6.77082	6.0689e-10	-6.77608	5.7592e-10	-1.70247	1.06401e-05	-1.70773	7.66423e-06	-0.0052587	0.986371
P23249	Mov10	25.2234	24.1419	23.5624	27.8119	25.2823	24.2928	27.8598	27.1681	27.2045	27.7661	27.3439	27.2096	0	0	0	2	0	0	12	11	12	11	11	10	0	0	0	2.9	0	0	15.4	14.4	14.3	13.7	13.6	12.3	-1.48644	0.119027	-3.10155	0.00377278	-3.13065	0.00355714	-1.6151	0.0916847	-1.64421	0.0807033	-0.0291095	0.984407
P23298	Prkch	23.1705	24.3951	22.6969	28.4581	28.3522	28.2115	28.2915	28.21	28.3053	23.1437	28.4476	28.4559	0	0	0	3	4	3	4	4	3	2	3	2	0	0	0	5.7	8.2	5.7	7.5	7.2	5	3.2	5.6	3.2	-4.91976	0.00419972	-4.84813	0.0033921	-3.26159	0.0275919	0.0716243	0.964717	1.65817	0.237864	1.58654	0.363393
P23475	Xrcc6	23.0751	23.7383	24.345	23.7646	24.8828	25.1069	28.9971	29.2621	29.0531	28.6153	29.0824	28.6375	0	0	1	2	2	3	9	12	10	9	9	8	0	0	1.8	5.1	5.1	6.6	18.1	19.9	17.6	16.6	16.3	14.8	-0.865306	0.0793774	-5.38464	4.59169e-07	-5.05896	6.86955e-07	-4.51933	4.43254e-06	-4.19365	5.29471e-06	0.325679	0.597425
P23492	Pnp	30.184	30.7367	30.5418	32.4476	32.2986	32.6225	32.5402	33.118	33.167	32.0149	32.1275	32.1096	13	14	13	14	14	13	16	16	17	15	16	16	62.6	66.1	60.9	62.3	62.3	59.5	69.6	72.3	72.3	66.8	67.5	67.5	-1.96876	1.85427e-05	-2.45427	2.21933e-06	-1.59653	6.32674e-05	-0.485517	0.0780439	0.372226	0.157363	0.857743	0.0144843
P23506	Pcmt1	27.9809	27.9512	28.224	29.4731	30.0452	29.3172	29.8974	30.6895	30.1062	30.6692	30.3619	29.8795	4	3	4	7	8	7	10	11	10	11	10	12	20.7	24.7	18.1	41	43.6	41	41	44.1	42.7	50.2	49.3	51.5	-1.55981	0.000807415	-2.179	5.02088e-05	-2.2515	3.81102e-05	-0.61919	0.0876062	-0.691694	0.0557056	-0.072504	0.89095
P23589	Ca5a	25.8895	25.694	26.051	23.1624	24.4346	23.7045	24.3098	23.86	23.2367	25.097	23.9278	23.2815	3	3	3	0	0	0	0	0	0	0	0	0	10	10	10	0	0	0	0	0	0	0	0	0	2.11097	0.00302317	2.07596	0.00246014	1.77602	0.00627304	-0.0350101	0.957431	-0.334951	0.558569	-0.299941	0.702599
P23591	Gfus	23.4709	26.9446	26.1653	28.6991	28.6522	28.7264	30.214	30.1877	30.1541	30.105	30.1683	30.126	1	2	2	9	9	9	12	12	12	13	12	13	3.7	5.9	5.9	38.3	38.3	38.3	51.7	51.7	51.4	53	50.8	51.7	-3.16565	0.00216565	-4.65832	0.000104035	-4.60616	0.000111299	-1.49267	0.0811934	-1.44051	0.0847418	0.0521637	0.971148
P23611	Irf8	24.2028	25.3179	23.6911	24.8088	24.0282	24.8123	28.0193	28.0475	28.1507	23.9504	24.1147	23.7843	0	0	0	0	0	0	8	9	8	0	0	0	0	0	0	0	0	0	25	28.3	25	0	0	0	-0.145824	0.760468	-3.66858	6.66795e-06	0.454126	0.297096	-3.52275	1.88306e-05	0.59995	0.183407	4.1227	2.52999e-05
P23780	Glb1	29.7785	29.439	29.7034	31.1352	31.3771	30.8651	30.2821	29.8823	29.8371	29.2613	29.3655	28.7664	7	6	6	14	15	14	9	10	11	11	10	12	15.5	14.1	13.1	25.2	26.3	26.3	19.3	21.2	22.4	22.1	20.2	22.7	-1.48553	0.000210121	-0.360211	0.175393	0.509207	0.0648407	1.12532	0.00151331	1.99474	2.37538e-05	0.869418	0.0165233
P23953	Ces1c	24.059	24.1842	21.6218	27.3322	27.2629	24.0594	24.5124	23.8184	24.0882	24.3562	24.2577	24.8158	0	0	0	3	3	2	0	0	0	0	0	0	5.4	5.4	5.4	11.6	11.6	9.4	0	0	0	0	0	2.5	-2.92987	0.0158512	-0.851345	0.405229	-1.18824	0.25068	2.07852	0.0656868	1.74163	0.108598	-0.336899	0.830075
P24063	Itgal	22.1668	22.5691	26.3057	30.7513	29.7657	30.208	30.1697	30.7294	30.6445	31.88	31.7112	32.1083	0	1	2	18	18	17	16	16	16	19	19	18	0	1	1.3	18.5	18.9	17	15.3	15	15	16.3	16.8	15.8	-6.56112	7.46385e-05	-6.834	3.83376e-05	-8.21929	8.82083e-06	-0.272878	0.808612	-1.65817	0.11862	-1.38529	0.284894
P24161	Cd247	24.22	22.3318	22.631	23.3487	22.9609	24.5394	26.6118	26.3388	26.4291	27.7338	27.5953	27.1502	0	0	0	0	0	0	3	4	3	4	5	3	0	0	0	0	0	0	25.6	32.9	25.6	28.7	28.7	20.1	-0.555383	0.373601	-3.39894	0.000129263	-4.43215	1.64337e-05	-2.84356	0.000695799	-3.87677	6.68081e-05	-1.03321	0.168874
P24270	Cat	35.9363	35.7834	35.8158	34.845	34.6717	34.9586	31.6846	31.2334	31.9232	30.7327	30.602	30.2676	35	34	35	35	36	34	21	21	21	19	18	18	65.5	62.4	65.5	63.2	63.2	60.5	52.4	55	55	50.7	45.5	44	1.02007	0.00174205	4.23145	3.09631e-08	5.31106	6.40832e-09	3.21138	7.71555e-07	4.29099	8.62765e-08	1.07961	0.00344251
P24369	Ppib	31.1656	31.3403	31.2823	30.1122	29.9798	30.1171	31.0774	31.0907	30.953	30.3411	30.0784	30.2887	10	10	11	12	11	12	11	10	11	10	11	10	48.1	48.1	54.2	46.3	48.6	49.1	44.4	38	41.2	36.1	46.8	40.7	1.19303	4.57736e-05	0.222316	0.200005	1.02668	9.88268e-05	-0.970716	0.000243218	-0.166356	0.348097	0.80436	0.00244835
P24452	Capg	22.7216	26.0728	26.534	32.1014	32.3492	32.2429	32.5681	32.5662	32.8162	28.6245	29.0285	29.13	1	2	2	7	8	9	8	8	8	5	5	5	3.4	5.4	5.4	21.9	25.9	30.4	29.8	29.8	29.8	17.6	17.6	17.6	-7.12171	1.70325e-05	-7.54073	7.3143e-06	-3.8182	0.00115615	-0.419017	0.673543	3.30351	0.00354091	3.72253	0.00514936
P24472	Gsta4	30.1757	30.4385	29.7323	26.3974	26.8585	26.403	24.9545	25.1764	23.9546	23.6155	24.2543	23.5945	5	5	5	2	2	2	2	1	2	2	2	2	19.4	23	19.4	9.5	9.5	9.5	9.5	4.1	11.3	9.5	11.3	8.6	3.56249	6.68665e-06	5.4203	1.74394e-07	6.29406	5.21637e-08	1.85781	0.0008706	2.73157	5.00343e-05	0.873756	0.0892008
P24527	Lta4h	29.0208	28.6587	29.3073	32.3157	31.9493	31.7943	34.4577	34.0969	34.2581	33.7635	34.1132	33.8567	15	14	14	26	27	26	32	31	32	30	31	29	32.9	29.3	30	52	54.2	50.1	56.5	55.6	56.5	56.6	56.8	54.3	-3.02417	8.90165e-07	-5.27526	1.0396e-08	-4.91548	1.39693e-08	-2.25109	1.11677e-05	-1.89132	2.98479e-05	0.359774	0.274752
P24547	Impdh2	24.7375	24.8567	24.8268	27.6221	26.8658	28.1958	31.4047	30.5848	31.5136	32.9717	32.8618	33.0816	3	2	4	7	7	10	23	22	22	27	27	27	8	5.8	11.9	18.3	16.9	26.3	50.6	48.8	48.8	54.1	54.1	54.1	-2.75424	3.84552e-05	-6.36071	4.56307e-08	-8.16471	7.98045e-09	-3.60647	7.49914e-06	-5.41048	3.42388e-07	-1.804	0.00255036
P24549	Aldh1a1	22.4699	22.1301	23.5465	33.2079	33.1828	33.3888	25.2566	21.7641	22.2571	22.2975	24.9365	23.972	1	2	1	15	15	16	1	1	2	2	0	0	7.4	9.6	9.4	52.5	52.5	52.3	4	6	8	11.4	1.8	1.8	-10.5443	2.59474e-06	-0.377091	0.716842	-1.01986	0.327459	10.1672	5.20531e-06	9.52447	5.86946e-06	-0.642766	0.659424
P24638	Acp2	26.7965	23.1371	24.8965	27.4615	27.774	27.6283	24.7593	24.1508	24.9965	24.6706	23.5197	26.0083	2	1	2	5	4	4	1	1	1	2	2	2	6.6	1.7	4	13.2	13.2	13.2	1.7	1.7	1.7	4	4	4	-2.67791	0.0182444	0.307806	0.750459	0.210513	0.833124	2.98572	0.0101453	2.88842	0.0111163	-0.0972939	0.955898
P24668	M6pr	29.603	30.212	29.496	31.1723	30.3633	31.2157	30.7089	30.77	30.9697	29.2391	29.1934	29.0175	5	6	6	6	8	7	7	8	9	5	5	5	22.7	25.5	25.5	27.7	34.2	31.3	30.2	30.2	35.3	25.2	21.2	21.2	-1.14677	0.00374142	-1.04589	0.00482164	0.620317	0.0579735	0.100883	0.773007	1.76709	0.000188627	1.6662	0.00102667
P24788	Cdk11b	24.1148	23.2787	24.1583	23.6741	25.8322	24.5534	27.3199	27.5622	27.3454	27.3443	27.3482	27.6537	1	1	1	3	1	2	10	10	11	8	6	8	1.3	1.3	1.1	3.2	1.5	2.9	11.6	13.8	14	10.7	8.3	10.6	-0.836008	0.14528	-3.55857	4.32954e-05	-3.59812	3.88543e-05	-2.72256	0.000485497	-2.76211	0.000374771	-0.0395513	0.968053
P24815	Hsd3b1	28.4625	28.4094	28.4429	23.3348	24.4913	23.8263	25.4982	23.4982	23.7963	25.2573	24.4968	24.5879	4	3	3	0	0	0	0	0	0	0	0	1	18	13.4	13.4	0	0	0	0	0	0	0	0	4.6	4.55413	1.48487e-05	4.17406	1.99187e-05	3.65763	5.42359e-05	-0.380073	0.532186	-0.8965	0.131607	-0.516427	0.491979
P25206	Mcm3	28.0557	22.575	23.8784	27.6146	26.9477	26.1141	31.2612	31.5309	31.4363	33.9213	33.8691	33.9933	2	1	1	6	5	6	26	26	30	34	36	35	1.8	1	1.6	10.7	8.9	8.7	37.6	38.4	41.5	47.3	48.4	48.3	-2.05576	0.130365	-6.57309	0.000270353	-9.09153	2.27886e-05	-4.51734	0.00447167	-7.03577	0.000218592	-2.51844	0.117937
P25444	Rps2	30.1917	30.3009	29.9005	31.0652	30.9573	30.7801	32.8929	32.9757	32.9977	33.243	33.0276	33.0178	6	5	4	10	12	11	13	14	14	13	13	12	21.8	21.8	18.1	32.8	39.2	38.9	41.6	46.1	46.1	41.3	41.3	37.5	-0.803133	0.00180572	-2.82441	1.05283e-07	-2.96511	6.5154e-08	-2.02127	3.41823e-06	-2.16198	1.46556e-06	-0.140707	0.59507
P25446	Fas	22.8461	24.2923	24.6826	25.0103	24.9027	24.7053	25.5485	24.3455	24.0632	27.4485	27.2924	27.3108	0	0	0	1	2	1	0	1	0	3	3	3	0	0	0	4	10.4	4	0	3.4	0	12.2	12.2	12.2	-0.932417	0.118835	-0.712056	0.201665	-3.41021	7.71903e-05	0.220362	0.719823	-2.4778	0.000998835	-2.69816	0.00189114
P25799	Nfkb1	24.2352	22.4607	23.431	28.6954	28.7291	28.699	30.3875	30.3162	30.4558	29.0937	28.997	28.9705	0	0	0	10	8	8	18	18	18	15	14	13	0	0	0	16.1	13.5	13.1	24.4	24.4	24.4	20.9	20.9	19.3	-5.3322	4.18633e-07	-7.01089	3.15684e-08	-5.64476	1.32849e-07	-1.67869	0.00189088	-0.312558	0.456812	1.36613	0.0152506
P25911	Lyn	25.9793	26.0268	24.2029	30.2061	30.2078	30.2842	29.5057	29.6475	30.2731	23.1113	23.7195	24.9363	1	2	0	10	11	12	12	12	12	0	0	0	4.1	6.8	1.6	25.8	25.8	29.3	28.7	27	31.4	1.6	0	0	-4.82967	2.17468e-05	-4.40574	3.06725e-05	1.48063	0.0309599	0.423926	0.532186	6.31031	3.28608e-06	5.88638	2.92183e-05
P25918	Cd19	24.5669	22.3233	24.2808	25.1393	24.7347	23.3026	28.2571	28.3464	28.3924	22.7359	24.4618	24.0917	0	0	0	0	0	0	5	5	5	0	0	0	0	0	0	0	0	0	12.1	12.1	12.1	0	0	0	-0.668546	0.416942	-4.60833	0.00010414	-0.0394748	0.958732	-3.93979	0.000500345	0.629071	0.432145	4.56886	0.000578094
P25976	Ubtf	22.1862	22.3994	20.9456	23.234	24.5533	23.6063	22.4722	22.1579	22.118	23.7648	22.1793	22.3581	2	2	3	3	1	1	6	4	4	2	4	3	2.6	3.4	3.7	3.9	1	1	7.7	5.9	6.7	2.7	5.5	3.7	-1.95411	0.00765139	-0.405601	0.494118	-0.923624	0.130538	1.54851	0.0240355	1.03049	0.10289	-0.518023	0.516591
P26011	Itgb7	22.956	22.7493	23.8046	24.345	24.855	26.1838	25.9458	26.0925	25.7489	24.8105	23.7027	24.4142	0	0	0	1	1	2	2	2	4	1	1	1	0	0	0	2.1	2.1	3.6	4	4	8.3	2.2	2.5	2.2	-1.95795	0.00462561	-2.75908	0.000349767	-1.13914	0.0503154	-0.801132	0.171173	0.818803	0.152649	1.61994	0.0284406
P26039	Tln1	30.5973	30.6335	30.6812	35.6169	35.6287	35.6765	34.8901	34.8696	34.825	34.6625	34.598	34.5912	23	18	21	111	111	111	98	94	93	87	88	87	13.3	11.8	12.6	51.1	53.3	53.8	49.1	48.1	47.9	45.9	46.5	46.4	-5.00338	1.99456e-09	-4.22422	2.19313e-09	-3.9799	2.54849e-09	0.77916	0.000502699	1.02348	6.14937e-05	0.244323	0.211908
P26040	Ezr	31.9751	31.8387	32.0738	31.8953	31.9507	31.9076	32.8577	32.7808	32.8241	33.2775	33.3047	33.1696	17	18	18	20	19	21	20	20	20	19	20	20	37.4	36.9	39.2	41.6	40.3	42.2	44	45.4	44.4	43.2	44.4	43.9	0.0447009	0.804154	-0.858325	0.000248551	-1.28805	1.09432e-05	-0.903026	0.000270759	-1.33275	1.35759e-05	-0.429727	0.0457174
P26041	Msn	32.6961	32.4811	32.8265	36.16	36.127	36.1642	35.8692	35.8416	35.9172	35.069	35.0028	35.0627	18	19	16	41	42	42	36	38	38	31	29	27	42.1	43.2	42.5	61.7	62.2	60.8	60.5	62	62.7	56.8	55.6	52.2	-3.48251	2.30621e-08	-3.20813	1.71355e-08	-2.37692	1.22657e-07	0.274382	0.130751	1.10559	7.039e-05	0.831206	0.00182252
P26043	Rdx	29.8535	29.7908	29.7074	30.0017	29.1315	30.2391	30.2215	29.8297	29.4832	31.4276	31.1097	31.2144	9	8	8	13	12	12	13	12	12	15	14	15	28	26.1	28	38.4	37.7	37.7	38.1	38.3	38.1	39.8	38.1	39.8	-0.00689623	0.985994	-0.0609018	0.85692	-1.46672	0.000949586	-0.0540056	0.891202	-1.45982	0.00123676	-1.40582	0.00481174
P26150	Hsd3b3	28.822	28.8796	28.7815	25.2844	24.2303	24.4046	23.8353	23.6572	24.1212	23.9726	25.0094	23.5058	5	5	5	0	0	0	0	0	0	0	0	0	29.5	29.5	30	0	0	0	0	0	0	0	3.8	0	4.18798	4.38969e-06	4.95649	7.43144e-07	4.66513	1.12604e-06	0.76851	0.107287	0.47715	0.295544	-0.291359	0.635383
P26231	Ctnna1	27.9628	29.5801	28.678	33.7702	34.0701	33.8305	22.4359	23.9285	21.8535	22.1888	22.7336	23.1791	17	21	17	39	39	38	3	4	4	5	5	2	26	30.9	27.7	47.5	47.7	46.8	4.1	7.9	5	7.4	5.1	2.5	-5.14995	1.25488e-05	6.00101	2.50372e-06	6.03985	2.30991e-06	11.151	1.44177e-07	11.1898	7.86815e-08	0.0388438	0.973044
P26323	Fli1	24.2642	23.0706	22.6761	24.3897	24.3359	25.5718	27.2324	26.5197	27.138	23.7246	25.4011	24.9079	0	0	0	0	0	0	6	4	5	2	2	2	0	0	0	0	0	0	20.1	13.5	17.5	7.7	8.2	8.2	-1.42888	0.0422861	-3.62642	0.000123851	-1.34094	0.0444383	-2.19755	0.00498901	0.0879367	0.898387	2.28549	0.0100437
P26350	Ptma	27.9283	28.2781	27.8873	30.136	29.7439	30.4976	32.4701	32.3033	32.2809	34.5362	34.478	34.607	3	3	3	4	5	4	6	6	6	7	8	8	25.2	25.2	25.2	22.5	35.1	22.5	36	36	36	38.7	38.7	38.7	-2.09463	8.56924e-06	-4.32023	2.59221e-08	-6.5092	2.05506e-09	-2.2256	8.09302e-06	-4.41457	7.15018e-08	-2.18897	3.58828e-05
P26369	U2af2	23.4024	25.0998	23.2058	25.0885	25.3007	25.4783	29.7965	29.9107	30.0911	30.5831	30.5382	31.0474	0	1	0	2	2	3	9	9	10	9	10	9	0	3.8	0	6.1	6.1	7.8	28.6	28.8	28.8	28.6	28.2	26.5	-1.3865	0.0165956	-6.03008	3.70359e-07	-6.8202	1.32802e-07	-4.64358	6.61415e-06	-5.4337	1.55805e-06	-0.790123	0.206695
P26443	Glud1	36.7502	36.7593	36.7806	34.5879	34.6257	34.6753	33.3834	33.4254	33.5436	31.3379	31.2477	31.2155	40	39	40	33	32	32	27	25	25	23	19	24	61.6	61.6	61.6	63.3	61.6	61.6	57.2	58.8	55	49.6	45	49.6	2.13375	3.45484e-07	3.31255	9.24573e-09	5.49635	5.7592e-10	1.1788	3.38252e-05	3.3626	3.18642e-08	2.1838	2.91214e-06
P26450	Pik3r1	23.2859	24.4316	24.4899	27.5281	26.7441	25.481	28.9375	29.0528	28.9343	28.7281	28.4911	28.88	0	0	0	4	2	2	11	11	8	13	12	9	0	0	0	6.4	3.3	3.2	18.5	20.7	13.4	19.9	18.1	16	-2.51527	0.000945592	-4.90576	4.35841e-06	-4.63061	6.77196e-06	-2.3905	0.00138563	-2.11534	0.00262993	0.275155	0.729409
P26516	Psmd7	28.7864	28.3526	28.4835	29.6395	29.9986	29.8903	30.2391	30.2662	30.2652	30.499	30.4635	30.3454	3	3	2	9	8	8	10	11	11	8	9	9	14.6	14.6	7.2	30.8	30.5	30.5	32.7	40.2	44.5	27.1	34.6	32.4	-1.30197	6.55235e-05	-1.71598	5.19175e-06	-1.89512	2.33046e-06	-0.414	0.0570734	-0.593146	0.0105883	-0.179146	0.492239
P26638	Sars1	27.7778	26.7307	26.6427	29.7045	29.6052	29.9037	31.7503	31.7675	31.4054	31.499	31.7356	31.6773	6	7	7	8	8	9	16	16	15	15	14	15	12.7	17.4	17.4	19.3	19.5	21.1	38.1	38.1	34.4	30.7	28.5	30.7	-2.68742	1.30861e-05	-4.59071	1.45743e-07	-4.58691	1.28732e-07	-1.90329	0.000203143	-1.89949	0.000170865	0.00379314	0.994188
P26645	Marcks	23.4898	23.2816	23.3209	30.2266	28.731	28.3403	30.3746	28.9723	30.5355	32.046	30.3531	30.4212	0	0	0	5	6	6	6	7	6	9	8	10	0	0	0	20.4	31.1	31.1	29.8	29.8	29.8	44	44	54.7	-5.73522	1.36367e-05	-6.59669	3.01549e-06	-7.576	9.77908e-07	-0.861472	0.250439	-1.84078	0.0215247	-0.979309	0.278723
P26883	Fkbp1a	29.1013	28.402	28.5694	30.1035	30.5376	30.0803	31.221	31.4237	31.3111	32.4091	32.1734	32.1841	4	4	4	6	5	6	6	5	6	6	6	6	41.7	41.7	41.7	50.9	50.9	50.9	41.7	41.7	41.7	41.7	41.7	41.7	-1.54954	0.000112077	-2.62767	1.27084e-06	-3.56462	1.14234e-07	-1.07813	0.00150972	-2.01507	1.5989e-05	-0.936943	0.00903519
P27005	S100a8	24.6104	20.8473	23.7034	31.4175	31.5999	31.6755	30.9328	31.9643	31.2773	31.3468	28.326	24.1646	1	0	0	3	4	4	2	3	5	2	3	1	27	0	0	48.3	53.9	71.9	34.8	62.9	71.9	50.6	64	27	-8.5106	0.000628951	-8.33777	0.000524357	-4.89211	0.0137575	0.172828	0.933571	3.61849	0.0569766	3.44566	0.124006
P27046	Man2a1	27.3118	27.8901	27.5989	27.4176	27.3589	27.2462	27.976	27.6968	28.118	26.8472	25.3853	23.4261	7	5	6	4	6	7	11	12	12	5	3	3	8	6	6.3	4.1	6.3	7.1	12.3	13.4	13.6	5	3.1	3	0.25939	0.754972	-0.329981	0.663992	2.38072	0.00716713	-0.589371	0.465547	2.12133	0.0153271	2.7107	0.0111251
P27048	Snrpb	24.4506	23.9384	26.1284	27.9017	28.129	27.8666	30.4649	30.4527	30.4519	30.8557	30.816	30.729	1	1	2	5	6	5	9	9	9	6	5	6	3.5	6.1	9.1	16.5	22.9	16.5	28.6	28.6	28.6	22.5	19	22.5	-3.12659	0.000117486	-5.61734	8.65316e-07	-5.9611	5.08106e-07	-2.49075	0.000652293	-2.83451	0.0002281	-0.343758	0.628007
P27512	Cd40	23.2328	23.2215	25.647	26.2808	25.3011	25.8799	26.1673	26.3006	26.4053	24.5481	24.1755	23.8999	0	0	0	1	0	0	3	4	3	0	0	0	0	0	0	5.9	0	0	16.3	20.4	16.3	0	0	0	-1.78683	0.0203611	-2.25729	0.00443865	-0.17407	0.797112	-0.470463	0.505746	1.61276	0.0289398	2.08322	0.0206991
P27546	Map4	24.4452	22.3353	23.2263	27.9722	27.6245	27.5637	29.1569	29.6505	29.3225	29.5463	29.5721	29.7061	0	0	1	7	10	6	18	18	16	19	21	21	0	0	1.2	10.3	12.4	8.6	26.7	26.7	23.5	26.4	30	29.9	-4.38455	7.01445e-06	-6.04105	3.83104e-07	-6.27258	2.61796e-07	-1.65651	0.00648683	-1.88803	0.00272209	-0.231526	0.746939
P27577	Ets1	23.4391	23.7331	26.0926	24.5368	25.3622	24.187	27.452	27.2488	27.1886	27.9231	28.1317	27.6712	0	0	0	0	0	0	4	4	3	6	6	4	0	0	0	0	0	0	13.6	13.6	10	20.5	20.5	15	-0.273727	0.716784	-2.87484	0.00129505	-3.48708	0.000340444	-2.60111	0.00335191	-3.21335	0.000775934	-0.612241	0.506611
P27601	Gna13	29.8331	29.3791	29.3115	31.9185	32.0657	31.9012	29.3819	29.0748	29.3003	29.9116	30.0178	30.1825	7	6	7	16	16	17	11	12	11	12	11	12	23.6	21.2	24.9	42.2	42.2	45.4	31.3	34	29.2	32.1	31.6	32.1	-2.45393	1.12537e-06	0.255551	0.237014	-0.529399	0.0249953	2.70948	1.02538e-06	1.92453	7.08953e-06	-0.78495	0.0101426
P27612	Plaa	23.2489	21.8178	25.063	27.901	28.23	27.9566	31.3092	31.1727	31.1625	31.1566	31.2155	30.96	0	1	2	9	9	12	25	25	24	24	23	24	0	2.1	3.1	14	15.4	18.9	43.2	43.2	42.3	43.3	40.8	41.9	-4.65262	7.0541e-05	-7.83825	8.38819e-07	-7.73412	8.82007e-07	-3.18563	0.00112743	-3.0815	0.00123403	0.104134	0.928539
P27641	Xrcc5	24.2115	27.5137	23.0391	24.9157	24.0856	24.6588	29.6793	29.3613	29.3449	28.609	28.7899	28.6838	0	2	2	0	1	1	16	15	12	14	14	13	0	2.3	2.5	0	1.2	1.2	25.3	23.1	20.1	21.4	23.6	20.2	0.368061	0.740114	-4.5404	0.000774427	-3.7728	0.00261132	-4.90846	0.000672384	-4.14086	0.00178253	0.767603	0.576158
P27659	Rpl3	30.2679	29.7193	30.2926	31.3314	31.2599	31.1263	32.7625	32.8272	32.8675	33.3177	33.0705	33.1687	10	10	9	14	13	13	20	21	19	18	16	16	19.9	19.9	18.1	30.5	29.8	30.5	37.5	40	37.2	34.5	34.2	32.8	-1.14594	0.000331918	-2.7258	3.00015e-07	-3.09238	1.05688e-07	-1.57986	3.86437e-05	-1.94643	6.66098e-06	-0.366576	0.182389
P27773	Pdia3	34.3859	34.5224	34.4609	35.782	35.8213	35.7814	34.9498	35.0109	34.9424	34.4292	34.5757	34.4498	40	38	38	42	43	44	34	36	37	31	31	31	67.9	67.7	64.8	68.7	68.7	71.9	61.2	61.4	65.5	60	60	60	-1.3385	9.91123e-06	-0.511295	0.00612181	-0.0284697	0.860183	0.827209	0.00040588	1.31003	1.23765e-05	0.482825	0.0241528
P27782	Lef1	22.4856	23.4781	23.5785	24.3162	24.1984	24.5528	23.6686	24.3068	24.331	27.4831	27.8517	27.7486	0	0	0	1	1	0	1	1	1	3	3	2	3.3	3.3	3.3	4	4	0	6.8	6.8	6.8	19.9	16.4	12.6	-1.17506	0.00704604	-0.921406	0.0190796	-4.51372	2.51996e-07	0.253654	0.503516	-3.33866	4.80471e-06	-3.59232	1.61689e-05
P27808	Mgat1	22.1864	24.6818	24.2002	25.2984	23.6157	24.1658	25.2112	25.6383	25.4286	25.4708	22.8399	25.0239	1	1	0	0	1	0	3	4	2	1	1	1	1.8	1.8	0	0	1.8	0	8.7	10.3	5.4	3.6	3.6	3.6	-0.67049	0.489809	-1.73657	0.0681562	-0.755378	0.407921	-1.06608	0.270025	-0.0848878	0.9327	0.981189	0.405366
P27814	Klrb1c	24.3504	23.3337	24.1132	25.7519	24.1481	24.6123	25.3498	24.9792	25.1052	23.9089	23.3738	23.2917	0	0	0	0	0	0	2	2	2	0	0	0	0	0	0	0	0	0	7.2	7.2	7.2	0	0	0	-0.905021	0.0789111	-1.21232	0.0199979	0.407643	0.386757	-0.307299	0.543395	1.31266	0.0156104	1.61996	0.0135699
P27870	Vav1	22.3839	23.6715	23.5003	30.3233	30.0776	30.2335	31.314	31.3279	31.4609	31.7006	31.6659	31.6989	1	0	0	10	9	12	23	21	22	20	21	20	1.7	0	1.2	17	15.5	17.8	28.8	26.9	29.3	27.1	27.2	27.1	-7.02627	2.12605e-08	-8.18235	4.06638e-09	-8.50322	3.03543e-09	-1.15608	0.00575728	-1.47695	0.00116425	-0.320877	0.470142
P28063	Psmb8	21.9164	25.9204	24.1067	30.2024	30.3915	30.3202	32.359	32.2128	32.3093	32.7005	32.5969	32.6062	0	0	0	8	8	8	12	12	12	13	11	12	0	0	0	29	29	33.3	44.9	44.9	44.9	57.6	48.2	51.8	-6.32352	2.97602e-05	-8.31248	2.37408e-06	-8.65335	1.67957e-06	-1.98896	0.0399807	-2.32983	0.0182262	-0.340869	0.78824
P28076	Psmb9	23.4961	23.0038	24.6135	27.3814	26.597	26.5204	30.3644	28.4187	30.397	29.4037	29.3138	29.2564	0	0	0	2	2	2	2	2	2	2	2	2	0	0	0	8.7	8.7	8.7	8.7	8.7	8.7	8.7	8.7	8.7	-3.12847	0.000617993	-6.02222	3.01491e-06	-5.62011	5.09368e-06	-2.89376	0.001112	-2.49164	0.00252255	0.402118	0.65583
P28078	H2-DMa	22.5758	23.5978	23.7795	24.3525	24.1475	26.571	28.1119	29.0872	28.8646	24.441	24.3246	23.8621	0	0	0	1	1	2	2	2	2	0	0	0	0	0	0	3.1	3.1	6.5	6.5	6.5	6.5	0	0	0	-1.70597	0.0317404	-5.37021	1.36238e-05	-0.891498	0.20438	-3.66424	0.00038903	0.814476	0.257258	4.47872	0.00032363
P28271	Aco1	32.5958	32.5008	32.7066	30.2188	30.1893	30.2871	30.7742	30.7405	30.6128	30.8961	30.8608	30.4608	29	30	28	14	16	18	17	16	15	16	17	16	35.1	37.1	34.4	21.6	24	25.2	24.2	24.2	21.5	22	22.3	20.8	2.36931	6.31497e-07	1.8919	1.96528e-06	1.86186	2.16833e-06	-0.477408	0.0288821	-0.507447	0.0200999	-0.0300394	0.923175
P28293	Ctsg	23.6279	23.9136	23.4803	24.5784	25.262	24.7788	27.2776	27.5214	27.4693	23.6032	24.2211	24.9506	0	0	0	1	2	2	4	4	3	0	0	0	0	0	0	4.2	8	9.2	16.1	16.1	12.3	0	0	0	-1.19912	0.00818634	-3.74881	1.62796e-06	-0.584354	0.124062	-2.5497	5.96144e-05	0.614762	0.115528	3.16446	5.23679e-05
P28352	Apex1	22.9853	22.3259	23.3509	24.3886	23.8647	24.3367	31.1564	31.1456	31.1691	29.656	29.9925	29.9117	1	1	1	0	3	2	11	12	12	11	11	11	4.7	4.7	4.7	0	13.2	9.1	46.4	47	46.7	43.8	44.2	46.7	-1.30931	0.00135967	-8.26968	2.19313e-09	-6.96606	4.62776e-09	-6.96037	4.47566e-08	-5.65674	6.32908e-08	1.30363	0.00393301
P28474	Adh5	30.1987	29.961	29.8704	29.9916	29.2134	29.766	32.8598	31.7717	31.7503	32.9553	31.7036	31.5817	9	9	10	12	10	10	13	12	13	12	12	12	25.7	25.7	27	29.4	28.9	27.5	31.8	29.9	31.8	31.3	31.3	31.3	0.353036	0.49149	-2.11724	0.00088577	-2.07015	0.00103301	-2.47027	0.000462759	-2.42319	0.000449822	0.0470819	0.957414
P28574	Max	23.2603	23.9182	25.2281	24.923	23.7064	23.5092	27.1726	26.893	26.888	27.0075	26.7928	27.0499	0	0	0	0	0	0	3	4	4	4	5	3	0	0	0	0	0	0	26.9	33.1	33.1	33.1	39.4	26.9	0.0893068	0.889275	-2.84901	0.000325781	-2.81454	0.000353111	-2.93831	0.000404329	-2.90385	0.00037056	0.0344616	0.973145
P28650	Adss1	24.3086	24.3638	23.6423	23.3777	24.0091	27.7903	29.0405	29.0565	28.872	27.3016	27.2264	25.0304	0	0	0	1	2	2	7	6	8	4	5	4	3.5	3.5	0	3.5	7.7	6.8	23	20.6	27.1	13.8	16.6	13.3	-0.95416	0.442345	-4.88479	0.00125347	-2.41455	0.051377	-3.93063	0.00638782	-1.46039	0.227885	2.47024	0.0999921
P28656	Nap1l1	25.7275	26.9964	27.0874	29.8413	30.3141	30.2881	31.8987	31.4012	31.0456	32.0987	32.1376	31.9453	2	2	2	4	4	4	7	7	6	7	6	6	9	9	9	14.8	14.8	14.8	16.6	16.6	16.6	24.8	24.8	24.8	-3.54409	9.47502e-06	-4.84476	5.56389e-07	-5.45677	2.03451e-07	-1.30067	0.00949354	-1.91268	0.000836454	-0.612012	0.248865
P28658	Atxn10	22.5577	23.8281	24.4328	27.8602	27.8323	27.579	28.1345	27.9073	28.0301	29.5296	29.6251	29.4057	1	0	1	6	4	8	6	7	8	10	11	11	2.9	0	3.8	15.8	9.9	17.9	13.5	14.9	16.6	20.4	22.7	22.7	-4.15096	4.63637e-06	-4.41779	1.771e-06	-5.91393	1.73222e-07	-0.266836	0.575081	-1.76298	0.00207549	-1.49614	0.014625
P28659	Celf1	23.5127	24.062	23.674	25.1613	24.6396	23.0553	28.2892	28.3749	28.6595	29.0169	28.9756	28.9888	1	1	1	1	1	1	8	8	8	9	7	8	4.7	2.7	4.7	4.7	4.7	4.7	16.7	18.5	18.7	18.3	15.2	18.5	-0.535827	0.320272	-4.69164	3.3277e-06	-5.2442	1.3451e-06	-4.15581	1.79968e-05	-4.70837	5.48551e-06	-0.552558	0.401397
P28667	Marcksl1	23.3089	23.5666	23.4714	23.8989	23.915	24.3488	28.3615	24.5394	28.4707	29.4739	30.2933	29.3937	0	0	0	1	1	1	3	1	3	2	3	3	0	0	0	7.5	7.5	7.5	17.5	7.5	17.5	11	17.5	17.5	-0.60521	0.568084	-3.67485	0.00265336	-6.27129	6.14905e-05	-3.06964	0.00980578	-5.66608	0.000179665	-2.59644	0.0467793
P28704	Rxrb	23.5063	22.5738	23.8446	23.5671	24.2736	25.0644	25.5075	25.8763	25.5352	23.6529	25.2591	26.0981	1	0	0	0	0	0	2	2	2	2	1	2	1.9	0	0	0	0	0	6.7	6.7	6.7	7.1	4	4.6	-0.993482	0.181413	-2.33144	0.00497652	-1.69517	0.0259486	-1.33795	0.0778871	-0.701689	0.327004	0.636264	0.48939
P28740	Kif2a	22.9296	23.1568	22.9561	25.5285	26.9623	24.7627	24.7603	25.0097	24.9699	24.7127	24.4568	25.1555	1	1	1	3	3	1	5	4	3	5	5	3	1.1	1.1	1.1	4.5	4.4	1.1	7	7.2	6	9.6	10.2	7.4	-2.73702	0.000366205	-1.89915	0.0030759	-1.76086	0.00483829	0.837865	0.134588	0.976163	0.0801165	0.138298	0.865877
P28798	Grn	29.3015	29.2553	29.3207	31.1112	31.1978	31.2592	30.9598	30.8268	30.8039	28.3271	27.6606	28.6002	7	7	7	11	11	10	10	10	10	5	4	5	19.7	19.7	19.7	28.9	28.9	28.4	28.4	28.4	28.4	13.6	11	13.6	-1.89687	2.96376e-05	-1.57098	8.69844e-05	1.09654	0.00113463	0.32589	0.235463	2.99341	1.14132e-06	2.66752	1.48869e-05
P28825	Mep1a	34.7968	34.7336	34.848	24.109	25.0538	23.6734	23.8936	24.9809	24.6474	24.0824	24.2594	22.1922	21	21	20	0	1	0	0	1	0	0	0	0	30	30	30	0	2.5	0	0	2.5	0	0	0	0	10.514	8.83995e-08	10.2855	4.86023e-08	11.2814	2.33542e-08	-0.228571	0.746333	0.767386	0.241837	0.995957	0.217
P28828	Ptprm	23.7218	24.4154	24.7382	26.8574	24.0561	26.8935	25.2761	22.8925	25.2382	24.0283	24.5197	24.2471	0	0	0	6	2	4	0	0	0	0	0	0	0	0	0	5.9	1.8	3.9	0	0	0	0	0	0	-1.64391	0.107415	-0.177138	0.851263	0.0267766	0.977	1.46677	0.145313	1.67068	0.094584	0.203914	0.891221
P28843	Dpp4	32.8884	32.8775	32.696	32.7144	32.8079	33.2259	30.0818	30.0139	30.008	30.3707	30.4647	30.2614	19	18	18	23	23	25	11	12	10	12	14	14	25.4	26.3	25.4	33.3	31.8	34.5	17	17.1	17	17.5	19.6	19.6	-0.0954487	0.660308	2.78608	1.49652e-07	2.45505	3.45272e-07	2.88153	4.89779e-07	2.5505	6.15188e-07	-0.331028	0.195218
P28867	Prkcd	27.9096	28.4493	28.0255	29.9691	30.7351	30.039	30.3919	30.1952	30.2481	28.5784	27.9211	28.4345	4	5	6	16	17	12	16	15	15	8	6	10	6.2	7.3	8.3	26.6	26.7	15	27.2	27.4	26.4	12.3	8.8	15	-2.11963	4.3297e-05	-2.15026	2.71288e-05	-0.183185	0.548269	-0.0306303	0.932378	1.93644	8.42514e-05	1.96707	0.000312521
P29341	Pabpc1	30.5935	30.64	30.832	31.3236	31.6243	31.5448	32.7364	32.7272	32.7457	33.3631	33.4818	33.4024	14	13	13	21	20	19	30	27	30	29	29	28	24.2	21.9	24.8	33.5	30.8	30.7	45.4	42.1	47.6	47	45.3	44.2	-0.809075	0.00086328	-2.04795	5.28586e-07	-2.72726	5.66768e-08	-1.23887	4.80341e-05	-1.91819	1.64307e-06	-0.679312	0.00713737
P29351	Ptpn6	25.0525	22.9997	25.6803	31.3033	31.5738	31.4488	33.9857	34.0512	34.0247	31.4252	31.3732	31.2921	3	3	5	22	21	21	28	30	29	22	21	22	5.7	4.9	8.9	43.5	40.8	42.4	50.6	56.8	53.3	41.3	40.5	41.3	-6.86453	1.30053e-06	-9.44301	7.16573e-08	-6.78603	7.88355e-07	-2.57848	0.00171701	0.0785014	0.907993	2.65698	0.00389658
P29387	Gnb4	22.5784	22.7475	23.5552	28.5123	28.492	28.5683	23.0067	23.6857	24.5582	25.4404	24.2528	25.2022	0	0	0	3	3	3	0	0	0	0	0	0	14.1	14.1	14.1	22.9	22.9	22.9	14.1	14.1	14.1	14.1	14.1	14.1	-5.56384	1.33501e-06	-0.789843	0.122288	-2.00476	0.00164305	4.77399	6.18416e-06	3.55907	3.82277e-05	-1.21492	0.0629776
P29391	Ftl1	28.8734	28.3141	28.7216	34.3842	34.3993	34.3648	32.9744	33.2862	33.1967	32.1479	32.2561	32.1632	3	3	3	13	13	12	9	10	10	10	9	9	28.4	28.4	28.4	60.1	60.1	60.1	64.5	65	65	65	64.5	64.5	-5.74641	4.5197e-09	-4.5161	7.11935e-09	-3.55273	2.92203e-08	1.2303	0.000167782	2.19367	2.1498e-06	0.963369	0.00251324
P29416	Hexa	23.4325	24.8941	23.308	29.2542	29.4416	29.4248	29.5398	29.5226	29.6535	24.1125	23.0143	23.8825	1	1	1	8	7	7	9	8	8	1	1	1	3.8	1.5	2.1	16.5	15.7	19.5	21.4	19.1	19.1	2.1	2.1	2.1	-5.49533	9.84801e-07	-5.69378	4.38706e-07	0.208419	0.664147	-0.198447	0.704908	5.70375	8.75296e-07	5.9022	5.11649e-06
P29452	Casp1	23.9476	24.5356	23.5736	28.3481	28.3887	28.7931	29.3226	29.3477	29.3929	23.5002	23.9422	24.8269	0	0	0	5	6	6	11	10	8	1	0	0	0	0	0	15.7	17.7	16.4	35.3	33.1	23.9	3	0	0	-4.49104	1.17516e-06	-5.33549	1.86506e-07	-0.0708728	0.861247	-0.844446	0.0543459	4.42017	1.49013e-06	5.26461	3.7125e-06
P29533	Vcam1	24.1863	22.4245	23.3198	24.1537	24.5051	24.3898	26.8024	26.7623	26.8727	23.9478	23.0345	24.1456	0	1	0	4	5	4	5	4	5	1	0	1	0	2.6	0	8.5	8.5	5.3	9.1	8.1	9.1	2.6	0	2.6	-1.03938	0.0520524	-3.50229	2.12294e-05	-0.399102	0.406742	-2.46292	0.000462909	0.640273	0.198412	3.10319	0.000315196
P29594	Casp2	24.4804	25.4665	22.9045	24.0052	25.5678	23.1725	26.7074	27.0285	26.5945	29.02	28.9395	28.4984	1	2	1	1	1	0	5	4	4	11	10	11	2.4	5.8	2.4	3.3	3.3	0	11.3	11.5	11.5	33	28.5	33	0.0353397	0.970281	-2.49299	0.0065429	-4.53547	0.000118979	-2.52833	0.00776519	-4.57081	0.000153594	-2.04248	0.0472143
P29699	Ahsg	27.7453	27.554	27.5683	28.5362	28.4664	28.6055	25.0267	24.9105	24.2953	23.6204	25.3005	24.1853	2	2	2	3	3	4	0	0	1	0	0	0	9.9	9.9	9.9	14.8	14.8	20.9	0	0	4.9	0	0	0	-0.913483	0.0552728	2.87836	4.05942e-05	3.25382	1.52432e-05	3.79184	1.04494e-05	4.1673	3.92334e-06	0.375465	0.511953
P29758	Oat	35.4269	35.4129	35.0631	34.6633	34.365	34.8436	30.0372	30.7169	29.9712	29.4868	29.5072	29.3431	25	26	25	22	22	22	16	15	15	11	11	11	49	52.6	49	46.9	46.9	47.4	40.8	39.2	39.2	28.7	28.7	31	0.67702	0.0286194	5.05922	1.81466e-08	5.85529	6.40256e-09	4.3822	2.41759e-07	5.17827	5.47027e-08	0.796071	0.0283019
P30115	Gsta3	28.8506	28.5769	28.5169	28.7688	28.9147	29.049	23.5506	25.3503	22.3972	23.9839	23.3025	23.7429	4	3	3	3	3	3	0	0	0	0	0	0	27.1	21.3	17.6	17.6	17.6	17.6	0	0	0	0	0	0	-0.262727	0.719064	4.88203	2.14685e-05	4.97166	1.81592e-05	5.14475	2.76152e-05	5.23439	1.91819e-05	0.0896355	0.935885
P30275	Ckmt1	31.906	31.9377	32.0431	29.3264	29.134	29.3173	24.1623	22.9038	23.1287	23.6354	24.8504	23.9675	13	13	11	7	8	4	0	0	1	0	0	0	40.2	38.5	36.6	29.4	29.4	23	3.8	3.8	2.9	3.8	3.8	3.8	2.70303	8.04379e-05	8.564	1.08835e-08	7.81117	1.71418e-08	5.86097	5.87903e-07	5.10814	8.24557e-07	-0.752831	0.159442
P30282	Ccnd3	25.8157	24.3615	24.3128	23.833	25.9556	24.4353	25.2752	24.3472	23.5779	27.7485	27.753	27.6672	0	0	0	0	0	0	0	0	1	4	3	4	0	0	0	0	0	0	0	0	2.4	12.7	9.6	14.7	0.0887085	0.913498	0.429895	0.539116	-2.89291	0.00140286	0.341187	0.658594	-2.98162	0.00143601	-3.32281	0.00231075
P30285	Cdk4	24.257	23.166	23.7142	24.2582	24.249	25.8843	26.4038	26.7027	26.0977	27.4792	27.4512	27.3657	1	1	1	0	0	0	4	4	3	4	4	4	3	3	5.6	2.6	2.6	2.6	20.5	20.5	15.5	20.5	20.5	20.5	-1.08475	0.0521274	-2.68895	0.000218685	-3.71959	1.81481e-05	-1.6042	0.00831387	-2.63485	0.00033197	-1.03064	0.108386
P30412	Ppic	31.0473	29.9721	30.7982	29.3232	29.4758	29.3259	23.8707	24.9721	24.434	25.4684	24.377	23.8559	8	8	7	6	6	6	0	2	0	0	0	0	50.9	50.9	35.4	43.9	43.9	43.9	0	11.8	0	0	0	0	1.2309	0.0327683	6.18025	3.83104e-07	6.03878	4.22162e-07	4.94936	5.20531e-06	4.80788	4.53202e-06	-0.141477	0.857008
P30416	Fkbp4	29.4694	29.4974	29.5752	31.0936	29.6412	30.1166	32.0385	32.0276	32.2085	33.6607	33.6467	33.5991	14	12	14	23	21	22	35	36	35	34	34	35	32.1	28.2	35.2	53.5	50	53.1	65.1	68.1	65.1	68.1	68.1	68.3	-0.769752	0.0496542	-2.57752	2.02373e-05	-4.12147	4.80632e-07	-1.80777	0.000451365	-3.35172	4.39402e-06	-1.54395	0.00351354
P30681	Hmgb2	27.1386	27.2311	26.1807	27.7503	28.801	28.913	33.6688	33.6931	33.4359	34.2346	34.0703	33.8123	5	4	4	7	8	8	14	14	13	11	10	10	32.4	25.7	26.2	30.5	34.3	41	48.1	48.1	46.2	47.1	46.2	45.7	-1.638	0.00230575	-6.74917	4.38748e-08	-7.18896	2.58627e-08	-5.11117	1.08955e-06	-5.55096	4.07924e-07	-0.439786	0.407845
P30999	Ctnnd1	27.7769	28.112	27.7965	32.1836	32.2677	32.4283	24.1986	23.3965	25.5097	24.7882	25.2573	23.5472	6	6	6	28	28	28	0	0	0	0	0	0	6.4	7.5	7.9	38.4	36.5	36.7	0	0	0	0	0	0	-4.39808	3.45239e-05	3.52687	0.000129542	3.36427	0.000181309	7.92495	8.53672e-07	7.76235	6.26291e-07	-0.162604	0.865169
P31001	Des	23.7726	25.6762	23.7332	28.3501	24.9664	27.2817	23.0898	24.0688	25.2405	23.9552	23.8817	23.7472	0	0	0	6	4	6	0	0	0	0	0	0	0	0	0	23	15.4	23.5	6.6	6.6	4.7	1.9	1.9	1.9	-2.47206	0.0298286	0.261001	0.792555	0.532668	0.594722	2.73306	0.0181173	3.00473	0.0103464	0.271667	0.860436
P31041	Cd28	24.4176	23.9607	23.7237	25.8819	23.7553	24.7756	25.7133	25.8097	25.6346	28.623	28.72	28.6917	0	0	0	0	0	0	2	2	2	5	5	4	0	0	0	0	0	0	10.1	10.1	10.1	26.6	26.6	23.4	-0.7703	0.14996	-1.68521	0.00475769	-4.64423	3.0197e-06	-0.914908	0.0908888	-3.87393	2.00799e-05	-2.95902	0.000546942
P31230	Aimp1	27.8872	28.4541	27.6611	28.7141	28.6518	28.6695	30.1658	30.4505	30.5422	31.4072	30.9568	31.1021	3	5	5	3	2	4	11	10	11	13	13	12	16.1	25.5	25.5	16.1	10.3	20	54.8	52.3	51.9	69.4	66.8	64.5	-0.677699	0.0253987	-2.38538	3.75633e-06	-3.15459	4.02141e-07	-1.70768	8.86507e-05	-2.4769	4.80471e-06	-0.769213	0.0295464
P31266	Rbpj	23.5199	23.1743	22.2313	24.938	24.5844	24.8117	25.2007	24.6843	22.7502	25.1906	25.6708	24.1743	0	0	0	0	0	0	1	1	0	2	4	3	0	0	0	0	0	0	2.1	1.7	0	4.2	8.6	6.3	-1.80281	0.0280785	-1.23655	0.0935572	-2.03671	0.0121948	0.566259	0.45723	-0.233898	0.757703	-0.800157	0.385322
P31324	Prkar2b	27.978	28.2026	27.7667	31.3541	31.1621	31.0631	27.2199	27.0848	27.1951	27.1765	28.5805	27.0187	0	0	0	11	9	11	1	0	2	2	3	2	9.9	9.9	9.9	43.3	33.2	38.2	13.7	9.9	18.5	15.6	13.2	14.2	-3.21065	1.79162e-05	0.815855	0.0586426	0.390541	0.341475	4.02651	5.08428e-06	3.60119	8.03677e-06	-0.425313	0.426924
P31428	Dpep1	29.7296	29.3736	29.476	28.437	28.7498	28.8087	23.4012	24.2153	24.2187	24.0342	24.4486	24.7141	7	6	6	5	3	4	0	0	0	0	0	0	25.9	17.3	22	17.1	10.7	11.7	0	0	0	0	0	0	0.861255	0.0180258	5.58136	2.41581e-08	5.12746	3.77195e-08	4.72011	3.69505e-07	4.26621	3.67968e-07	-0.453899	0.252191
P31725	S100a9	22.9542	22.4345	25.6298	33.4785	33.5879	34.5335	32.9232	32.8412	33.2226	24.5666	28.1311	27.4185	1	0	2	11	11	10	11	10	10	1	3	2	12.4	0	19.5	55.8	55.8	55.8	55.8	55.8	55.8	10.6	31.9	19.5	-10.1938	5.86783e-06	-9.32285	7.41977e-06	-3.03258	0.0157116	0.870942	0.465284	7.16121	8.16045e-05	6.29027	0.000761903
P31750	Akt1	23.2106	22.9099	25.1384	26.9871	27.0915	27.1577	26.9601	27.0365	27.0684	27.6714	27.734	27.6736	0	0	0	3	3	2	4	6	5	6	6	6	0	0	0	7.5	7.5	8.5	16.7	19.8	16.5	21.5	21.5	23.1	-3.32585	0.000103956	-3.26875	8.31812e-05	-3.94011	1.92239e-05	0.0570913	0.92863	-0.61426	0.265649	-0.671351	0.3278
P31786	Dbi	33.6416	33.2857	33.6294	32.0503	31.8738	32.3353	31.5385	31.4504	31.4551	31.6905	31.6642	32.1403	7	6	7	8	7	8	8	7	7	5	5	4	79.3	79.3	79.3	79.3	71.3	79.3	79.3	79.3	79.3	64.4	66.7	55.2	1.43243	0.000102758	2.03758	4.54746e-06	1.68725	1.9879e-05	0.605142	0.0224001	0.254814	0.282826	-0.350328	0.231233
P31809	Ceacam1	27.8326	27.8527	27.9267	29.8427	29.9421	29.7644	27.2539	27.4641	27.2953	24.4654	22.9588	23.9592	2	2	2	5	6	5	3	3	3	1	0	0	6.3	6.3	6.3	9.6	11.7	9.6	8.3	8.3	6.3	5.2	0	0	-1.97906	0.000271948	0.532928	0.148659	4.07623	6.86955e-07	2.51199	5.66921e-05	6.05529	1.16928e-07	3.5433	2.09347e-05
P31938	Map2k1	26.7743	26.3534	22.4466	28.084	28.3259	28.2191	29.8756	29.5489	29.2701	27.9029	27.2748	27.4982	2	3	2	4	3	4	10	9	9	6	7	6	7.9	9.7	7.9	13.2	13.7	15.5	33.3	31.3	31.3	25.2	25.4	25.2	-3.01822	0.0142643	-4.37341	0.00118214	-2.36722	0.0345528	-1.35519	0.219178	0.650995	0.545529	2.00618	0.129238
P31996	Cd68	23.4766	24.1654	23.6893	27.8201	27.5104	26.985	27.6863	26.732	27.1659	24.8662	24.4242	23.8902	1	0	0	2	2	3	2	3	2	0	0	0	2.8	0	0	6.1	6.1	6.1	5.5	8.9	5.5	0	0	0	-3.66138	5.69578e-06	-3.4176	6.12612e-06	-0.616425	0.131936	0.243786	0.572004	3.04496	2.33705e-05	2.80117	0.000190961
P32020	Scp2	33.2052	32.8194	32.7535	32.6834	32.7189	32.6672	31.0451	30.921	30.9668	30.5277	30.5168	30.3571	12	12	12	12	12	15	8	8	8	6	6	6	14.4	14.4	14.4	16.5	17.9	25	11	11	11	9.3	9.1	9.3	0.236201	0.2401	1.94843	1.40849e-06	2.45886	2.17231e-07	1.71223	8.87349e-06	2.22266	1.0336e-06	0.510427	0.0418468
P32037	Slc2a3	22.7247	25.0977	23.8372	29.4496	29.6674	29.6151	28.3739	28.359	28.3697	24.2743	25.0722	24.6756	1	1	0	5	7	8	3	3	3	1	1	1	1.8	1.8	0	9.5	11.6	11.6	6.9	6.9	6.9	2.8	2.8	2.8	-5.69082	2.32147e-06	-4.48104	9.24249e-06	-0.787527	0.1607	1.20978	0.0490428	4.90329	7.46628e-06	3.69351	0.000258136
P32067	Ssb	26.6679	26.3795	22.7509	29.4848	29.2638	30.0781	32.0626	32.1541	32.1605	32.5276	32.629	32.6105	4	4	2	8	8	13	17	15	17	19	18	20	14.5	14.5	4.6	21.7	16.4	33.7	34.2	32.3	38.1	37.6	35.4	41.9	-4.3428	0.00095445	-6.85963	2.35847e-05	-7.32293	1.37297e-05	-2.51683	0.0219474	-2.98012	0.00861167	-0.463296	0.736525
P32233	Drg1	25.4045	24.6801	24.1053	23.087	24.2051	22.3878	29.1638	29.0302	29.2203	29.2601	29.2477	29.2641	1	0	0	0	0	0	8	8	8	13	12	11	3	0	0	0	0	0	26.2	26.7	26.2	40.1	39.5	33.8	1.50332	0.0120661	-4.40807	4.7538e-06	-4.52732	3.80553e-06	-5.9114	1.53718e-06	-6.03064	8.69905e-07	-0.119247	0.880058
P32261	Serpinc1	23.0449	23.2581	23.6159	27.5313	27.4264	27.3372	24.0695	23.9504	24.3964	25.2723	23.7438	24.2243	0	1	0	3	2	2	0	0	0	0	0	0	0	2.2	0	9.7	7.5	6.7	0	0	0	0	0	0	-4.12533	2.19173e-06	-0.832452	0.0484151	-1.10715	0.0137088	3.29288	1.63961e-05	3.01818	2.3645e-05	-0.274698	0.615588
P32507	Nectin2	27.3407	26.8103	27.25	27.9932	28.18	28.144	24.1412	24.2252	24.1288	23.7518	24.2779	23.4743	3	3	2	5	5	6	0	0	0	0	0	0	7.4	9.8	5.1	12.8	11.5	16	0	0	0	0	0	0	-0.972091	0.0037231	2.96862	6.96163e-07	3.29898	2.83226e-07	3.94071	3.96597e-07	4.27107	1.34597e-07	0.330363	0.327284
P32883	Kras	24.4183	24.4736	23.8205	27.6021	27.0466	27.4915	26.5833	26.803	26.7868	26.4749	26.7575	26.6099	1	1	1	3	3	3	2	2	2	2	2	2	32.3	38.6	32.3	49.7	41.8	41.8	32.3	38.6	38.6	46.6	32.8	38.6	-3.14259	7.46815e-07	-2.48693	2.54104e-06	-2.37663	3.54994e-06	0.655657	0.0274336	0.76596	0.0119583	0.110303	0.77229
P32921	Wars1	27.3627	27.5713	28.0827	30.6428	30.3531	30.4596	31.0808	30.5549	31.1642	30.4181	30.353	30.711	5	7	6	8	10	12	12	15	14	14	16	15	15	22.7	17.9	27.4	33.1	37.6	33.5	43.7	42.8	40.5	41.8	40.5	-2.81294	2.61812e-06	-3.26107	5.19109e-07	-2.82178	1.5043e-06	-0.448131	0.131792	-0.00883971	0.977462	0.439291	0.213513
P33215	Nedd1	24.372	23.9837	24.8531	24.6643	25.0426	23.7224	23.6678	24.0714	24.3413	25.335	26.1461	26.4642	1	2	1	1	0	0	1	1	2	2	3	3	1.7	6.4	1.7	2	0	0	2	2	2.7	4.4	5.5	6.4	-0.0735488	0.890523	0.376055	0.419761	-1.57885	0.00484892	0.449604	0.368183	-1.5053	0.00752827	-1.9549	0.00485916
P33267	Cyp2f2	22.3505	24.3559	22.3496	34.706	34.6844	34.6489	24.3131	23.9928	23.7672	23.8714	23.9722	24.3969	1	0	0	31	31	29	0	0	1	0	0	0	4.3	0	0	56.2	53.6	53.4	0	0	4.3	0	0	0	-11.6611	1.70423e-08	-1.00568	0.0731109	-1.06144	0.0609193	10.6554	8.02118e-08	10.5997	4.85577e-08	-0.0557643	0.954059
P33609	Pola1	23.7042	23.1175	22.1178	24.9694	25.1954	24.6515	27.5868	27.638	27.3907	30.2133	30.3301	30.5187	0	0	0	0	0	0	11	11	9	22	22	23	0	0	0	0	0	0	8.7	9.3	8.2	18.1	16.5	18.2	-1.95897	0.000562	-4.55872	6.25732e-07	-7.37422	1.74057e-08	-2.59975	8.50673e-05	-5.41525	3.87195e-07	-2.8155	0.00017854
P33610	Prim2	24.8563	23.1741	23.5676	23.6766	23.3934	24.7366	26.1277	27.2384	27.2516	29.3456	29.2525	29.2131	0	0	0	0	1	0	2	4	3	9	10	12	0	0	0	0	2.6	0	4	10.9	6.7	25.9	28.5	32.7	-0.0695122	0.916099	-3.00656	0.000249965	-5.40443	2.64943e-06	-2.93704	0.000453743	-5.33492	5.12925e-06	-2.39787	0.00461916
P33611	Pola2	22.4543	24.6173	23.3732	24.3882	25.3287	25.0769	27.2309	27.7193	27.3362	29.6649	29.3915	29.647	1	0	0	0	0	0	5	7	8	13	13	13	3	0	0	0	0	0	9.8	16.7	19.2	28.2	27	27	-1.44968	0.0211034	-3.94721	2.0922e-05	-6.08618	6.66553e-07	-2.49754	0.000918113	-4.6365	9.53712e-06	-2.13897	0.00639656
P33622	Apoc3	21.9417	24.0687	23.2215	30.5578	30.5152	30.5062	24.1478	24.9765	23.5729	24.7281	24.6278	23.996	1	1	0	3	3	3	0	0	0	0	0	0	23.2	23.2	0	50.5	50.5	50.5	0	0	0	0	0	0	-7.44911	5.29437e-07	-1.15511	0.0611467	-1.37336	0.0310536	6.29401	2.90507e-06	6.07575	2.5384e-06	-0.218254	0.802297
P34022	Ranbp1	28.4901	28.9308	28.6562	30.8542	31.0318	30.8798	31.7005	31.921	31.8863	32.269	32.1979	32.5079	5	5	4	8	7	7	8	8	8	8	8	7	36.9	36.9	32.5	59.1	59.1	59.1	59.1	59.1	59.1	59.1	59.1	57.1	-2.22955	1.36369e-06	-3.14359	6.35279e-08	-3.63256	2.10027e-08	-0.914041	0.0010272	-1.40302	4.38281e-05	-0.488977	0.0626974
P34884	Mif	32.6259	32.6449	32.7445	30.5436	30.4476	30.0661	32.7555	32.5627	32.6808	32.5394	32.5629	32.4335	3	3	3	4	4	4	3	3	4	5	4	5	23.5	23.5	23.5	23.5	23.5	23.5	23.5	23.5	53	71.3	53	71.3	2.31933	7.68674e-07	0.00542793	0.977878	0.159846	0.409201	-2.3139	1.44208e-06	-2.15948	1.45864e-06	0.154418	0.553311
P34902	Il2rg	24.3998	23.6078	25.0616	23.336	24.5909	24.7011	26.1438	26.4272	26.3617	26.5074	26.5675	26.502	0	0	0	0	0	0	4	5	4	4	3	4	0	0	0	0	0	0	12.5	16	12.7	12.7	9.2	12.7	0.147081	0.779014	-1.95449	0.00135369	-2.16924	0.000669638	-2.10157	0.00119926	-2.31632	0.000548305	-0.21475	0.754862
P34914	Ephx2	32.3932	32.3529	33.4308	23.8803	26.9778	24.2285	24.7104	23.8027	23.9798	23.7806	23.2813	22.4602	22	21	22	1	2	0	0	0	1	1	0	0	49.8	46.6	46.8	2.7	5.8	0	0	0	1.8	2.2	0	0	7.69674	6.19964e-06	8.56135	1.6924e-06	9.5516	6.89872e-07	0.864613	0.339694	1.85487	0.0461895	0.990253	0.366074
P34928	Apoc1	24.193	23.1099	24.8996	29.6704	29.7505	29.6148	23.9416	24.6884	24.7371	24.2775	23.0862	24.3368	1	1	1	2	3	4	1	0	0	0	0	0	10.2	10.2	10.2	22.7	25	25	10.2	0	0	0	0	0	-5.61105	2.21886e-06	-0.388188	0.470114	0.167364	0.760543	5.22286	5.6993e-06	5.77841	2.02768e-06	0.555552	0.432743
P35123	Usp4	24.369	22.7522	23.7957	27.7403	27.4321	27.7363	29.3644	29.3401	29.484	30.1806	29.9005	30.1021	1	1	1	5	5	5	16	15	18	20	18	22	1.5	1	1.5	7.3	7.9	7.7	22.2	20	24.2	28.2	26	29.3	-3.99729	2.46622e-06	-5.75719	9.84719e-08	-6.42211	3.94453e-08	-1.7599	0.0011023	-2.42482	0.000103092	-0.664923	0.181695
P35235	Ptpn11	24.3687	24.608	24.1152	30.5477	30.7047	30.7006	29.9224	29.7025	29.9368	30.1453	29.9524	29.9742	3	3	2	18	18	16	17	16	16	13	13	13	6.6	6.6	3.4	32.7	32.5	30.4	33.4	31.5	31.5	24.3	24.3	24.3	-6.28702	2.17635e-09	-5.48992	2.19313e-09	-5.66	1.55795e-09	0.797104	0.00234928	0.627023	0.00855168	-0.170081	0.525165
P35242	Sftpa1	24.3644	23.8518	25.3471	32.0463	31.8339	31.6145	24.4946	24.7319	23.8603	23.2533	24.8099	23.6233	0	0	0	5	6	6	0	1	0	0	0	0	0	0	0	19.4	19.4	19.4	0	5.6	0	0	0	0	-7.31049	3.23362e-07	0.158843	0.76775	0.625591	0.247162	7.46933	5.95725e-07	7.93608	2.35306e-07	0.466748	0.515373
P35276	Rab3d	24.181	25.015	24.3259	27.1811	26.7577	26.7607	24.9897	23.4733	24.1495	22.05	24.126	24.0606	0	1	1	2	2	2	1	1	1	0	0	0	0	5	5	10.5	10.5	10.5	8.7	8.7	8.7	3.2	3.2	3.2	-2.39252	0.00378374	0.303169	0.640034	1.09511	0.101585	2.69569	0.00181565	3.48763	0.000283679	0.791937	0.340954
P35278	Rab5c	30.7992	30.7746	31.0092	30.989	31.5079	31.3062	30.6514	30.684	30.7136	29.637	29.7307	29.4717	5	4	4	4	4	4	4	4	4	3	3	3	47.7	41.2	41.2	41.2	41.2	41.2	41.2	41.2	41.2	35.6	35.6	35.6	-0.406696	0.0685365	0.177989	0.377463	1.24784	7.75959e-05	0.584685	0.0143955	1.65454	1.39143e-05	1.06985	0.00115417
P35279	Rab6a	31.3587	31.1897	31.3819	32.1315	32.2206	32.1568	30.066	30.5359	30.5092	29.0407	29.6827	29.7865	3	2	3	3	3	3	4	4	4	4	4	4	37.5	28.4	28.4	47.1	47.1	47.1	50.5	47.1	47.1	37.5	43.3	47.1	-0.859541	0.00691593	0.93971	0.00302402	1.80679	2.85281e-05	1.79925	5.38505e-05	2.66633	2.56872e-06	0.867077	0.0152506
P35282	Rab21	30.5332	30.4741	30.305	30.365	30.2926	30.2936	31.2308	31.2364	30.7521	29.3625	29.5572	29.7742	10	12	11	6	7	7	9	9	10	7	8	8	40.5	55.4	45.5	34.7	41	34.7	45.9	45.9	43.2	39.6	45.5	45.5	0.120345	0.606206	-0.635672	0.0103863	0.872805	0.00158254	-0.756017	0.00514915	0.75246	0.00476996	1.50848	0.000196268
P35283	Rab12	24.2328	25.2208	23.9028	26.2855	24.1953	26.8838	24.3722	24.6633	25.9931	24.5517	24.6276	24.7343	0	0	0	3	2	3	0	0	0	0	0	0	0	0	0	12.8	8.2	12.8	0	0	0	0	0	0	-1.33606	0.110216	-0.557397	0.467499	-0.185739	0.815334	0.778667	0.34374	1.15032	0.153689	0.371658	0.739548
P35290	Rab24	27.9857	28.3153	28.0854	23.8832	25.7289	23.8657	24.4784	23.984	25.4691	26.0817	27.1934	27.2349	3	3	3	2	1	3	1	2	1	4	2	2	23.2	23.2	23.2	14.8	6.9	21.7	7.9	15.3	7.9	30	14.8	14.8	3.63619	0.000204696	3.48493	0.000199442	1.29213	0.0563012	-0.151258	0.834965	-2.34406	0.00355839	-2.1928	0.0139962
P35293	Rab18	29.608	29.4101	29.5018	28.3483	28.2399	28.3449	29.1065	29.1479	29.162	24.9443	28.8647	28.7118	6	6	6	8	8	8	5	5	5	1	2	3	32	32	32	45.6	45.6	45.6	28.2	28.2	28.2	5.3	10.7	14.6	1.19558	0.237605	0.367837	0.699995	1.99969	0.0480526	-0.827747	0.413164	0.804107	0.41202	1.63185	0.177951
P35294	Rab19	25.4629	23.1388	24.2757	23.6363	24.3544	24.5953	25.4406	24.428	25.2966	24.0956	23.5636	23.8777	0	0	0	0	0	0	2	2	2	1	1	0	0	0	0	0	0	0	11.1	14.3	14.7	5.1	5.1	0	0.097143	0.88938	-0.762617	0.215107	0.446816	0.467305	-0.85976	0.187292	0.349673	0.583106	1.20943	0.121503
P35329	Cd22	23.2956	24.5077	23.8381	27.8912	27.4345	25.3743	29.73	30.0189	29.7675	24.4982	23.9434	24.9111	0	0	0	3	4	4	13	13	13	0	0	0	0	0	0	4.5	6.4	6.5	24.6	23.4	23.4	0	0	0	-3.01954	0.00109548	-5.95835	4.71277e-06	-0.570425	0.399274	-2.93881	0.00136828	2.44912	0.00373859	5.38793	8.12084e-05
P35330	Icam2	23.2707	24.5963	24.5072	30.7256	31.1516	31.0692	27.9961	26.4249	26.283	28.194	28.8867	29.0902	3	3	3	7	7	7	6	4	4	6	6	6	9.4	9.4	10.5	25.6	25.6	25.6	22	14.1	13.7	20.9	20.9	20.9	-6.8574	8.07866e-07	-2.7766	0.000466838	-4.5989	1.00756e-05	4.08079	4.77348e-05	2.2585	0.00229948	-1.8223	0.0202816
P35441	Thbs1	24.5869	24.6605	24.2044	31.2169	31.0428	30.894	29.6278	29.5149	29.5645	24.8784	24.6084	23.2218	3	3	2	31	31	34	23	22	24	6	1	3	2.1	2.1	1.5	29.2	29.7	31	23.8	23.6	26.1	4.2	0.6	2.1	-6.5673	1.37173e-07	-5.08515	4.46286e-07	0.247694	0.561254	1.48215	0.00511826	6.815	1.44929e-07	5.33284	4.90223e-06
P35459	Ly6d	22.8	25.3757	24.4993	24.0827	23.9876	24.2407	28.3694	28.1855	28.4589	24.4901	27.8505	27.8035	0	0	0	0	0	0	3	4	3	2	4	3	0	0	0	0	0	0	48	48.8	48	21.3	48.8	48	0.121316	0.916099	-4.11293	0.00137948	-2.4897	0.0235173	-4.23425	0.00161458	-2.61102	0.0213511	1.62323	0.20151
P35486	Pdha1	35.3999	35.4906	35.556	33.8272	33.6668	33.8601	31.6611	31.8715	31.9927	31.9051	31.8144	31.8708	32	31	30	29	29	27	20	19	18	17	17	16	61	60.3	66.9	56.2	56.2	56.2	50	49.2	48.5	47.7	46.4	45.4	1.69745	3.86622e-06	3.64041	1.01769e-08	3.61874	9.01842e-09	1.94296	2.45262e-06	1.92129	1.73883e-06	-0.0216749	0.942061
P35505	Fah	32.3425	32.4659	33.2899	24.8745	22.8387	24.3203	25.2353	23.8795	23.9959	24.5749	23.944	24.289	16	14	14	1	2	2	2	3	0	0	0	0	51.6	45.6	45.6	3.1	5.7	7.9	8.4	13.1	0	0	0	0	8.6883	2.71574e-07	8.3292	1.91219e-07	8.43011	1.58056e-07	-0.359104	0.592603	-0.25819	0.692474	0.100915	0.919476
P35550	Fbl	25.0006	23.0789	23.3023	24.7018	24.9724	24.0803	27.18	26.7372	27.9633	25.0565	24.6075	25.2056	0	0	0	1	1	2	7	7	6	4	3	4	0	0	0	5.8	3.1	12.2	32.4	32.4	30.9	17.4	11.6	21.7	-0.790864	0.205777	-3.49954	9.9271e-05	-1.16258	0.059624	-2.70867	0.000923096	-0.371711	0.540787	2.33696	0.00615962
P35564	Canx	32.9374	33.244	33.1888	33.9807	33.9553	34.1489	33.2305	33.6558	33.2373	33.6191	33.7655	33.4955	31	28	30	33	29	34	34	31	34	31	33	33	44.8	42.1	45.3	44	39.9	44	49.1	48.7	48.9	46.5	48.9	46.7	-0.904886	0.00132623	-0.251121	0.229362	-0.503281	0.02685	0.653765	0.00921455	0.401605	0.0716645	-0.25216	0.344705
P35585	Ap1m1	25.5457	23.5533	23.2642	27.9992	28.1032	27.721	29.7723	29.4167	29.7073	28.941	28.7881	28.8013	2	1	2	7	6	7	9	9	8	6	7	5	9	4.3	6.4	20.1	15.6	20.1	35.9	33.6	30.7	22.9	27.7	19.9	-3.82004	5.10232e-05	-5.51103	1.98565e-06	-4.72239	6.57004e-06	-1.69099	0.0113153	-0.902353	0.124617	0.788637	0.271243
P35700	Prdx1	33.0595	33.1762	33.3215	34.016	34.0055	33.8784	34.3471	34.4126	34.4338	34.7212	34.6541	34.6706	15	15	16	19	18	20	18	18	18	13	14	14	66.3	66.3	66.3	71.4	70.9	71.4	71.4	71.4	71.4	68.3	70.4	70.4	-0.780878	0.000756148	-1.21211	2.06466e-05	-1.49623	3.83623e-06	-0.431233	0.023483	-0.715355	0.0012563	-0.284123	0.177528
P35762	Cd81	29.8496	29.9428	29.6786	29.5764	29.3553	29.339	27.2453	27.0234	27.6745	22.4615	23.9155	23.8667	2	2	2	2	2	2	2	2	2	1	1	0	17.8	17.8	17.8	17.8	17.8	17.8	17.8	17.8	17.8	9.3	9.3	0	0.400129	0.359748	2.50931	8.66102e-05	6.4091	5.88394e-08	2.10918	0.000475546	6.00897	2.56487e-07	3.89979	2.62181e-05
P35802	Gpm6a	28.9894	28.9719	29.077	28.6045	28.8146	28.6878	24.2126	23.6718	23.16	24.854	24.9135	22.534	3	3	3	5	4	4	0	0	0	0	0	0	7.2	7.2	7.2	15.8	15.8	15.8	0	0	0	0	0	0	0.310442	0.651669	5.33128	7.042e-06	4.91225	1.31633e-05	5.02083	2.25569e-05	4.60181	3.34961e-05	-0.419024	0.635027
P35821	Ptpn1	25.0981	25.3329	24.711	29.4161	28.8868	29.1917	31.4772	31.4356	31.5599	30.5001	30.3249	30.535	3	3	3	9	9	13	15	16	16	15	17	14	7.6	7.6	7.9	27.5	28	40	45.6	50.7	50.7	46.8	55.8	43.5	-4.11753	6.42495e-08	-6.44356	2.19313e-09	-5.40599	4.7903e-09	-2.32603	5.0387e-06	-1.28846	0.000257777	1.03757	0.0035579
P35822	Ptprk	27.0027	27.1956	26.804	24.9318	24.731	24.0036	23.9867	24.5915	24.949	25.9277	24.282	24.767	4	5	4	0	0	0	0	0	0	0	0	0	4	4.8	4	0	0	0	0	0	0	0	0	0	2.44535	0.000526384	2.49174	0.000332027	2.00859	0.00145862	0.0463908	0.936227	-0.436753	0.388185	-0.483144	0.453967
P35831	Ptpn12	23.2274	24.8054	23.9317	28.3216	28.2485	28.3849	23.5321	24.0436	24.2473	21.2526	24.4855	24.3069	1	1	1	7	9	10	4	3	3	1	3	1	1.7	1.7	1.7	13.4	14.7	15.5	8.4	7	6.6	1.7	5	1.7	-4.33019	0.000501896	0.0471546	0.957951	0.639842	0.461601	4.37735	0.000509197	4.97003	0.000177987	0.592687	0.619877
P35846	Folr1	29.5015	29.6232	29.3736	24.3568	23.7322	23.5829	24.0039	23.5514	25.062	23.3132	22.7362	23.6437	6	7	7	0	0	0	0	0	0	1	0	1	20.8	27.5	27.5	0	0	0	0	0	0	5.1	0	5.1	5.6088	5.75404e-07	5.29365	4.98742e-07	6.26839	1.24764e-07	-0.315154	0.511109	0.659585	0.157727	0.97474	0.0911115
P35922	Fmr1	23.6246	24.7309	23.2712	26.2507	24.9663	23.7234	27.0921	27.3382	27.0112	29.3888	28.9367	29.1662	1	1	1	2	2	1	5	6	6	5	9	7	2.6	2.6	2.6	5.2	4.2	2.8	16	11.6	15	10.9	19.7	13.8	-1.10456	0.117107	-3.27161	0.00035701	-5.28833	9.1233e-06	-2.16705	0.00681228	-4.18376	8.09107e-05	-2.01671	0.0228115
P35979	Rpl12	30.0858	29.8224	30.0816	31.1057	30.9512	31.011	32.82	32.8408	33.03	32.8314	32.9042	32.8338	4	5	5	8	8	8	9	9	9	9	9	9	40	44.2	49.1	64.2	64.2	64.2	69.1	69.1	69.1	69.1	69.1	69.1	-1.02604	0.000159308	-2.90033	4.10079e-08	-2.85988	4.02659e-08	-1.87429	2.89298e-06	-1.83384	2.30691e-06	0.0404494	0.882733
P35980	Rpl18	29.5607	29.7497	29.6371	31.2344	31.1051	31.1628	32.3124	32.5542	32.4336	32.4192	32.6244	32.5896	6	4	4	8	8	8	9	9	8	8	8	8	28.7	23.9	23.9	41.5	41.5	41.5	42	42	41.5	41.5	41.5	41.5	-1.51827	7.46067e-06	-2.78424	5.06189e-08	-2.89524	3.3583e-08	-1.26597	3.80646e-05	-1.37697	1.64011e-05	-0.110994	0.643521
P35991	Btk	23.1467	22.9715	25.5963	25.4765	26.5655	25.8776	29.9777	29.885	29.9279	23.7983	24.407	23.8932	1	0	0	3	7	4	19	20	19	0	0	1	2.3	0	0	5.2	11.2	7.6	36.9	39.5	38.1	0	0	1.4	-2.06833	0.012549	-6.02536	5.32404e-06	-0.12801	0.856571	-3.95704	0.000224301	1.94032	0.0154143	5.89735	5.32003e-05
P36371	Tap2	26.449	27.1142	26.5783	29.6684	29.6603	29.201	31.6627	31.7902	31.881	29.3266	29.8447	30.226	2	4	2	9	8	9	17	17	17	15	15	15	2.1	5.6	2.1	14.1	11.8	15.4	26.9	25.8	25.8	23.2	23.2	24.6	-2.79604	6.34018e-06	-5.06413	4.64906e-08	-3.08526	1.79967e-06	-2.26809	3.86992e-05	-0.289224	0.364647	1.97886	0.000339596
P36423	Tbxas1	25.1387	23.9837	23.1964	29.2533	29.3792	29.423	27.1107	27.2298	26.9661	22.9565	24.1953	22.5757	1	0	0	8	8	7	6	5	6	1	0	1	2.4	0	0	15	15	12.2	12.6	10.1	12.6	2.4	0	2.4	-5.2456	5.48164e-06	-2.99593	0.000256561	0.863743	0.13831	2.24968	0.00250951	6.10934	1.98613e-06	3.85967	0.000239323
P36552	Cpox	31.3773	31.4056	31.5467	31.1125	31.457	31.4349	30.3366	30.3656	30.9187	29.5352	29.5644	29.7288	22	23	20	17	15	16	16	15	19	12	11	9	54.9	53	47.2	40	40.6	41.8	43.8	41.8	46.7	36.1	35	27.8	0.108421	0.660513	0.90292	0.00177336	1.83374	9.62504e-06	0.794499	0.00520247	1.72531	2.4151e-05	0.930815	0.0053947
P36916	Gnl1	24.3567	24.6515	23.8162	24.4972	26.0649	24.5656	25.9994	26.2229	26.1342	26.0848	26.0015	25.6739	0	1	1	3	3	2	2	3	3	4	3	4	0	1.6	1.6	5.3	5.1	3.1	4.6	5.9	5.9	7.9	5.9	7.9	-0.767721	0.117107	-1.844	0.00149624	-1.64527	0.00308701	-1.07628	0.0355141	-0.877548	0.0710459	0.198735	0.763584
P36993	Ppm1b	24.1014	27.1123	23.7151	27.8833	27.8656	28.1432	28.2464	28.2873	28.397	28.7543	28.4062	28.5591	2	2	2	3	2	2	6	7	6	6	7	7	5.6	10	5.6	19	10.8	10.8	29.2	34.4	32.1	30	32.1	35.1	-2.98776	0.00371105	-3.33398	0.0013473	-3.59692	0.00080999	-0.346217	0.69781	-0.609164	0.464827	-0.262948	0.830667
P37040	Por	32.8891	32.7796	32.9168	34.8813	34.8133	34.8451	29.7376	29.604	29.5592	29.6119	29.6008	29.7672	29	25	26	38	40	37	21	20	18	18	21	18	41.6	35	37.8	47.9	48.1	47.9	36.3	34.5	32	30.5	35.5	32.2	-1.9847	7.36802e-07	3.22825	1.34911e-08	3.20186	1.24225e-08	5.21295	2.77444e-08	5.18656	8.614e-09	-0.0263904	0.920035
P37217	Cd69	22.7097	21.0078	22.5111	24.1792	22.6926	24.0512	25.6159	22.8657	23.4584	25.772	25.8517	25.6821	0	0	0	0	0	0	0	0	0	2	2	3	0	0	0	0	0	0	0	0	0	11.1	11.1	20.1	-1.56476	0.0812795	-1.90373	0.0321906	-3.69237	0.00076169	-0.338972	0.709013	-2.12761	0.0221921	-1.78864	0.0907612
P37804	Tagln	22.1032	24.1855	24.9442	28.7498	30.0669	28.7935	26.2277	24.0103	23.2533	24.9976	24.1149	23.6008	0	0	1	7	9	11	2	1	1	1	1	0	0	0	6	37.8	48.8	56.7	10.4	4.5	4.5	4.5	4.5	0	-5.45907	0.000294846	-0.752798	0.45398	-0.493469	0.629099	4.70628	0.000889531	4.96561	0.000539552	0.259329	0.870402
P37913	Lig1	23.5453	23.2958	23.8773	25.0718	22.8501	24.8753	27.9348	28.069	27.9224	32.441	32.617	32.5406	0	0	1	0	2	2	15	15	13	36	34	35	0	0	1.1	0	2.5	2.9	20.5	19.3	16.6	42.4	39.4	40.9	-0.69292	0.242125	-4.40261	1.13567e-05	-8.96006	4.58141e-08	-3.70969	7.51689e-05	-8.26714	2.2984e-07	-4.55745	6.90581e-05
P38060	Hmgcl	33.5785	33.8089	33.5849	30.9532	30.9587	30.8378	30.0916	29.7801	29.8751	29.9383	29.7232	29.8533	9	9	9	7	7	8	6	6	6	5	4	5	29.5	29.5	29.5	24.9	24.9	30.5	24.6	24	24	19.7	15.4	19.7	2.74084	1.66794e-07	3.74182	1.0396e-08	3.81912	8.11009e-09	1.00098	0.000290384	1.07828	0.000144129	0.0773014	0.77229
P38647	Hspa9	35.9282	36.0895	36.0695	34.6554	34.6071	34.6445	33.3901	33.4956	33.3999	33.4929	33.6519	33.5092	47	44	47	35	35	35	33	36	35	29	29	31	62.4	60.1	62.4	52.1	52.1	54.2	48.6	50.5	48.5	45.1	46.8	48	1.39341	8.63075e-06	2.60053	5.17355e-08	2.47774	6.50592e-08	1.20712	3.34854e-05	1.08433	5.82526e-05	-0.12279	0.575565
P39054	Dnm2	23.9857	23.4187	23.3847	30.3642	30.383	30.3819	31.0793	30.9642	31.0917	31.3079	31.173	31.2665	1	2	2	12	11	15	21	23	25	21	22	22	2.2	1.8	1.8	18.2	21.1	23.7	32.4	35.7	36.7	33.4	34.6	36.7	-6.77999	1.99456e-09	-7.44869	6.0689e-10	-7.65275	5.27262e-10	-0.668696	0.00894441	-0.872759	0.00169524	-0.204063	0.462278
P39429	Traf2	23.0587	24.7933	22.8117	23.8134	23.8583	25.6793	27.3392	27.2987	23.1844	27.6796	22.934	27.286	1	1	1	1	1	1	3	3	2	5	3	3	2	2	2	2	2	2	8.4	8.4	4	14.6	7.4	8.4	-0.895799	0.612671	-2.3862	0.152042	-2.41195	0.148997	-1.4904	0.392933	-1.51615	0.368573	-0.0257482	0.992356
P39447	Tjp1	23.5416	23.8308	23.5975	29.5917	29.2204	30.2313	22.8358	24.645	24.9484	24.8818	24.3579	23.9357	0	0	0	32	32	35	2	3	2	0	0	1	0	0	0	23.5	25.3	28.4	1.1	2.3	1.2	0	0	0.5	-6.0245	2.43873e-06	-0.486445	0.40603	-0.735164	0.215929	5.53806	6.84489e-06	5.28934	6.83763e-06	-0.248719	0.773308
P39654	Alox15	24.479	24.0074	23.7359	26.5162	23.9415	26.6288	27.7834	27.5614	27.5299	26.9585	26.7982	27.3178	0	0	0	2	1	3	7	6	6	3	4	3	0	0	0	4.4	2.1	5.9	14.5	12.8	13	7.7	9.8	7.7	-1.62141	0.037936	-3.55084	0.000297166	-2.95076	0.0010782	-1.92944	0.0168548	-1.32935	0.072232	0.600083	0.515373
P39655	Alox12	24.0827	24.1084	23.2468	33.2095	32.7844	33.1728	26.0686	25.6221	24.2622	24.5428	23.9259	23.8876	0	0	1	23	24	21	10	6	7	0	0	0	0	0	3.6	42.1	42.4	37.7	22.5	13	15.5	0	0	0	-9.24295	4.82175e-08	-1.50501	0.00988072	-0.30614	0.548269	7.73794	3.65393e-07	8.93681	8.62765e-08	1.19887	0.0695924
P39749	Fen1	23.1752	24.5877	22.3274	24.8544	24.1585	25.2425	28.7691	28.7677	28.6857	29.7138	29.5062	29.5088	0	0	1	5	3	1	6	7	8	8	10	8	0	0	2.9	9.3	6.9	2.4	16.1	15.6	18.5	18.5	23.3	18.5	-1.38839	0.0300822	-5.3774	2.40357e-06	-6.21285	7.44886e-07	-3.98901	4.6128e-05	-4.82447	9.13951e-06	-0.835457	0.240825
P39876	Timp3	24.1952	23.9296	24.4525	29.8434	29.9923	30.1585	26.8121	26.7035	24.6744	23.2226	23.7982	24.828	2	0	2	6	6	6	4	4	1	0	0	0	14.2	0	10.9	33.6	33.6	33.6	24.2	20.9	5.2	0	0	0	-5.80562	6.42376e-06	-1.87093	0.0111082	0.242802	0.71068	3.93469	0.000140146	6.04842	5.02922e-06	2.11373	0.0173375
P40124	Cap1	29.4033	29.2147	29.4545	34.9544	34.9829	34.7728	34.9107	34.8478	34.9232	33.8698	33.9902	34.0712	7	7	10	27	28	28	27	24	25	21	23	22	22.4	20.7	28.9	56.1	56.5	56.5	55.7	55.1	54.2	51.9	52.3	52.3	-5.5459	1.99456e-09	-5.53641	1.04149e-09	-4.61958	2.06302e-09	0.00949005	0.963287	0.926314	0.000294439	0.916824	0.00113155
P40142	Tkt	32.8224	32.8877	32.7649	34.5919	34.4973	34.419	35.3806	35.4719	35.3508	35.2691	35.3783	35.3542	28	26	25	31	31	32	36	36	36	33	31	32	48	46.7	48	51.4	51.4	53.6	59.1	57.3	59.1	54.9	54.7	53	-1.6777	2.16151e-06	-2.57609	5.42799e-08	-2.50884	5.80188e-08	-0.898389	0.000263207	-0.831148	0.000380999	0.067241	0.776471
P40201	Chd1	22.5135	24.084	23.8732	24.7284	23.5592	23.0571	22.6811	23.5562	24.2388	25.9852	26.3444	26.1074	0	1	1	0	0	1	1	1	2	2	3	4	0	0.4	0.5	0.4	0.4	0.9	0.5	1.3	1.6	2.9	4	4.9	-0.291334	0.670301	-0.00180148	0.99791	-2.65545	0.00119871	0.289532	0.677799	-2.36411	0.00307505	-2.65364	0.00461736
P40237	Cd82	28.0624	27.8671	28.0031	29.1639	28.8974	28.948	28.0783	26.6509	24.0744	23.5728	23.3783	27.0378	4	5	5	4	4	3	2	2	1	1	1	2	13.2	16.5	16.5	13.2	13.2	8.6	8.6	8.6	4.1	4.1	4.1	8.6	-1.02558	0.433117	1.7097	0.170701	3.31457	0.0164272	2.73528	0.0466701	4.34015	0.00444202	1.60487	0.310118
P40240	Cd9	26.7299	27.0621	27.1984	31.7873	31.6464	31.8873	26.6792	26.0982	26.3531	22.5763	24.2576	23.813	1	1	2	4	4	4	2	2	2	0	0	0	5.3	5.3	9.3	14.2	14.2	14.2	5.3	5.3	5.3	0	0	0	-4.77688	1.38737e-06	0.619925	0.156959	3.44777	1.01788e-05	5.39681	1.07053e-06	8.22465	5.82356e-08	2.82785	0.000289761
P40336	Vps26a	28.4643	28.0661	28.8339	30.2677	30.1829	30.2837	29.5108	29.2464	29.424	28.3245	28.1894	27.7577	5	5	5	5	6	5	7	8	8	8	6	6	21.1	21.1	21.1	19.3	25.4	21.4	33.6	37.6	37.6	32.4	26.9	25.4	-1.79002	5.03747e-05	-0.938964	0.00330583	0.364252	0.169856	0.851055	0.00762707	2.15427	1.29604e-05	1.30322	0.0016547
P40630	Tfam	30.1703	30.2637	30.0932	27.9475	27.7892	28.141	28.4548	28.5257	28.4336	27.8298	28.4069	28.4666	8	8	9	9	7	8	11	11	10	8	6	7	28.8	28.8	31.7	39.1	32.9	35.8	42.4	42.4	39.1	30.5	24.3	30.5	2.2165	3.6207e-06	1.70439	1.76538e-05	1.94132	6.16298e-06	-0.512116	0.0444258	-0.275189	0.243257	0.236927	0.426496
P40936	Inmt	30.693	30.5965	30.6667	32.3091	32.3441	32.2913	24.3256	23.4382	24.684	22.8888	23.724	24.1259	9	8	8	11	11	12	0	0	0	0	0	0	40.2	33.3	33.3	38.6	38.6	45.8	0	0	0	0	0	0	-1.66273	0.00207566	6.50282	5.69578e-08	7.07254	2.82873e-08	8.16555	7.76351e-08	8.73527	3.18642e-08	0.569725	0.277901
P41105	Rpl28	28.7975	30.6569	23.772	29.1601	29.5882	28.7745	30.8013	30.9528	31.0271	31.0479	31.2163	31.1347	2	2	1	6	5	6	8	8	7	8	7	8	15.3	15.3	7.3	35	27	35.8	51.1	51.1	45.3	51.1	43.1	51.1	-1.43209	0.374808	-3.18488	0.0488307	-3.3908	0.0382294	-1.75279	0.278482	-1.95871	0.214895	-0.205916	0.93503
P41216	Acsl1	35.4809	35.3996	35.4105	32.8225	32.8416	32.1151	27.9182	27.8377	26.992	24.1073	24.2048	24.3448	38	39	38	30	29	31	9	12	9	4	6	4	52.2	56.2	56.2	50.2	50.2	50.1	18.2	25	18.5	9	12.3	9.7	2.83722	7.22383e-06	7.84766	3.94246e-09	11.2113	5.7592e-10	5.01044	3.1121e-07	8.37413	1.26359e-08	3.36369	1.38146e-05
P41241	Csk	24.163	23.2065	24.7143	29.3936	29.3512	29.2789	32.456	32.4066	32.3574	31.3704	31.2339	31.189	1	0	0	9	9	12	19	17	18	17	19	17	3.8	0	0	24	25.8	33.8	51.6	46.4	49.3	46.4	49.3	44.2	-5.31333	1.84003e-07	-8.37872	5.0979e-09	-7.23649	1.00631e-08	-3.06539	1.34366e-05	-1.92317	0.000294765	1.14223	0.0200578
P41245	Mmp9	23.0229	22.7035	24.3135	26.6738	27.3274	27.3861	27.2695	27.5362	27.5135	23.1378	24.1446	22.9205	0	0	0	6	3	4	10	10	10	1	0	0	0	0	0	11.1	6.2	7.1	19.3	19.3	19.3	1.1	0	0	-3.78245	2.73757e-05	-4.09311	1.00824e-05	-0.0543084	0.916517	-0.310661	0.572213	3.72814	3.15284e-05	4.0388	8.37656e-05
P41272	Cd27	24.6135	24.5149	21.5918	24.6103	23.9623	23.204	26.4635	25.8048	25.9943	27.7023	28.1103	28.1768	0	0	0	0	0	1	3	4	4	8	6	7	0	0	0	0	0	4	14	22	22	42.8	34.4	40	-0.352138	0.691701	-2.51416	0.00816016	-4.42309	0.000205434	-2.16202	0.0220075	-4.07096	0.000489806	-1.90893	0.0724851
P42125	Eci1	33.9467	34.1665	34.0842	33.1995	33.528	32.9744	31.2455	30.6812	30.8553	28.2926	28.3043	27.9304	13	12	12	11	11	11	10	10	11	8	7	6	42.2	39.8	39.8	34.9	32.2	40.1	34.3	34.3	39.4	27.7	28	19.4	0.83182	0.00669838	3.13848	2.98134e-07	5.89003	4.06468e-09	2.30666	7.4846e-06	5.05821	4.01689e-08	2.75155	1.03681e-05
P42128	Foxk1	23.0393	24.0818	24.2903	23.708	22.931	23.5868	28.5905	27.8445	28.3231	28.0343	28.3352	28.0427	0	0	0	0	1	1	10	9	11	9	10	10	0	0	0	0	1.1	2.6	16.8	14.9	19.1	14	16	16	0.395222	0.357932	-4.44891	8.83825e-07	-4.33356	1.02629e-06	-4.84413	1.4691e-06	-4.72878	1.09525e-06	0.115351	0.855022
P42208	Septin2	26.6064	22.9169	25.0499	31.0715	30.9499	31.2765	30.8818	30.8484	30.5058	30.5224	30.4485	30.4674	3	1	0	10	9	12	12	12	12	12	13	13	12.7	3	0	43.5	40.2	52.9	53.5	53.5	52.4	49	56.2	56.2	-6.24157	1.93509e-05	-5.88758	2.09158e-05	-5.62173	2.9151e-05	0.353993	0.691174	0.619843	0.456285	0.26585	0.828675
P42209	Septin1	24.8016	23.7931	24.7558	30.0977	30.1205	30.1287	33.2245	33.2369	33.3501	33.8051	33.7738	33.6776	1	1	1	3	3	5	15	15	14	15	16	16	3	3	3	10.9	10.9	16.1	45.9	45.9	41	45.9	46.2	46.2	-5.66549	2.99144e-08	-8.82033	1.20296e-09	-9.30201	7.76835e-10	-3.15485	2.47294e-06	-3.63652	6.2741e-07	-0.481675	0.187192
P42225	Stat1	24.652	24.0239	26.9717	29.398	29.069	29.0659	32.9809	33.1623	33.2402	31.2263	31.6662	31.2597	3	2	2	12	13	13	28	28	29	25	23	24	4.9	3.1	3.3	20	21.5	21.1	38.3	38.3	39.9	37.4	34.4	35.9	-3.96175	0.000183388	-7.91193	6.10129e-07	-6.1682	4.10391e-06	-3.95018	0.000214716	-2.20645	0.00755357	1.74372	0.0541097
P42227	Stat3	24.194	25.3793	23.6288	27.9475	28.4883	27.8593	30.5867	30.9287	30.9016	29.4291	29.5823	28.7506	0	0	0	7	6	5	21	21	21	16	19	17	0	0	0	13.2	11.4	8.8	35.5	35.5	35.5	27	31.8	28.4	-3.69767	1.93066e-05	-6.40495	1.87899e-07	-4.85331	1.49163e-06	-2.70728	0.000231664	-1.15564	0.029935	1.55164	0.0178558
P42228	Stat4	23.3108	24.6819	24.1942	23.372	25.8225	24.8733	28.4124	28.3627	27.5506	25.9958	26.4108	22.8921	0	0	0	0	0	0	8	8	8	4	2	1	0	0	0	0	0	0	13.4	13.4	13.4	6.9	3.5	2	-0.626994	0.574926	-4.04627	0.00200579	-1.03729	0.320387	-3.41928	0.00724423	-0.410294	0.707407	3.00899	0.0312977
P42230	Stat5a	23.5135	23.423	23.8269	24.8691	25.1801	22.0274	28.0717	27.7023	28.0872	29.3817	29.4192	29.9043	0	0	0	1	1	1	5	5	6	8	7	8	2.3	1.1	1.1	9.6	6.1	10.7	30.6	31.8	30.5	38.1	36.4	39.3	-0.437744	0.598051	-4.36592	0.000146975	-5.98055	1.27465e-05	-3.92818	0.000481988	-5.54281	3.52695e-05	-1.61463	0.102547
P42232	Stat5b	25.3618	22.7611	23.2778	28.7059	28.4673	28.9982	29.8863	30.3598	29.5689	32.2496	32.7458	32.5716	0	0	0	1	2	1	6	6	5	9	9	9	2.3	1.1	1.1	9.9	8.9	11.1	34.7	35.9	30.7	41.1	41.2	42.4	-4.92355	2.12894e-05	-6.13809	2.55451e-06	-8.7221	1.58056e-07	-1.21454	0.082807	-3.79856	0.00014526	-2.58401	0.00589835
P42567	Eps15	21.3585	22.6306	25.3525	27.4262	27.8761	27.2454	28.8854	29.3101	29.3702	29.5052	28.8986	29.334	0	1	3	6	6	7	16	16	14	13	13	12	0	1.3	3.1	8.7	7.8	9.3	23.6	25.5	22.4	19.2	18.6	16.6	-4.40205	0.000602867	-6.0747	4.00022e-05	-6.13208	3.61961e-05	-1.67264	0.0880725	-1.73003	0.0734373	-0.0573845	0.972974
P42669	Pura	27.9378	27.6057	27.6285	23.8275	25.3529	27.8376	27.7549	27.671	27.7497	27.4491	27.5528	27.5946	3	4	5	1	1	2	4	3	3	5	3	3	15.9	19	20.2	2.2	2.2	5	17.1	14	14	17.4	14	14	2.05139	0.0378502	-0.00120468	0.998769	0.191861	0.831645	-2.05259	0.0369501	-1.85953	0.0503969	0.193066	0.888645
P42859	Htt	29.8259	29.3909	29.244	24.433	24.2734	23.4724	29.0974	29.4166	29.0131	24.2193	27.8297	24.2815	5	5	4	1	1	2	9	13	10	2	3	1	2.2	2.2	1.7	0.2	0.2	0.5	3.6	5.9	4.1	0.7	1.2	0.2	5.42736	0.000161359	0.311241	0.735905	4.04345	0.000932015	-5.11612	0.00027876	-1.38391	0.152093	3.73221	0.00579626
P42932	Cct8	30.64	30.4737	30.5163	29.9668	30.4482	30.336	33.3025	33.2335	33.3391	33.8884	33.7647	33.7892	14	11	14	14	13	12	32	35	32	33	34	32	27.7	19.7	28.5	29.9	26.8	27.7	58	65.3	60.9	60.9	62.8	60.9	0.293045	0.153197	-2.74836	1.17343e-07	-3.27073	2.96852e-08	-3.04141	2.79452e-07	-3.56377	6.59741e-08	-0.522364	0.0398547
P43024	Cox6a1	34.3155	34.8606	34.6967	32.7393	32.6936	32.7934	31.3724	31.3431	31.3731	31.7988	31.446	31.0962	3	3	3	2	2	3	2	2	2	3	3	3	42.3	42.3	42.3	40.5	40.5	42.3	40.5	40.5	40.5	42.3	42.3	42.3	1.88219	1.9645e-05	3.26138	1.90275e-07	3.17727	2.09292e-07	1.37919	0.000233899	1.29508	0.000304763	-0.0841079	0.820349
P43247	Msh2	24.6696	23.0937	23.8173	24.0668	23.7198	24.1817	29.3638	29.4617	29.4591	32.1504	31.7658	32.1727	1	0	1	0	1	1	18	15	14	29	31	29	0.9	0	1.5	0	1.5	0.7	24.9	20.1	19.1	33.2	34.2	33	-0.129215	0.765371	-5.56799	1.28501e-07	-8.16943	8.31583e-09	-5.43877	6.03959e-07	-8.04022	3.89355e-08	-2.60145	0.000267702
P43274	H1-4	24.0185	23.3601	23.1746	26.0736	26.3827	26.008	23.3116	24.3472	24.08	24.0303	24.4226	25.1904	0	0	0	2	2	3	2	1	1	1	1	0	15.1	15.5	15.5	26.5	33.3	32.4	31.1	23.7	20.5	20.5	19.2	14.6	-2.63703	0.00010186	-0.395215	0.348627	-1.03001	0.0260328	2.24181	0.000371872	1.60702	0.00280661	-0.634796	0.238695
P43276	H1-5	23.0016	24.8345	23.0869	23.7907	23.9622	23.8687	24.9096	24.0303	24.9432	23.29	22.3251	26.52	0	0	0	2	3	2	2	0	3	1	1	1	4	4	4	20.6	21.5	17.5	19.3	8.5	21.5	10.8	9.4	10.8	-0.232881	0.846354	-0.98669	0.350787	-0.404018	0.707198	-0.753809	0.506567	-0.171137	0.882402	0.582673	0.699219
P43346	Dck	24.6552	23.5661	24.1243	23.2529	24.8989	23.4261	28.1015	28.0713	28.0786	31.3281	31.3631	30.6214	0	0	0	0	2	0	9	8	6	11	11	11	0	0	0	0	10	0	37.3	34.6	21.5	40.4	40.4	40.4	0.255926	0.637611	-3.9686	1.14818e-05	-6.989	1.32353e-07	-4.22453	1.48117e-05	-7.24493	2.71216e-07	-3.0204	0.000508272
P43404	Zap70	24.0591	25.0342	23.0933	24.8608	26.283	24.663	29.9056	30.1532	29.9538	31.6779	31.0181	31.3181	0	0	0	2	1	1	16	16	16	21	20	21	0	0	0	3.6	1.3	1.3	36.6	38.7	34	43.9	41.9	43.7	-1.2067	0.065696	-5.94194	1.77124e-06	-7.27579	3.45878e-07	-4.73523	2.12423e-05	-6.06908	2.78657e-06	-1.33385	0.082524
P43406	Itgav	30.2392	30.015	28.7141	31.2572	31.6763	31.652	24.3299	27.523	26.9621	22.9556	25.1823	24.2919	13	14	8	24	24	24	0	2	5	0	1	0	15.1	16.1	8.8	27	26.1	27.2	0	2	5.7	0	1	0	-1.87234	0.0721535	3.38445	0.00339299	5.51287	0.000118289	5.25679	0.000270453	7.38522	1.95113e-05	2.12843	0.0823534
P43430	Mcpt8	23.1359	21.8578	25.1038	24.192	25.7359	26.0017	26.9919	27.748	27.5238	24.6978	24.2235	24.7495	0	0	0	0	1	2	4	4	4	0	0	0	0	0	0	0	6.1	9.7	19.8	17.4	12.6	0	0	0	-1.94406	0.0410012	-4.05545	0.000483774	-1.19115	0.164739	-2.11139	0.0283368	0.75291	0.385926	2.8643	0.0145617
P45376	Akr1b1	29.7936	29.1735	29.4201	33.432	33.3069	32.8559	34.2992	34.263	34.2457	34.4811	33.8524	34.0188	9	8	9	21	20	17	20	19	20	19	20	18	37	33.9	37	57.6	57.6	53.2	57.6	57.6	57.6	57.6	57.6	54.7	-3.73589	3.26554e-07	-4.80691	2.919e-08	-4.65504	3.14688e-08	-1.07102	0.00269474	-0.919156	0.00595652	0.151869	0.697238
P45377	Akr1b8	30.5387	30.6138	30.3722	28.1785	27.9878	27.9086	27.1967	27.6961	27.0533	27.1428	26.8785	27.3641	2	2	2	2	2	2	2	2	2	2	2	2	15.2	15.2	15.2	12.7	12.7	15.2	12.7	12.7	12.7	12.7	12.7	12.7	2.48328	2.58179e-06	3.19288	2.31383e-07	3.37977	1.36428e-07	0.709602	0.0139343	0.896491	0.00348593	0.186889	0.572387
P45591	Cfl2	27.5565	27.1946	27.5061	27.0153	27.1774	26.7657	25.2217	24.119	23.5814	24.7446	23.6215	23.2226	3	3	3	4	4	5	0	2	1	2	2	1	28.9	26.5	28.9	41	41	45.8	10.8	22.3	20.5	24.7	26.5	18.1	0.432919	0.435001	3.11167	0.000101636	3.55614	3.58332e-05	2.67875	0.000467407	3.12322	0.000134231	0.444467	0.525165
P45700	Man1a1	27.1842	24.0279	26.38	23.1201	23.4778	23.7309	27.8787	28.0076	28.2671	26.5186	26.3743	26.3069	2	2	2	0	1	1	8	8	7	2	2	2	4	3.5	4	0	1.7	1.7	18.5	18.5	14.5	5.3	4.3	4.3	2.42114	0.00693614	-2.18707	0.00914187	-0.535906	0.463174	-4.60821	0.000106326	-2.95705	0.00185556	1.65117	0.0795486
P45878	Fkbp2	30.1424	30.1204	30.2732	30.889	30.8602	30.8942	29.3148	29.4091	29.6345	29.6166	29.7533	29.6558	6	6	6	5	5	5	4	4	4	4	4	4	33.6	33.6	33.6	25	25	25	20	20	20	20	20	20	-0.702469	0.00201232	0.72586	0.00118178	0.50341	0.0106948	1.42833	1.6314e-05	1.20588	4.28902e-05	-0.22245	0.313687
P45952	Acadm	36.8597	36.8822	36.8467	32.9481	32.9788	32.8475	30.6886	30.7656	30.6735	30.7309	30.2783	30.1511	32	33	32	19	18	20	16	16	18	15	13	12	59.6	59.6	58.9	47.5	44.2	48.5	39.7	40.4	46.3	41.3	36.8	34	3.93803	3.1268e-08	6.15356	1.25742e-09	6.47608	7.76835e-10	2.21554	2.47294e-06	2.53805	6.53865e-07	0.322519	0.208523
P46061	Rangap1	21.4197	23.8644	24.3911	27.6122	27.144	27.9753	29.6553	29.7469	29.9438	29.5739	29.4814	29.3668	1	0	1	6	5	5	18	16	18	12	12	11	1.9	0	1.9	10.9	10.5	10.7	28.5	25.8	29	23.8	24.6	20.9	-4.35209	0.000119019	-6.55693	3.41615e-06	-6.24895	4.913e-06	-2.20484	0.0100341	-1.89686	0.0196264	0.307982	0.767075
P46062	Sipa1	23.445	23.4546	24.5169	23.9531	24.989	25.1632	28.624	28.433	28.3794	27.3843	26.2885	27.4988	1	1	2	1	1	0	13	12	13	10	8	9	0.7	0.7	1.6	1.6	1.6	0	13.9	13.3	14.4	11.1	8.2	9.5	-0.896266	0.0987245	-4.67333	3.00193e-06	-3.25168	5.06143e-05	-3.77706	3.07824e-05	-2.35542	0.000703657	1.42164	0.0333993
P46412	Gpx3	30.9584	30.9104	30.9166	23.5703	23.5605	28.5342	25.3576	24.2452	23.7251	23.6304	23.9377	23.46	3	4	3	1	1	2	0	1	1	0	0	0	16.4	21.7	16.4	7.5	7.5	12.8	0	3.5	5.3	0	0	0	5.7068	0.00109205	6.48581	0.00032336	7.25239	0.000140869	0.779008	0.571072	1.54559	0.241399	0.766585	0.668729
P46414	Cdkn1b	24.1543	23.5278	23.0777	27.3041	28.0367	27.6782	29.7836	29.3971	29.3918	30.5631	31.5586	31.182	0	0	0	4	5	5	10	11	11	10	10	10	0	0	0	33.5	40.1	40.1	64	68	68	66.5	66.5	66.5	-4.0864	2.09567e-06	-5.93755	7.8593e-08	-7.51467	1.36806e-08	-1.85115	0.000786834	-3.42827	8.15743e-06	-1.57712	0.00579626
P46460	Nsf	30.0415	29.8829	30.0919	31.7593	31.8595	31.7213	31.8067	31.7711	31.8863	31.5815	31.6492	31.4646	21	21	23	29	33	31	32	35	35	29	30	29	28.2	30	31.3	41.8	43.3	43.1	42.9	46.1	45.7	38.2	40.1	38	-1.77454	1.86735e-06	-1.81593	9.34113e-07	-1.55962	2.94624e-06	-0.0413815	0.826185	0.214924	0.21442	0.256306	0.228074
P46467	Vps4b	26.9976	27.3258	26.8616	28.7456	27.8969	28.8946	29.841	29.7051	29.8025	30.6573	30.3857	30.4434	2	3	2	7	6	6	10	7	7	10	9	10	6.3	9.7	6.1	20.5	18	20.7	32	26.1	26.1	35.4	32.9	35.4	-1.45073	0.00061553	-2.72125	3.65013e-06	-3.43381	5.6658e-07	-1.27052	0.00157045	-1.98308	6.23202e-05	-0.712564	0.0669922
P46471	Psmc2	26.2241	26.5955	26.2783	29.7112	29.9012	30.0614	31.3468	31.3721	31.2435	31.8167	31.8042	31.8755	4	6	6	11	13	14	23	23	23	20	22	18	11.3	19.6	15.9	37.2	38.8	36.7	52	53.3	54.5	43.2	46.9	40.9	-3.52533	4.43753e-08	-4.95487	2.85204e-09	-5.46622	1.52911e-09	-1.42953	3.27517e-05	-1.94088	2.87889e-06	-0.511351	0.043116
P46638	Rab11b	32.299	32.2479	32.2955	33.5834	33.1006	32.9563	31.4056	31.948	32.0719	30.8444	30.7553	30.8813	11	11	11	14	12	15	12	11	12	11	12	11	45.4	45.4	45.4	57.8	50.9	57.8	49.1	44.5	47.7	45	45	44.5	-0.932647	0.00402908	0.472304	0.0758238	1.4538	0.000139964	1.40495	0.000287869	2.38645	5.16086e-06	0.9815	0.00760962
P46656	Fdx1	29.7758	30.0996	29.802	28.8457	28.8987	29.4611	24.1802	23.193	23.8368	23.7717	24.9548	23.9941	5	5	5	3	3	3	0	0	0	0	0	0	25.5	25.5	25.5	13.8	13.8	13.8	0	0	0	0	0	0	0.823976	0.0657895	6.15579	7.87939e-08	5.65226	1.29544e-07	5.33182	7.71555e-07	4.82828	9.45053e-07	-0.503533	0.332519
P46664	Adss2	27.902	27.6026	28.3804	28.2057	28.331	28.513	30.3976	30.4494	30.5176	31.0744	31.1731	31.2513	4	4	4	5	4	5	11	11	11	10	10	11	15.4	16.2	12.3	16.2	13.6	16	37.7	37.7	37.7	30.3	30.3	33.6	-0.38824	0.129484	-2.49322	1.22241e-06	-3.20461	1.64453e-07	-2.10498	1.03679e-05	-2.81637	9.71568e-07	-0.71139	0.0267379
P46718	Pdcd2	25.4802	24.6916	23.9276	24.3196	24.3728	24.4229	23.8251	23.1992	24.9466	25.6634	25.5295	25.3433	0	0	0	1	1	1	2	2	1	2	2	3	0	0	0	4.7	4.7	4.7	7	7	4.7	7	7	9.9	0.328076	0.560056	0.709549	0.18062	-0.812214	0.130226	0.381473	0.496668	-1.14029	0.0467345	-1.52176	0.0308885
P46735	Myo1b	24.34	23.8215	23.9514	29.6725	29.5783	29.7997	23.3878	23.972	24.5355	23.9696	22.7318	24.0857	0	0	1	10	10	11	0	0	0	1	0	1	0	0	1.2	11.1	10.3	12.4	0	0	0	1.2	0	1.3	-5.64586	5.22435e-07	0.0725377	0.871104	0.441916	0.3209	5.7184	8.87576e-07	6.08778	3.70748e-07	0.369378	0.534948
P46737	Brcc3	22.4173	24.752	24.0041	27.9867	27.6814	28.2727	28.7348	28.9025	28.802	28.1138	28.1032	28.0862	3	1	1	5	6	5	8	8	7	8	7	8	13.4	5.2	5.2	23	26.5	19.9	28.2	28.2	27.5	28.2	27.5	28.2	-4.25586	1.75479e-05	-5.08865	2.90267e-06	-4.37666	9.35235e-06	-0.832795	0.150222	-0.120802	0.835365	0.711993	0.305248
P46935	Nedd4	24.0205	23.9559	27.7799	25.5965	24.5829	26.3821	27.5292	27.5886	27.8339	28.8256	28.9448	29.0025	2	1	2	2	1	2	7	7	8	11	11	12	2.1	2	4.2	3	1.7	3.2	13.3	13.5	12.1	19.5	16.9	18.5	-0.268391	0.812601	-2.39847	0.0296386	-3.67215	0.0031393	-2.13008	0.0574307	-3.40376	0.00586698	-1.27369	0.32806
P46978	Stt3a	29.9485	30.0705	30.0227	31.2516	31.4566	31.4873	30.8899	30.8438	30.9136	30.7082	30.5694	30.7222	13	13	12	14	11	14	14	14	13	13	11	13	17.3	17.3	15.5	17.2	16.2	17.7	18.3	18.3	16.2	17.9	15.3	17.9	-1.38457	1.15078e-05	-0.868529	0.000270134	-0.652654	0.00191087	0.516039	0.00997218	0.731914	0.00113467	0.215875	0.312468
P47199	Cryz	33.1767	33.7877	33.7002	23.1641	23.5489	25.1162	23.3202	23.4948	25.2675	21.6843	24.6089	23.9084	14	13	14	2	3	3	4	3	1	2	0	0	56.8	54.4	56.8	9.7	14.2	14.2	20.5	14.2	5.4	8.5	0	0	9.61178	2.19173e-06	9.52733	1.41956e-06	10.1543	8.28163e-07	-0.0844492	0.937937	0.542515	0.572969	0.626965	0.624968
P47226	Tes	24.8491	23.3486	24.3531	24.2446	24.267	28.4131	30.05	29.8945	30.0135	29.3084	29.458	29.3844	0	1	0	1	1	2	10	9	9	8	8	7	0	2.6	0	4.5	4.5	9.9	33.3	34.5	34.5	30.5	25.3	27.2	-1.45801	0.203998	-5.8024	0.000211379	-5.20007	0.000460942	-4.3444	0.00217011	-3.74207	0.00476273	0.602329	0.693425
P47713	Pla2g4a	23.7159	23.7169	24.5778	27.7544	27.5244	28.0123	26.1341	26.2983	26.2667	24.6911	23.0768	24.5525	0	0	1	6	6	7	5	4	3	0	1	0	0	0	1.1	7.6	8.7	10.6	6.6	5.2	3.6	0	1.1	0	-3.76015	1.55275e-05	-2.2295	0.00053411	-0.103263	0.831928	1.53064	0.00766525	3.65688	2.01061e-05	2.12624	0.0030373
P47738	Aldh2	36.5669	36.6695	36.741	37.2977	37.2019	37.2483	34.1623	33.415	34.1959	31.8462	32.0411	31.56	33	32	30	35	34	35	23	21	23	16	18	15	59.7	59.7	55.7	58.6	57.4	58.8	53.2	47	53.2	39.1	42.6	37.2	-0.590156	0.0461826	2.73473	1.35307e-06	4.84337	1.88748e-08	3.32489	1.02367e-06	5.43353	3.8833e-08	2.10864	8.08049e-05
P47739	Aldh3a1	23.3282	26.1397	24.5817	27.9929	28.0077	28.0256	24.1193	23.7219	24.2892	23.1517	22.8342	23.9943	0	1	0	2	3	2	1	1	1	1	1	1	4.4	8.2	4.9	8.8	13.5	8.8	4.2	6	4.2	4.2	4.2	4.2	-3.32551	0.000563435	0.639749	0.342657	1.35648	0.0570656	3.96526	0.000183935	4.68199	4.6246e-05	0.716728	0.413969
P47740	Aldh3a2	32.8093	32.6953	32.815	31.7912	31.7058	31.7108	29.9119	30.1787	30.0217	28.6313	28.943	28.8021	16	16	15	16	16	16	9	12	11	8	8	9	32.4	32.4	32.4	32	32	32	26.7	30.2	28.5	21.1	19.6	24.4	1.03726	0.000164158	2.73579	6.95225e-08	3.98107	5.47675e-09	1.69853	6.02646e-06	2.94381	1.19218e-07	1.24528	0.00018783
P47753	Capza1	27.0276	25.9127	26.4118	31.4173	31.5284	31.3564	33.3066	33.1363	33.2653	32.8275	32.7189	32.8167	4	4	3	10	10	11	12	12	12	9	9	9	35.3	32.9	27.6	58.4	58.4	67.5	67.8	67.8	67.8	59.1	59.1	60.8	-4.98333	6.42495e-08	-6.78536	4.63085e-09	-6.33702	5.83618e-09	-1.80202	0.000111053	-1.35369	0.000686184	0.448333	0.217667
P47754	Capza2	30.231	30.189	29.9829	32.2802	32.3941	32.3502	33.209	33.2746	33.1659	32.5486	32.6155	32.611	6	8	7	12	11	11	13	13	13	13	12	13	41.3	49	48.6	77.6	72.7	63.6	70.6	70.6	70.6	70.6	63.6	70.6	-2.20724	3.64752e-07	-3.08221	1.84642e-08	-2.45741	7.85158e-08	-0.874964	0.000370357	-0.25017	0.146609	0.624795	0.00821192
P47757	Capzb	29.4011	29.4037	29.2295	31.9408	32.2139	32.066	33.1351	33.0838	33.1936	32.7655	32.6794	32.6312	7	7	9	15	14	16	13	13	15	12	13	14	32.1	32.1	35.4	48.4	48.4	50.9	49.5	49.5	56.7	44.4	49.1	52	-2.72879	1.10193e-07	-3.79274	6.48675e-09	-3.34726	1.20248e-08	-1.06395	0.000120077	-0.618468	0.00376668	0.445484	0.0480013
P47758	Srprb	22.713	27.2256	22.7204	25.8739	26.8716	27.4679	28.7017	28.7873	29.0353	28.4106	29.1386	28.6455	2	3	2	3	4	5	11	9	8	9	8	9	11.2	15.2	9.7	16	20.4	25.3	48.7	40.1	39.4	43.1	39	43.1	-2.51814	0.0540079	-4.62177	0.00185027	-4.51189	0.00216044	-2.10363	0.0977244	-1.99376	0.107889	0.109879	0.958601
P47791	Gsr	32.3792	32.0548	31.8985	31.2257	31.8506	31.7781	31.23	31.1424	31.2049	31.8118	31.8113	31.7608	13	14	14	17	16	17	11	10	12	11	11	11	36.4	37.8	41.8	37	36.8	37	29.8	24.6	34.8	29.8	29.8	29.8	0.492716	0.0577003	0.918421	0.00188698	0.316236	0.182201	0.425705	0.0933818	-0.176479	0.465337	-0.602184	0.051011
P47802	Mtx1	30.9399	30.8146	30.7911	28.7436	28.9381	28.9838	27.631	27.635	27.598	27.9679	28.051	28.0077	11	9	9	4	6	4	5	5	7	6	5	8	35.6	33.4	27.4	13.2	24	11	14.5	14.5	21.8	18.9	16.1	26.8	1.96	8.15275e-07	3.22719	1.38287e-08	2.83964	2.82873e-08	1.26719	2.71948e-05	0.879643	0.000296949	-0.387543	0.0703534
P47809	Map2k4	23.6916	24.9687	23.8696	27.0324	27.0949	26.9983	27.7125	27.4359	27.4327	28.222	28.0469	27.872	1	0	0	2	3	2	5	6	5	4	5	5	2.5	0	0	7.1	9.6	7.1	18.4	21.4	18.4	12.8	15.9	15.9	-2.86522	1.13855e-05	-3.35038	2.20765e-06	-3.8703	6.8423e-07	-0.485161	0.186277	-1.00508	0.0124752	-0.519921	0.236071
P47811	Mapk14	27.1343	27.0071	26.6369	29.1256	29.3068	29.373	29.9484	30.258	29.9043	29.3755	29.6408	29.7531	2	2	3	10	11	12	10	11	9	9	9	9	5.8	8.1	11.7	31.7	34.2	43.6	31.7	41.1	29.2	31.4	31.4	31.4	-2.3424	2.19173e-06	-3.1108	1.58633e-07	-2.66371	4.63992e-07	-0.768403	0.005924	-0.321312	0.170848	0.447092	0.12037
P47856	Gfpt1	24.5307	25.3614	23.2616	24.8629	23.8575	24.9053	28.8755	28.9149	29.0258	27.9411	27.7226	27.7416	0	3	1	1	1	1	11	11	12	7	7	8	0	7	2.2	2	2	2.4	24.1	24.1	25.3	14.3	14.3	16.4	-0.157333	0.791225	-4.55416	6.53572e-06	-3.41721	6.05847e-05	-4.39683	1.79335e-05	-3.25988	0.000120669	1.13695	0.0995999
P47857	Pfkm	26.9143	27.1111	27.3488	27.205	26.2961	26.8474	25.5457	24.2107	24.8449	28.4059	28.3029	28.7495	5	5	5	3	3	3	2	2	1	10	9	11	12.3	12.3	14	8.8	8.1	8.8	5.9	6.3	4.2	21	21.3	23.7	0.3419	0.417018	2.25767	0.000144485	-1.36135	0.00437157	1.91577	0.000699264	-1.70325	0.00132904	-3.61903	3.33436e-05
P47911	Rpl6	28.7308	28.8355	29.0793	31.0986	31.064	31.1699	32.7059	32.6444	32.6391	33.0313	33.0446	33.0775	7	7	7	15	16	18	16	18	18	16	16	14	23.3	21.3	25.3	36.8	36.8	41.9	43.2	45.6	45.6	39.5	39.5	31.4	-2.22894	4.37729e-07	-3.78121	6.68672e-09	-4.16926	3.54138e-09	-1.55227	8.71833e-06	-1.94032	1.30902e-06	-0.388049	0.0797211
P47915	Rpl29	27.0698	23.7413	22.9513	27.8542	28.3235	28.2933	29.2332	29.3345	29.682	29.1791	29.2068	29.4956	2	1	1	3	3	3	5	6	6	4	3	2	12.5	6.9	5.6	18.1	18.1	18.1	22.5	29.4	29.4	21.9	18.8	11.9	-3.56954	0.00339846	-4.82912	0.000325021	-4.70638	0.000388104	-1.25958	0.212537	-1.13684	0.24719	0.12274	0.938276
P47934	Crat	31.7563	32.0066	31.8981	28.4589	27.9025	27.9008	25.5295	25.7173	27.2557	25.2231	23.9444	25.317	17	16	15	7	7	8	2	3	2	3	3	2	31.8	31.2	29.9	14.4	14.4	16.8	3	4.2	3	5.8	6.1	3.8	3.79959	5.08043e-05	5.71952	1.42418e-06	7.05883	2.6128e-07	1.91993	0.00549617	3.25924	0.000153594	1.33931	0.0649146
P47941	Crkl	24.6251	23.1383	22.2898	28.3121	28.7003	28.3612	29.4857	29.7072	29.7707	30.8598	30.1464	31.1218	0	0	1	4	4	5	9	9	9	11	12	12	0	0	4	17.8	17.2	20.8	39.9	39.9	39.9	52.1	52.1	52.1	-5.1068	6.91504e-06	-6.30347	8.71131e-07	-7.35825	2.43211e-07	-1.19668	0.0588687	-2.25145	0.00232197	-1.05478	0.148993
P47955	Rplp1	23.6816	24.2684	24.6014	25.0618	24.3579	24.0784	27.7639	28.834	32.0832	31.8215	32.0149	31.2988	1	1	0	0	0	0	2	2	2	2	2	2	14	14	0	0	0	0	28.9	28.9	28.9	28.9	28.9	28.9	-0.315518	0.779272	-5.37653	0.000245061	-7.52791	1.86277e-05	-5.06101	0.000569732	-7.21239	3.94488e-05	-2.15137	0.0997227
P47962	Rpl5	29.2869	28.9841	28.6899	30.872	30.9757	30.9796	32.8827	32.9295	32.8984	33.0175	33.0216	33.0149	5	4	5	12	11	13	16	18	16	14	15	15	20.5	17.5	17.5	32.7	35.4	36.7	37.7	45.1	41.4	33	39.1	37.7	-1.95541	3.24824e-06	-3.91654	1.32864e-08	-4.03099	9.52068e-09	-1.96112	4.90338e-06	-2.07558	2.35538e-06	-0.114453	0.683263
P47963	Rpl13	29.5169	29.2137	29.6821	30.8696	31.0209	31.1468	33.0929	32.9669	32.9558	33.0003	33.0344	32.8692	7	7	7	11	11	10	13	13	11	12	11	11	34.1	34.1	34.1	47.4	46	45	50.2	50.2	49.3	49.3	44.5	44.5	-1.54154	1.7708e-05	-3.53434	2.40875e-08	-3.49706	2.33186e-08	-1.9928	4.11832e-06	-1.95552	3.33775e-06	0.0372789	0.905839
P47964	Rpl36	23.1564	27.7234	23.4727	28.1415	28.2343	28.1962	30.8816	30.8467	30.761	30.8163	30.9457	31.5064	1	2	1	2	2	2	3	3	3	3	3	3	9.5	18.1	8.6	18.1	18.1	18.1	24.8	24.8	24.8	24.8	24.8	24.8	-3.4065	0.0103019	-6.04559	0.000183267	-6.30528	0.00013257	-2.63909	0.0338851	-2.89878	0.0204736	-0.259688	0.88089
P47968	Rpia	24.7878	25.8353	24.8152	28.8359	28.8622	28.9531	30.3215	30.9016	30.5218	28.3617	28.5743	27.7941	3	3	2	5	5	8	11	11	11	8	8	7	13.5	13.2	9.2	17.8	17.8	32	37.3	37.3	37.3	25.7	33.7	25.4	-3.73763	2.32147e-06	-5.43553	8.63504e-08	-3.09729	6.00177e-06	-1.6979	0.000850452	0.64034	0.0959097	2.33824	0.000321833
P48024	Eif1	22.9683	25.2914	24.1746	25.5076	23.7132	26.6768	29.2738	29.6903	29.1517	30.0503	30.184	30.1205	0	0	1	1	1	2	6	6	6	5	6	6	0	0	12.4	21.2	22.1	15	50.4	50.4	50.4	29.2	50.4	50.4	-1.15442	0.188713	-5.22713	6.20167e-05	-5.97347	2.15439e-05	-4.07271	0.000588466	-4.81905	0.000154161	-0.746334	0.49381
P48025	Syk	22.7908	23.0086	22.24	29.7888	30.0674	30.1397	32.3111	32.4183	32.4668	29.1562	29.0609	29.1442	0	0	1	12	13	15	25	24	24	11	14	10	0	0	1.6	28.1	29.3	38.6	55.6	52.1	52.1	26.9	34.3	26.6	-7.31885	2.8605e-09	-9.71891	3.27927e-10	-6.44061	2.07704e-09	-2.40006	4.75497e-06	0.878233	0.00369916	3.2783	3.16821e-06
P48036	Anxa5	31.4939	31.5139	31.3401	35.5269	35.5935	35.6052	33.019	32.8671	32.9398	33.1285	33.1434	33.2976	12	12	15	32	29	30	17	19	20	16	15	12	39.2	34.8	44.8	73.4	69.6	73.7	50.8	56.7	61.4	46.1	42.6	36.4	-4.12589	8.75287e-09	-1.49266	3.86358e-06	-1.74056	1.12135e-06	2.63323	2.70094e-07	2.38532	2.67145e-07	-0.247906	0.238341
P48193	Epb41	29.9487	30.3804	30.1887	31.1601	31.3097	31.3042	29.6356	29.7613	29.7482	30.9234	30.9102	30.7014	11	7	10	25	25	23	17	14	15	17	20	22	14.8	11.1	14.6	33	33.2	30.2	24	18.5	20.2	27.7	29.6	30.7	-1.08541	0.000190719	0.45755	0.0270001	-0.672425	0.00354665	1.54296	1.84728e-05	0.412982	0.0462832	-1.12997	0.000531876
P48410	Abcd1	23.9512	23.041	23.2003	24.3019	24.9664	23.6725	27.6053	27.7652	27.8554	27.0395	26.7219	26.9229	0	0	1	1	1	2	6	8	8	5	5	4	0	0	2.3	2.3	2.3	3.9	11.5	17.1	17.1	9.2	9.2	8.4	-0.91606	0.035535	-4.34442	6.81817e-07	-3.49724	3.57938e-06	-3.42836	9.85985e-06	-2.58119	5.6853e-05	0.847171	0.0872408
P48428	Tbca	27.1042	26.9739	27.0484	30.0716	29.7548	29.9487	29.4125	29.423	29.4836	29.183	29.2074	29.3946	3	3	2	4	5	5	5	4	4	6	7	6	37	37	21.3	28.7	28.7	28.7	37	25.9	25.9	37	52.8	52.8	-2.88284	9.33954e-08	-2.39752	1.66569e-07	-2.21948	2.64114e-07	0.485321	0.0175098	0.663365	0.00286022	0.178044	0.436873
P48453	Ppp3cb	23.0388	24.1057	23.7799	28.2522	27.9516	28.2525	30.075	29.9693	30.2263	29.2194	29.4369	29.6451	0	0	0	2	1	2	6	6	7	7	7	7	0	2.5	2.5	14.5	12.8	16.4	26.9	26.9	30.1	28.4	26.1	28.4	-4.51065	1.81994e-07	-6.44869	8.48606e-09	-5.79229	1.44881e-08	-1.93804	0.00010252	-1.28165	0.00148092	0.656393	0.0934496
P48678	Lmna	24.2611	23.7201	23.2239	30.1647	30.1523	30.1547	24.0111	20.206	19.3256	20.7002	24.2521	26.0489	0	6	3	26	26	28	1	2	2	3	1	1	0	10.7	5	51.3	49.5	51.4	2.9	4.1	4.8	5	3.2	2.7	-6.42218	0.00207113	2.55417	0.115045	0.0679563	0.965163	8.97635	0.000231984	6.49014	0.00174932	-2.48622	0.216651
P48722	Hspa4l	26.0649	26.0285	26.1647	27.8601	27.904	28.0469	27.7115	27.7714	27.6778	29.9786	29.8819	29.8154	4	2	2	5	7	9	8	9	10	15	16	14	11.5	6.2	4.5	12.3	12.9	17.9	16.5	16.1	19.5	27.3	28.6	25.3	-1.85095	1.2042e-06	-1.63418	1.81692e-06	-3.80591	4.55536e-09	0.216773	0.213479	-1.95495	9.27234e-07	-2.17173	3.71537e-06
P48758	Cbr1	32.8946	33.0033	33.0621	30.3307	30.1984	29.8596	31.8643	31.9914	31.8788	32.088	32.1466	32.1661	23	21	23	11	12	12	16	15	16	16	16	17	74.4	71.5	78	46.2	46.2	46.9	59.9	57.4	59.6	56	56	58.1	2.8571	1.61133e-07	1.07515	0.000142112	0.853073	0.000740093	-1.78194	6.6915e-06	-2.00402	2.12261e-06	-0.22208	0.360467
P48771	Cox7a2	31.8918	32.0399	32.1772	29.0683	29.322	29.3819	28.6531	28.132	28.2761	25.8913	24.6627	26.9397	3	3	3	2	2	2	2	2	2	1	1	1	30.1	30.1	30.1	27.7	27.7	27.7	27.7	27.7	27.7	15.7	15.7	15.7	2.77886	0.000339892	3.68255	2.93583e-05	6.20508	4.63992e-07	0.903691	0.110636	3.42623	7.092e-05	2.52254	0.00207843
P48774	Gstm5	29.8303	29.7141	29.69	23.7757	23.604	24.8228	24.1886	24.6956	24.5155	24.284	23.8881	25.0822	8	9	9	0	0	1	0	0	0	0	0	0	36.2	36.2	36.2	4	4	7.6	0	0	0	0	0	0	5.67731	3.60648e-07	5.27823	3.31513e-07	5.32672	2.79146e-07	-0.399073	0.376297	-0.350589	0.421935	0.0484844	0.947655
P48962	Slc25a4	35.2818	35.2306	35.3406	33.9119	33.9115	33.7767	32.076	32.0084	31.8057	31.3447	31.3088	31.4125	15	15	15	15	15	15	10	10	10	10	9	10	62.1	62.1	62.1	53.4	51	58.7	50	58.1	54	52.7	48.3	53.4	1.41765	1.03763e-05	3.32097	1.32864e-08	3.92903	4.41116e-09	1.90332	2.03146e-06	2.51137	2.2139e-07	0.608055	0.0106325
P48999	Alox5	23.0565	22.5314	23.4074	29.0439	30.3271	29.8487	24.4823	23.9901	22.4698	24.3239	24.1741	24.4104	0	1	1	12	13	10	1	0	1	1	0	0	0	1.5	1.5	21.4	23.9	18.5	1	0	2.5	1.8	0	0	-6.74151	9.21977e-07	-0.648995	0.261124	-1.3044	0.0355725	6.09251	3.12585e-06	5.43711	4.77679e-06	-0.655402	0.3782
P49138	Mapkapk2	24.7823	22.4877	22.7117	27.8774	28.0104	27.9626	28.1517	28.2812	28.1779	27.3065	27.355	27.4513	1	1	2	0	2	1	4	4	5	2	2	2	2.1	2.1	6.5	3.1	10.4	6	18.9	18.9	19.2	8.3	8.3	8.3	-4.62291	1.1703e-05	-4.87638	5.07564e-06	-4.04371	2.18166e-05	-0.253471	0.680126	0.579205	0.313287	0.832676	0.241344
P49222	Epb42	24.7397	24.9019	25.5938	31.4252	31.3388	31.2707	25.3751	25.1755	25.4145	24.4048	23.6849	23.8894	2	2	2	16	15	14	3	2	4	0	1	0	3.5	3.5	4.2	28.2	26.8	23	6.2	3.9	8.1	0	1.4	0	-6.26643	1.97549e-08	-0.243244	0.409471	1.08542	0.00293255	6.02318	7.14591e-08	7.35185	1.44135e-08	1.32867	0.00318568
P49290	Epx	22.8561	23.9708	23.8831	24.0196	26.2268	24.1829	23.9125	26.419	25.13	24.5388	24.4103	24.1376	1	0	0	2	2	1	2	2	3	2	2	2	1.3	0	0	5	5.4	2.1	5.4	6.3	6.3	3.1	3.1	4.1	-1.23975	0.151565	-1.58382	0.0613931	-0.792218	0.326948	-0.34407	0.698977	0.447536	0.594083	0.791606	0.453967
P49312	Hnrnpa1	24.3916	23.8111	23.8649	30.0084	29.8373	30.0407	33.1918	33.2998	33.0301	33.171	33.184	33.2851	0	1	1	11	11	11	18	17	19	15	15	15	2.2	3.1	6.2	42.8	38.1	45	56.2	55.6	56.2	48.8	48.8	48.8	-5.93958	4.91993e-09	-9.15135	3.25494e-10	-9.19082	3.82741e-10	-3.21177	4.19964e-07	-3.25125	2.16923e-07	-0.0394775	0.910046
P49429	Hpd	28.1565	28.4286	28.5623	24.5201	24.706	24.1809	23.7462	23.0618	24.6805	25.2909	23.5415	24.356	6	7	5	0	0	0	0	0	0	0	0	0	22.6	25.2	17.3	0	0	0	0	0	0	0	0	0	3.91346	3.511e-05	4.55298	7.3702e-06	3.98634	2.05768e-05	0.639516	0.269581	0.072872	0.903814	-0.566644	0.426553
P49442	Inpp1	23.7042	24.8629	24.0466	27.6049	27.7113	27.5422	28.5816	28.6426	28.5311	28.3787	28.3936	28.1757	0	0	0	4	4	3	6	7	7	7	7	6	0	0	0	12.9	12.4	10.6	20.2	22	22	22	22	20.2	-3.41492	1.15398e-06	-4.38055	1.06695e-07	-4.11146	1.49523e-07	-0.965638	0.00819503	-0.696542	0.0361945	0.269097	0.500794
P49443	Ppm1a	24.3806	28.0397	27.7899	28.5575	28.2224	28.5508	28.9919	29.0767	28.983	29.1342	29.2639	29.2836	0	3	1	4	4	5	7	8	8	6	10	7	3.1	16.8	6	21.5	20.2	19.9	29.8	34.3	30.4	29.6	34	32.5	-1.70682	0.0773553	-2.28046	0.0196694	-2.49051	0.0127992	-0.573643	0.545047	-0.783691	0.387607	-0.210048	0.880058
P49446	Ptpre	22.6638	23.9594	24.1477	28.0744	27.7537	27.7995	24.6836	25.1143	23.9615	24.273	24.8975	25.5579	0	0	0	5	5	4	0	1	0	2	2	2	0	0	0	13	13.2	10.6	0	1	0	2.6	2.3	2.6	-4.28551	1.376e-05	-0.996132	0.0707367	-1.31914	0.0232706	3.28938	0.000120267	2.96638	0.000208072	-0.323005	0.662234
P49586	Pcyt1a	28.0794	28.0418	28.366	27.5207	29.1132	29.1288	27.2962	27.2186	27.5168	27.6907	28.0553	27.8676	4	4	4	5	7	5	3	4	4	4	4	4	15.3	15	15	17.4	24.3	18.8	13.4	17.4	17.4	17.4	17.4	17.4	-0.425175	0.358095	0.818481	0.0725332	0.291215	0.507038	1.24366	0.0154193	0.716389	0.119151	-0.527266	0.347131
P49615	Cdk5	22.1585	23.7256	23.065	24.509	24.9835	23.2241	26.7179	27.0256	26.9552	26.6688	26.7326	26.9963	0	1	0	2	2	3	4	6	5	4	4	3	0	5.1	2.7	11.6	11.6	14.4	18.2	29.5	25.7	23.3	21.6	15.4	-1.25581	0.0393196	-3.91652	2.22172e-05	-3.8162	2.64011e-05	-2.66072	0.000604175	-2.5604	0.000676053	0.100316	0.907128
P49710	Hcls1	23.857	24.8026	24.1234	31.0436	30.9293	31.0739	32.838	32.8552	32.8568	32.6084	32.5646	32.5335	0	0	0	19	17	16	29	26	30	23	25	24	0	0	0	38.5	36.4	37.9	53.5	43.2	51.9	38.1	42.6	42.8	-6.75457	6.38955e-09	-8.58896	8.49849e-10	-8.3078	7.76835e-10	-1.83439	4.69275e-05	-1.55323	0.000126546	0.281159	0.40012
P49717	Mcm4	23.4105	22.8192	23.0246	27.6886	27.6738	26.2441	31.0941	31.3328	31.3115	33.4573	33.3315	33.4008	0	0	1	7	9	5	22	22	23	31	31	29	0	0	1.5	12.5	15	7.7	31.7	31.2	32.4	38.2	40.1	37.1	-4.1174	2.65351e-06	-8.1614	1.20129e-08	-10.3118	2.89999e-09	-4.044	4.72051e-06	-6.19441	1.95368e-07	-2.15041	0.00114507
P49718	Mcm5	22.8193	24.5041	22.9906	27.7532	27.7503	27.1344	30.7895	30.8693	30.6682	33.7366	33.8974	33.7302	1	1	1	10	8	10	26	24	25	44	41	42	1.9	1	1.9	16.2	13.4	15.4	35.4	37.3	34.3	58.9	56.7	58.3	-4.10794	5.77946e-06	-7.33767	4.67009e-08	-10.3501	4.65183e-09	-3.22973	4.44341e-05	-6.24213	3.50087e-07	-3.0124	0.000256009
P49722	Psma2	27.7703	28.146	28.2191	30.7579	31.2713	30.8531	31.4239	31.6152	31.465	31.53	31.7971	31.6043	3	4	3	4	3	5	8	7	7	7	7	7	21.4	26.1	16.7	25.6	19.7	30.8	40.2	35.9	35.9	35.9	35.9	35.9	-2.9156	4.89892e-07	-3.45623	7.69129e-08	-3.59865	5.09082e-08	-0.540634	0.0350809	-0.683055	0.0106566	-0.142421	0.654196
P49813	Tmod1	23.3532	23.7673	23.6535	25.3533	25.2236	27.1582	23.4827	24.1672	23.5118	22.4485	23.5007	23.6998	0	0	0	3	3	4	1	0	0	0	0	0	0	0	0	12	13.6	17.3	5.8	2.2	2.2	2.2	2.2	2.2	-2.32034	0.00251583	-0.129216	0.825789	0.375038	0.526412	2.19113	0.00357488	2.69538	0.000863493	0.504254	0.522279
P49817	Cav1	24.9674	26.0207	24.3957	31.7725	31.5035	31.8451	24.556	23.9258	25.2731	24.1618	23.8472	25.1718	0	0	0	6	7	6	0	0	0	1	1	1	0	0	0	34.3	39.3	34.3	0	0	0	5.6	5.6	5.6	-6.57909	9.27112e-07	0.542936	0.33307	0.734349	0.196482	7.12202	9.89999e-07	7.31343	5.2775e-07	0.191412	0.823601
P49935	Ctsh	30.5203	30.6675	30.2967	34.2195	34.8569	33.4584	30.2076	30.0594	29.8902	24.4068	24.6577	27.7357	4	3	3	10	9	10	3	3	3	1	1	1	18	15.6	15.6	30	25.5	29.1	15.6	15.6	15.6	3.9	3.9	3.9	-3.68348	0.00143424	0.442405	0.604658	4.89475	0.000136559	4.12588	0.000705011	8.57823	3.23159e-06	4.45235	0.00127265
P49962	Srp9	28.1875	23.022	23.7802	27.6148	27.752	29.331	29.2661	29.4304	29.4643	29.7777	29.6672	29.7222	2	1	1	3	3	3	4	4	4	3	3	4	23.3	10.5	10.5	36	36	36	44.2	44.2	44.2	33.7	33.7	41.9	-3.23607	0.0255331	-4.39037	0.0038763	-4.72581	0.00246459	-1.1543	0.387874	-1.48973	0.251025	-0.335436	0.864368
P50096	Impdh1	22.9081	24.9265	23.9676	25.3413	26.169	25.724	28.8204	27.8992	28.1823	30.8969	30.8699	30.7914	0	0	0	2	3	3	9	8	9	14	14	14	0	0	0	6	9.7	11.3	29.6	24.3	29.6	41.6	41.6	41.6	-1.81069	0.00566421	-4.36658	7.57238e-06	-6.91867	1.96576e-07	-2.55589	0.000655449	-5.10797	3.91081e-06	-2.55209	0.00191178
P50136	Bckdha	32.9137	32.4064	32.5597	29.9331	29.8016	29.9589	26.8032	27.0319	26.8815	25.1164	24.3666	24.0455	18	18	17	11	12	11	5	6	6	4	2	1	49.3	49.3	49.3	36.9	39.1	35.7	19.2	21.5	21.5	12.9	7.7	5.4	2.72872	6.51217e-06	5.72108	1.79746e-08	8.1171	2.06302e-09	2.99236	5.03444e-06	5.38838	8.17675e-08	2.39602	8.51989e-05
P50171	Hsd17b8	30.6315	30.5121	30.6678	29.496	29.3238	29.3215	28.9913	28.9403	28.7923	27.9897	27.9812	28.1263	9	8	8	8	6	6	6	5	6	5	4	5	44	38.6	38.6	44.4	37.5	37.5	34	27.8	34.4	27.8	25.1	27.8	1.22338	3.36007e-05	1.69583	1.77124e-06	2.5714	7.04102e-08	0.472452	0.0170868	1.34802	1.67894e-05	0.875569	0.00131955
P50172	Hsd11b1	30.4269	31.1419	31.1787	34.1409	33.9846	34.3715	28.5205	28.4447	28.6828	26.4867	26.4384	26.471	9	10	10	17	18	18	8	7	7	4	5	3	32.2	34.6	32.2	41.1	41.1	41.1	24	24	24	13.7	16.1	10.6	-3.24987	4.92642e-07	2.36652	3.05334e-06	4.45049	2.55556e-08	5.61639	4.8993e-08	7.70035	9.09823e-09	2.08396	6.76025e-05
P50247	Ahcy	32.5367	31.6892	32.5136	30.4848	31.4237	31.44	33.9273	33.9352	34.0331	33.4862	33.1175	33.5002	21	20	20	13	17	16	24	26	26	24	23	23	46.1	43.3	43.3	34.3	38.4	38.4	47.7	51.9	51.9	47	45.4	45.4	1.13029	0.00903301	-1.71874	0.00046703	-1.1215	0.00708735	-2.84903	2.07669e-05	-2.25179	8.93002e-05	0.597246	0.187624
P50285	Fmo1	33.5474	33.621	33.5276	32.881	32.8326	33.0046	24.114	24.4754	23.4998	23.8438	24.2559	23.1967	25	26	22	22	21	22	0	0	0	0	0	0	46.2	49.4	40.4	41.4	40	42.7	0	0	0	0	0	0	0.659277	0.0804573	9.53564	2.17379e-09	9.79988	1.55795e-09	8.87636	3.18593e-08	9.1406	1.14583e-08	0.264242	0.571854
P50295	Nat2	22.1026	23.6608	22.6625	23.5629	23.2917	23.077	28.417	28.8663	28.5547	28.2878	28.1937	28.3419	0	0	0	1	1	2	6	5	4	3	5	5	0	0	0	3.8	3.8	7.2	22.8	19.3	15.2	11	17.9	17.9	-0.501897	0.230794	-5.80404	9.75131e-08	-5.46581	1.32802e-07	-5.30214	6.71174e-07	-4.96391	6.50251e-07	0.338227	0.52047
P50396	Gdi1	28.6072	28.074	28.1539	30.5797	30.4555	30.3655	30.5695	30.4876	30.4928	30.3656	30.4721	30.4532	9	7	7	13	14	14	12	11	12	9	9	10	34.5	27.1	22.6	43	45	45	43	38.7	43.2	34.7	30.4	38.5	-2.1885	1.57909e-06	-2.23822	7.82606e-07	-2.15189	1.00595e-06	-0.049724	0.826473	0.0366072	0.866529	0.0863312	0.768747
P50405	Sftpb	23.3534	23.8251	24.7908	33.5354	33.6543	33.4612	24.5842	24.5463	24.7307	24.2435	23.7428	25.0947	1	0	1	13	13	13	1	1	0	0	1	0	5.3	0	5.3	43.2	43.2	43.2	2.9	2.7	0	0	2.7	0	-9.56054	1.98028e-08	-0.63064	0.169185	-0.370586	0.414728	8.9299	8.17363e-08	9.18996	4.07758e-08	0.260054	0.685395
P50427	Sts	21.8671	22.3909	23.6299	30.9811	31.2577	31.0756	27.0353	27.0371	27.1849	26.0446	25.0951	26.5468	0	1	0	16	17	15	6	7	7	5	5	5	0	1.6	0	29.5	30.9	26.6	10.9	12.3	12.3	10.6	10.6	10.7	-8.4755	9.78731e-08	-4.45643	6.01021e-06	-3.26621	6.71007e-05	4.01907	2.66391e-05	5.20929	3.23159e-06	1.19022	0.0777671
P50428	Arsa	21.9141	25.281	26.2549	28.0267	27.8944	28.2972	26.5078	27.0763	26.2611	25.3074	25.3566	25.5521	1	1	2	4	4	4	2	2	3	2	2	2	4.7	4.7	8.7	15.8	15.8	15.8	7.9	7.9	11.9	7.9	7.9	7.9	-3.58941	0.00434533	-2.13172	0.0445313	-0.921972	0.355216	1.45768	0.169979	2.66743	0.0189413	1.20975	0.343485
P50429	Arsb	27.3496	27.3866	27.23	28.9267	28.8437	28.5627	27.3729	27.4124	27.1262	24.0407	24.0649	24.6457	5	5	4	5	5	5	6	6	7	0	2	2	11.2	11.2	9.9	9.6	9.6	9.6	10.7	10.7	10.7	0	3.4	4.5	-1.45566	0.000110218	0.0181823	0.938649	3.07161	2.14345e-07	1.47384	0.00011789	4.52726	5.47027e-08	3.05342	4.13234e-06
P50431	Shmt1	30.5187	30.4859	30.6259	27.1717	27.0694	24.3274	29.9421	30.088	29.6304	31.1944	31.3958	31.2809	12	12	12	4	3	1	11	11	12	13	13	13	36	36	36	8.8	7.5	2.7	31.8	32.4	34.3	34.3	33.5	33.7	4.35401	0.000112077	0.656637	0.351604	-0.746885	0.292417	-3.69738	0.000408424	-5.1009	3.46237e-05	-1.40352	0.120002
P50516	Atp6v1a	33.082	33.1382	33.2148	32.1213	31.9589	32.076	31.4187	31.4975	31.3199	31.3119	31.2033	31.1593	29	30	28	24	23	24	25	24	25	22	23	21	45.9	46	44.7	42.5	42.5	42.5	44.2	43.1	44.1	38.6	41.5	37.4	1.09295	6.48424e-05	1.73299	1.21531e-06	1.92016	5.16607e-07	0.640045	0.00276998	0.82721	0.000464465	0.187165	0.379759
P50518	Atp6v1e1	32.2665	32.3258	32.2791	30.3643	30.1682	30.7847	30.4528	30.2104	29.9037	28.808	29.8647	29.9611	11	11	10	6	7	7	6	5	7	5	5	5	43.4	43.4	39.4	23.9	32.7	28.8	32.7	27.9	37.2	27.9	27.9	23.9	1.85139	0.000387248	2.10153	0.00010946	2.74587	1.36245e-05	0.250131	0.512335	0.894471	0.0257001	0.64434	0.156128
P50543	S100a11	24.439	22.5969	23.2731	29.0233	29.2497	29.0551	28.5906	28.4369	28.6289	24.2009	23.9032	23.7036	0	0	0	2	2	3	2	2	2	1	1	1	0	0	0	20.4	20.4	23.5	10.2	10.2	10.2	7.1	7.1	7.1	-5.67306	4.74801e-07	-5.11581	5.6008e-07	-0.499562	0.258713	0.557257	0.233159	5.1735	1.02856e-06	4.61624	1.36341e-05
P50544	Acadvl	35.5245	35.6619	35.6592	33.1982	33.1945	33.1264	31.4272	31.7038	31.6836	30.3317	30.9695	30.3412	37	36	36	30	32	32	27	26	26	22	22	20	58.1	55.6	55.6	52.6	52.6	52.6	42.8	44.8	44.8	39.2	41.2	35.4	2.44215	1.7798e-06	4.0103	2.84043e-08	5.0677	5.83618e-09	1.56815	6.02216e-05	2.62555	1.20058e-06	1.0574	0.00260073
P50580	Pa2g4	27.0546	27.2105	27.4911	30.7304	30.43	30.6221	32.9829	33.0397	33.1025	33.9245	33.8167	33.6686	4	5	4	10	13	13	24	24	23	21	21	22	12.2	15	12.2	28.9	38.3	36.5	60.9	58.9	60.7	58.9	58.9	61.2	-3.34215	7.72285e-08	-5.78969	1.63355e-09	-6.55124	7.40801e-10	-2.44753	1.13616e-06	-3.20908	1.35271e-07	-0.761548	0.0075374
P50637	Tspo	28.2973	29.7356	29.9143	29.0683	29.6262	29.2521	28.3824	28.7484	28.6673	23.9647	25.1153	23.7816	1	1	1	1	1	1	2	2	2	1	1	1	8.3	8.3	8.3	8.3	8.3	8.3	8.3	8.3	8.3	8.3	8.3	8.3	0.000177544	0.999699	0.716336	0.178269	5.0285	2.48799e-06	0.716158	0.201236	5.02833	4.39841e-06	4.31217	6.89156e-05
P51125	Cast	23.0995	24.8586	24.7774	28.1864	28.1711	28.0873	29.5355	29.1508	29.5902	29.001	29.4594	29.1506	0	0	0	8	5	6	15	14	11	12	11	9	0	0	0	16.2	14.2	14.5	28.9	27.3	23.7	26.8	25.1	21.7	-3.90308	1.12721e-05	-5.18034	8.19218e-07	-4.95848	1.0909e-06	-1.27726	0.018944	-1.0554	0.0403883	0.221861	0.743473
P51150	Rab7a	31.6455	31.5338	31.4562	32.2335	32.2845	32.5819	32.4622	32.3969	32.5453	30.3499	30.6329	30.8769	12	12	13	13	12	12	13	14	15	10	8	9	60.9	54.1	69.1	65.7	60.4	60.4	60.4	65.7	61.4	55.6	49.3	48.3	-0.82144	0.00261277	-0.922963	0.000886511	0.925254	0.000871162	-0.101522	0.658926	1.74669	1.2012e-05	1.84822	4.20568e-05
P51163	Uros	24.4286	25.5633	25.2344	24.2691	25.1195	24.5075	26.1217	25.8539	25.6846	26.6655	25.77	26.3253	0	0	0	0	0	0	3	2	4	3	3	2	0	0	0	0	0	0	20.8	9.4	23.8	15.5	15.5	11.7	0.44341	0.30044	-0.811293	0.0566482	-1.17817	0.010801	-1.2547	0.00978792	-1.62158	0.0020035	-0.366874	0.493096
P51174	Acadl	35.5939	35.4844	35.5844	34.9462	34.6293	34.8632	31.9345	32.1785	32.1244	31.0337	31.1682	31.4166	22	22	23	19	20	21	17	15	17	15	14	15	43.7	43.7	44.9	44.7	47.2	48.4	40.9	38.1	41.9	37	34.4	40.5	0.741292	0.00310208	3.47506	2.5279e-08	4.34803	5.65108e-09	2.73377	5.69671e-07	3.60674	6.69734e-08	0.872966	0.00315141
P51175	Ppox	30.3944	30.5909	30.5944	29.8513	29.8644	30.014	29.2376	29.3434	29.381	28.4614	28.5893	28.5945	12	11	8	12	12	13	12	10	11	10	11	10	34.4	31.9	21.6	36.7	36.7	39.4	34.6	30.4	29.1	31.2	34	31.4	0.616703	0.00400628	1.20587	2.51842e-05	1.97822	4.87025e-07	0.589169	0.00515489	1.36151	1.52382e-05	0.772345	0.00278497
P51410	Rpl9	29.2133	29.0957	29.0814	29.4163	29.5031	29.8503	31.8554	32.0282	32.0583	32.1274	32.43	32.4204	5	5	4	3	3	5	9	9	9	9	8	8	17.2	17.2	16.7	14.6	14.6	22.9	43.2	43.2	43.2	43.2	39.1	39.1	-0.459765	0.0421717	-2.85051	1.29233e-07	-3.1958	5.01236e-08	-2.39075	1.49895e-06	-2.73603	3.89357e-07	-0.345284	0.177528
P51437	Camp	24.242	23.8955	23.466	30.517	30.6987	30.8354	30.1017	30.2217	29.9178	23.5364	24.3798	25.0725	1	0	0	5	5	5	4	4	4	2	0	0	16.3	0	0	51.2	51.2	51.2	41.3	41.3	41.3	19.8	0	0	-6.81587	7.89972e-08	-6.21261	7.24552e-08	-0.461753	0.25705	0.603256	0.163027	6.35411	1.6187e-07	5.75086	2.46046e-06
P51450	Rorc	23.7793	24.1595	24.8285	24.4623	24.8127	24.881	24.8309	23.2766	25.0312	26.354	24.3217	25.8295	0	0	0	0	0	0	0	0	0	4	2	3	0	0	0	0	0	0	0	0	0	8.5	4.8	7	-0.462948	0.515965	-0.123854	0.853091	-1.24599	0.0737964	0.339094	0.641519	-0.783044	0.256391	-1.12214	0.186686
P51569	Gla	23.988	24.2186	24.2299	27.1635	26.6345	26.8955	26.1916	26.3528	26.3048	23.8233	25.2585	23.6712	0	0	0	4	3	4	2	2	2	0	1	1	0	0	0	11.9	9.1	11.9	5.5	5.5	5.5	0	2.6	2.6	-2.75233	7.0541e-05	-2.13756	0.000323252	-0.10551	0.807408	0.614774	0.170529	2.64682	9.20872e-05	2.03205	0.00198806
P51660	Hsd17b4	32.8815	32.916	32.8835	31.9899	32.0913	32.1099	30.48	30.512	30.3645	30.9115	30.9174	30.9461	23	24	23	20	21	23	15	15	15	19	16	17	34.8	36.9	35.4	35.5	35.4	41.5	29.4	29.1	28.4	31.7	28	27.5	0.829944	0.000339687	2.44148	6.57794e-08	1.96867	2.84878e-07	1.61154	3.82385e-06	1.13873	3.31241e-05	-0.472811	0.0258757
P51661	Hsd11b2	31.4848	31.422	31.5125	26.0636	24.0228	24.101	25.3621	23.6997	23.9767	23.4411	24.3493	23.8248	10	10	10	1	0	0	0	0	0	0	0	0	30.6	30.6	30.6	3.1	0	0	0	0	0	0	0	0	6.74401	2.58179e-06	7.12695	1.03412e-06	7.60139	5.86879e-07	0.38295	0.593019	0.857381	0.212825	0.474432	0.602322
P51791	Clcn3	25.7953	25.6906	25.9984	23.6138	24.6299	23.9847	24.6127	23.4028	25.2222	24.4415	24.2118	23.5124	3	3	3	1	1	0	2	1	0	0	0	0	3.2	3.2	3.2	0.9	0.9	0	2.1	0.9	0	0	0	0	1.75199	0.00639613	1.41552	0.0151782	1.77286	0.00442967	-0.336475	0.546485	0.0208704	0.97133	0.357346	0.61732
P51807	Dynlt1	26.523	25.1827	26.0308	26.7242	26.9035	26.6006	26.3998	24.0688	26.4923	22.3238	24.3572	26.8469	1	1	1	2	2	2	3	2	3	1	2	3	14.2	14.2	14.2	35.4	35.4	35.4	44.2	30.1	44.2	8.8	30.1	44.2	-0.830577	0.505417	0.258502	0.824363	1.4029	0.232829	1.08908	0.380644	2.23348	0.0737875	1.1444	0.454202
P51855	Gss	28.6413	28.4287	28.5883	24.4882	24.0859	23.7997	27.3583	27.3596	27.1026	28.3672	28.0218	28.1431	9	8	6	0	1	1	4	4	3	6	5	6	22.2	20.5	14.1	0	3.4	3.4	11.4	10.5	8.9	16.7	13.9	16.9	4.42815	3.98427e-08	1.27927	0.000202564	0.37542	0.120662	-3.14888	6.93404e-07	-4.05273	9.92412e-08	-0.903846	0.00772273
P51859	Hdgf	27.3674	27.3545	27.6802	29.4509	29.5349	29.5749	31.9204	31.7576	31.5018	32.0238	31.9147	32.046	4	4	3	4	6	4	11	12	13	14	13	14	23.2	23.2	16	23.2	32.1	27.4	59.1	76.8	78.1	78.5	59.5	63.7	-2.05286	2.04297e-06	-4.25921	7.21513e-09	-4.52746	4.58282e-09	-2.20635	2.05489e-06	-2.4746	6.3704e-07	-0.268248	0.285093
P51863	Atp6v0d1	29.4888	29.9539	29.6337	29.0824	28.9529	29.0681	28.9275	29.0601	29.2816	27.6529	27.7123	27.59	8	8	8	6	4	6	9	8	8	5	6	5	21.1	21.1	21.1	15.7	12.3	15.7	23.4	19.9	21.1	15.4	17.7	15.4	0.657695	0.00748085	0.602409	0.00911112	2.04041	1.47509e-06	-0.0552851	0.805622	1.38272	4.75731e-05	1.438	0.000161833
P51881	Slc25a5	37.3748	37.3166	37.393	35.6866	35.5682	35.6734	35.0972	35.0228	35.0656	34.8787	34.9442	34.8732	17	16	16	14	15	15	11	10	10	10	10	10	61.4	61.4	61.4	52.7	50.3	58.1	49.3	53.7	53.7	48.3	48.3	49	1.71873	1.41277e-06	2.29959	9.67664e-08	2.46276	5.16531e-08	0.580866	0.00350763	0.744034	0.00064376	0.163168	0.420877
P51885	Lum	23.4205	23.6261	23.4997	27.1488	26.8964	27.0193	24.5205	23.9374	24.0643	23.3152	24.1859	24.2705	0	0	0	2	2	3	0	0	0	0	0	1	0	0	0	8.3	8.3	5.3	0	0	0	0	0	2.7	-3.5061	1.11011e-06	-0.65862	0.0441627	-0.408474	0.188479	2.84748	7.49914e-06	3.09762	3.05052e-06	0.250146	0.543876
P51912	Slc1a5	23.2732	23.0747	24.6758	26.0274	25.7591	25.8317	25.2008	23.8177	23.4981	23.8883	23.481	24.5608	0	0	0	2	2	2	1	1	1	1	2	1	0	0	0	5.6	5.6	5.6	2.2	2.2	2.2	1.8	4.5	1.8	-2.19815	0.00399655	-0.497624	0.405285	-0.302117	0.618771	1.70053	0.0158811	1.89604	0.00826928	0.195507	0.83099
P51949	Mnat1	26.2943	23.8045	22.7557	24.6571	23.7623	24.3102	24.7339	24.0336	24.8732	26.5513	27.8442	26.5858	0	0	0	0	0	0	0	1	1	4	4	3	0	0	0	0	0	0	0	4.5	4.5	17.2	15.5	13.6	0.0416284	0.969092	-0.262043	0.767407	-2.70891	0.00828938	-0.303671	0.758976	-2.75054	0.00891888	-2.44687	0.0376522
P52196	Tst	33.7602	33.7192	33.1121	34.0396	34.1371	34.2547	22.9374	22.4817	24.3314	22.6141	23.9825	24.1764	15	15	15	16	16	16	2	3	0	3	1	1	51.5	51.5	51.5	48.1	48.1	48.1	10.1	17.2	0	15.2	6.4	4	-0.613311	0.32372	10.2803	2.86362e-08	9.9395	3.12712e-08	10.8936	1.14926e-07	10.5528	7.41202e-08	-0.340836	0.680538
P52293	Kpna2	25.0212	23.607	23.1836	24.4787	23.5339	24.7511	23.2913	23.128	24.3614	27.6346	27.6676	27.459	0	0	0	0	0	0	1	0	0	6	7	6	0	0	0	0	0	0	3.2	0	0	14.7	18.1	15.5	-0.317333	0.615461	0.343709	0.555302	-3.64979	7.07778e-05	0.661042	0.287841	-3.33245	0.000190712	-3.9935	0.000227167
P52332	Jak1	23.8527	22.5467	23.4177	27.3427	26.8092	26.303	28.6389	28.6496	29.0107	28.289	28.3514	28.4542	0	0	0	3	3	3	15	16	16	13	11	14	0	0	0	3.3	3	3	16.8	17.8	17.2	12.7	12.1	14.7	-3.54591	6.93563e-06	-5.49398	1.60129e-07	-5.09247	2.49924e-07	-1.94807	0.000642637	-1.54657	0.00249298	0.401502	0.442928
P52430	Pon1	23.1754	24.5404	22.989	31.8028	31.8687	31.9056	24.8088	26.1285	23.9865	24.8436	25.4277	24.4917	0	0	0	7	7	7	0	0	0	0	0	0	0	0	0	16.9	16.9	16.9	0	0	0	0	0	0	-8.29072	4.18633e-07	-1.4063	0.0382874	-1.35274	0.0447807	6.88442	2.60323e-06	6.93798	1.6436e-06	0.0535649	0.962937
P52431	Pold1	23.1838	23.5784	23.3548	26.0641	25.9061	26.8838	30.3709	30.5797	30.3358	31.3602	31.0106	31.1209	1	1	1	0	2	3	24	29	27	27	28	28	1	1	1	0	2.1	2.9	24.2	30	28.1	27.1	28.6	28.6	-2.91232	3.29289e-06	-7.0564	4.58819e-09	-7.79153	2.25887e-09	-4.14408	5.7654e-07	-4.87921	1.22945e-07	-0.735129	0.0582347
P52432	Polr1c	24.5229	22.8175	23.0819	23.7244	25.4888	23.5913	27.7018	27.6239	27.617	27.4881	27.9163	27.7519	0	1	1	0	1	0	3	2	3	2	3	4	0	2.6	2.6	0	2.6	0	9.2	6.6	9.5	6.4	9.2	18.2	-0.794106	0.227283	-4.17349	3.91015e-05	-4.24469	3.33432e-05	-3.37939	0.000300126	-3.45058	0.000217378	-0.0711957	0.947314
P52479	Usp10	24.8855	22.7787	23.1774	25.4674	24.9162	24.204	27.3956	27.0622	27.1586	27.8014	27.8253	27.8938	1	1	0	0	0	0	6	7	6	8	6	8	1.3	1.3	0	0	0	0	8.2	11.4	8.2	12.9	8.2	12.9	-1.24866	0.0495438	-3.59157	6.50347e-05	-4.22629	1.80388e-05	-2.34291	0.0019165	-2.97763	0.000341755	-0.634723	0.387547
P52480	Pkm	32.5093	32.2933	32.4154	35.0423	35.1096	35.0736	35.496	35.4794	35.5053	35.5937	35.5653	35.5443	22	21	25	31	32	33	36	37	36	33	33	33	52.2	52.4	57.4	62.3	61.6	68.5	68.9	71.2	71.2	68.5	69.5	68.5	-2.66921	7.85282e-08	-3.08756	1.4322e-08	-3.16177	1.06477e-08	-0.418348	0.0220713	-0.492564	0.00895073	-0.0742156	0.746939
P52503	Ndufs6	33.4288	33.3439	33.255	32.2705	32.0702	31.9783	28.7883	28.871	29.0561	28.3346	29.6488	28.3964	8	8	9	7	7	9	8	8	7	6	7	7	65.5	65.5	65.5	65.5	65.5	65.5	64.7	64.7	64.7	59.5	62.1	62.1	1.23625	0.00580118	4.43744	3.58432e-07	4.5493	2.70598e-07	3.20119	1.01185e-05	3.31305	5.70082e-06	0.111861	0.84016
P52623	Uck1	24.6226	23.1616	24.3033	24.5093	24.9421	25.0113	27.6357	27.7556	27.5448	26.3557	26.5764	26.9586	1	1	1	1	1	0	8	6	7	5	3	6	3.6	3.6	3.6	5.1	5.1	0	40.4	36.8	36.8	26.4	17	32.5	-0.791737	0.071742	-3.61621	3.87813e-06	-2.60108	5.0809e-05	-2.82447	4.93042e-05	-1.80934	0.000926315	1.01513	0.0537271
P52633	Stat6	22.2687	23.6309	25.091	27.0451	26.7117	27.482	29.7956	29.6385	29.814	28.199	28.1434	28.0838	2	2	2	3	4	5	11	9	11	6	6	6	3.6	3.1	2.6	4.5	6.3	7.4	16.4	13.7	16.4	8.5	8.5	8.5	-3.41606	0.000311711	-6.08581	2.57801e-06	-4.4785	2.804e-05	-2.66976	0.00174399	-1.06244	0.114096	1.60732	0.0553865
P52760	Rida	33.5109	33.832	33.6766	30.0316	30.04	29.9683	27.9264	27.7255	27.6594	27.4968	27.3003	27.1457	10	11	10	6	5	6	4	3	3	3	3	3	80	87.4	73.3	48.1	48.1	48.1	39.3	26.7	26.7	29.6	29.6	29.6	3.65988	3.51627e-08	5.90272	1.20296e-09	6.35888	7.28523e-10	2.24284	1.6199e-06	2.699	3.15961e-07	0.456166	0.0669922
P52795	Efnb1	24.544	24.9364	22.2578	28.3251	28.4488	28.3987	23.543	25.3365	25.2627	23.5298	24.1886	24.7552	0	0	1	6	6	4	0	0	0	0	0	0	0	0	3.2	31.3	31.3	16.8	0	0	0	0	0	0	-4.47815	0.00023506	-0.80137	0.318801	-0.245138	0.764142	3.67678	0.00100057	4.23301	0.000332084	0.556231	0.61572
P52825	Cpt2	34.4823	34.5896	34.6616	31.8876	31.8681	31.7045	29.0579	29.6983	29.5932	28.0958	27.8942	28.2516	34	34	31	21	22	22	13	13	13	10	8	11	55.6	55.5	52.6	37.2	39.5	39.5	27.5	27.5	27.5	23.1	17.5	21.6	2.75774	7.67056e-07	5.128	6.3262e-09	6.49726	1.55795e-09	2.37026	3.69699e-06	3.73952	1.33542e-07	1.36926	0.000531039
P52912	Tia1	23.8569	23.5621	23.1958	24.3627	26.3185	24.7355	27.2372	27.1494	27.0105	28.0851	27.6239	27.7237	0	0	0	0	0	1	4	3	4	3	3	4	0	0	0	2.8	5.2	8.3	18.9	13.2	16.3	13.2	16.1	14	-1.60059	0.00842795	-3.59406	2.31595e-05	-4.27258	5.78189e-06	-1.99347	0.00227247	-2.67199	0.00028732	-0.678524	0.287308
P53026	Rpl10a	29.5585	29.4197	29.3737	30.461	30.3618	30.2019	32.2289	32.1556	32.1845	32.4473	32.3125	32.2131	5	6	6	8	9	8	9	9	9	8	8	8	21.7	28.1	28.1	33.2	33.6	33.2	33.6	33.6	33.6	31.8	32.3	32.3	-0.890927	0.000418661	-2.73905	5.92552e-08	-2.87367	3.69449e-08	-1.84812	2.99872e-06	-1.98274	1.25305e-06	-0.134617	0.566111
P53395	Dbt	33.4887	33.6249	33.6184	30.0579	30.209	30.0343	28.3445	28.1119	28.2842	28.2956	28.0488	28.4071	28	27	27	7	6	8	7	5	7	7	5	5	60	53.5	56.4	16.4	14.5	19.9	16.6	12.7	16.6	16.2	12.7	12.7	3.47694	3.87678e-08	5.33046	1.68187e-09	5.32684	1.47117e-09	1.85352	4.355e-06	1.84989	3.16798e-06	-0.00362761	0.990567
P53657	Pklr	28.8189	28.8341	28.5767	27.798	27.742	27.9368	24.7295	23.5302	25.5692	22.8144	23.9512	25.7156	8	8	7	6	6	5	0	0	0	0	0	0	19.2	21.1	15	15.5	15.5	14.1	1.9	1.9	1.9	1.9	1.9	1.9	0.91759	0.263409	4.13354	0.000224141	4.58281	0.000102788	3.21595	0.00180686	3.66522	0.000678568	0.449265	0.680538
P53702	Hccs	27.4062	27.9958	27.8909	28.2837	28.2698	28.3761	27.9774	27.5357	27.4708	28.7362	28.6397	28.3517	4	2	3	7	6	6	4	4	4	6	7	7	17.6	6.6	11.4	30.9	27.6	27.6	17.6	17.6	17.6	28.3	28.3	28.3	-0.545563	0.0493587	0.102971	0.680037	-0.811578	0.00575773	0.648534	0.0232498	-0.266015	0.298599	-0.914549	0.00962134
P53762	Arnt	24.1934	22.5034	23.3561	24.2496	23.612	25.0835	23.8948	25.6769	23.9889	25.992	26.5486	25.9726	0	0	0	0	0	0	1	2	2	5	5	4	0	0	0	0	0	0	1.6	4.4	3.4	8.8	8.8	7.3	-0.964064	0.177507	-1.16925	0.0904666	-2.82008	0.00116895	-0.205186	0.785036	-1.85601	0.0159535	-1.65083	0.0592356
P53810	Pitpna	26.1206	26.6075	25.466	30.9997	31.021	30.8623	31.8857	31.811	31.3694	31.7611	31.6952	31.0854	2	3	4	15	15	14	19	18	17	16	16	17	10.3	21.4	14.8	68.3	68.3	68.3	60.1	57.6	57.6	59	56.5	59	-4.89628	2.60767e-07	-5.624	5.02315e-08	-5.44917	5.55012e-08	-0.727718	0.0583139	-0.552887	0.129991	0.174831	0.727971
P53811	Pitpnb	27.6781	28.0363	27.4279	28.2164	28.3676	28.4963	28.2266	28.1088	28.2278	29.4608	29.3027	29.2758	2	2	3	6	6	7	7	7	5	8	8	8	10.3	13.7	18.8	38	38	43.5	41.7	41.7	37.3	46.5	46.5	46.5	-0.645976	0.0115884	-0.473626	0.0385601	-1.63231	1.42903e-05	0.17235	0.449168	-0.98633	0.000802149	-1.15868	0.000958206
P53986	Slc16a1	28.4468	28.6241	28.5795	29.1739	29.0343	28.7848	27.401	27.3264	27.1432	29.8565	29.8643	29.9698	4	4	4	4	4	4	4	4	4	8	8	8	10.5	10.5	10.5	10.5	10.5	10.5	11.2	10.5	10.5	18.7	18.7	18.7	-0.447536	0.0352771	1.25994	3.98136e-05	-1.34671	2.29396e-05	1.70747	8.33325e-06	-0.899178	0.000618318	-2.60665	2.79724e-06
P53994	Rab2a	31.6087	31.4781	31.7398	31.2034	31.504	31.2619	30.3175	30.96	31.0272	29.9047	29.3666	29.1257	8	7	7	5	6	6	7	6	7	6	5	5	68.9	67.5	65.6	59.9	59.9	59.9	57.1	62.7	57.1	62.7	55.2	54.2	0.285775	0.357663	0.840589	0.0118183	2.14317	2.05959e-05	0.554813	0.0825271	1.85739	8.88215e-05	1.30258	0.00334613
P53995	Anapc1	24.0229	24.9273	23.556	24.0211	25.2703	24.0476	26.148	25.2761	26.2408	26.2669	26.4107	26.2895	1	0	0	0	0	0	5	3	4	6	4	6	0.6	0	0	0	0	0	3.4	2.5	2.8	4.2	3.1	4	-0.277582	0.608257	-1.71957	0.00439299	-2.15362	0.00105351	-1.44199	0.0147129	-1.87604	0.00311581	-0.434052	0.517736
P53996	Cnbp	22.6418	27.0971	23.5102	29.971	29.7167	30.2384	30.9559	30.7458	30.9695	32.5305	32.253	32.8199	1	2	1	4	4	4	8	8	8	8	8	8	7.3	14	7.3	30.9	30.9	30.9	52.2	52.2	52.2	52.2	52.2	52.2	-5.55901	0.000280859	-6.47404	6.42984e-05	-8.11808	1.07781e-05	-0.915037	0.400906	-2.55908	0.0261175	-1.64404	0.207162
P54071	Idh2	37.2035	37.1692	37.1792	35.1438	34.9576	35.1198	32.7626	32.5482	32.6769	33.3431	33.2647	33.2608	33	30	30	28	27	28	23	22	23	22	22	19	60	58.4	58.4	56.9	53.3	55.5	50.9	50.9	49.6	47.6	47.6	39.2	2.11024	4.89892e-07	4.52141	2.19313e-09	3.89444	4.06468e-09	2.41118	4.37668e-07	1.78421	1.78561e-06	-0.626971	0.00792128
P54103	Dnajc2	23.5526	24.2898	24.6853	24.4285	24.0812	23.9909	28.0685	28.1942	27.8726	28.4993	29.323	28.3725	1	1	2	1	1	1	9	8	9	14	16	15	1.1	1.1	2.7	1.8	1.8	1.8	19.5	19	19.8	27.7	32.2	28.8	0.00901954	0.984082	-3.8692	1.50444e-06	-4.5557	3.98749e-07	-3.87822	3.88712e-06	-4.56472	8.71294e-07	-0.686506	0.154905
P54116	Stom	25.9774	26.0497	25.8153	31.5295	31.9534	32.4074	27.9339	27.7884	27.6247	23.5172	24.3629	24.5361	3	3	3	12	12	12	3	3	2	1	2	2	9.2	9.2	9.2	38.7	38.7	38.7	15.8	17.3	12.3	4.2	9.9	9.9	-6.01596	6.23314e-08	-1.83485	0.000219495	1.80875	0.000242031	4.1811	1.25086e-06	7.82471	2.05064e-08	3.6436	1.26183e-05
P54227	Stmn1	23.1449	23.5075	24.7852	29.6945	29.983	29.8891	30.4177	30.9603	30.9567	33.1092	33.1767	34.0719	0	0	0	5	5	5	9	11	11	10	10	9	0	6	0	35.6	35.6	35.6	56.4	63.1	63.1	63.1	63.1	62.4	-6.04301	5.41724e-07	-6.96568	1.05671e-07	-9.64002	9.94507e-09	-0.922665	0.0768435	-3.59701	2.50578e-05	-2.67434	0.000780527
P54276	Msh6	25.4746	23.7736	24.6255	26.3307	24.0851	24.7805	29.2304	29.2549	29.2649	32.607	32.5882	32.8412	3	1	2	2	1	1	19	17	16	38	38	38	2.9	0.6	1.8	1.6	0.5	1.2	17.7	16.1	15.3	33.4	33.5	33.4	-0.440897	0.510049	-4.62551	1.92057e-05	-8.05424	2.35059e-07	-4.18461	7.27382e-05	-7.61335	8.22012e-07	-3.42873	0.000896358
P54310	Lipe	23.0171	24.922	24.0067	26.4922	26.5365	23.2101	27.1969	26.8979	26.7619	26.2005	25.645	22.9945	0	0	0	2	2	2	6	6	6	2	4	2	0	0	0	4	4	4	10.3	10.3	10.3	2.2	5.1	2.4	-1.43103	0.249577	-2.97032	0.0214366	-0.964739	0.410465	-1.53928	0.215774	0.466294	0.704112	2.00558	0.177935
P54726	Rad23a	23.7065	23.1966	22.6784	24.1073	26.4468	25.8838	28.9244	28.6734	28.9484	27.8821	28.2326	27.1769	1	1	0	1	3	1	5	5	5	4	4	4	4.4	4.4	0	1.9	9.1	1.9	22	22	22	19.3	19.3	19.3	-2.28546	0.00402908	-5.65491	3.91138e-06	-4.57003	2.06849e-05	-3.36944	0.000334604	-2.28457	0.00359565	1.08487	0.173738
P54728	Rad23b	23.9204	22.253	22.0425	29.3927	30.2789	29.5509	30.1287	30.263	30.3068	30.1634	29.8302	30.1097	1	1	1	5	5	4	6	6	5	6	5	5	1.9	1.9	1.9	10.6	10.6	9.6	14.7	14.7	12.5	19.2	13.9	13.9	-7.00218	3.01809e-07	-7.49419	9.80003e-08	-7.29579	1.04663e-07	-0.492003	0.363668	-0.293606	0.579337	0.198398	0.791764
P54729	Nub1	23.099	23.3989	23.8236	27.0718	28.635	27.4911	28.6906	29.4456	29.1897	28.8246	28.9884	28.8008	0	0	0	3	2	3	13	13	11	9	9	13	0	0	0	5.9	3.3	5.9	23.3	21.3	20.2	15.5	15.5	22.1	-4.29213	3.36535e-06	-5.66814	2.47723e-07	-5.43075	3.11178e-07	-1.376	0.00918067	-1.13861	0.0217609	0.237388	0.703189
P54731	Faf1	23.7254	23.742	22.7885	23.843	27.3586	26.9029	27.7901	28.5519	28.4056	28.9526	29.359	28.9324	0	0	0	1	2	3	6	7	7	12	11	12	0	0	0	1.7	4.2	5.5	10.9	12.5	14.9	21.1	18.6	21.1	-2.61621	0.0124993	-4.83062	0.000179749	-5.6627	5.35184e-05	-2.21441	0.0270514	-3.04649	0.00476996	-0.832081	0.470287
P54775	Psmc4	27.4372	27.7176	27.6978	30.3283	30.2042	30.3726	31.3277	30.2203	29.6958	31.445	31.8511	30.7026	5	6	5	10	12	11	15	12	16	15	17	17	12.2	17	12.4	23.2	31.3	26.6	33.7	31.1	39.5	38.8	39.2	39.2	-2.68414	0.000170641	-2.79705	8.86248e-05	-3.71535	9.582e-06	-0.112906	0.827781	-1.03121	0.0418042	-0.918304	0.118967
P54818	Galc	28.1714	22.6228	23.8752	27.599	27.8019	27.3416	23.3776	23.6947	23.7457	22.4249	23.6081	24.116	2	1	1	5	5	4	1	2	1	1	0	0	5.6	2.3	2.3	9.2	11	9.8	2.3	5.3	2.3	2.3	0	0	-2.69107	0.0611365	1.28376	0.321639	1.50675	0.248847	3.97483	0.0105923	4.19781	0.00721482	0.222983	0.915172
P54822	Adsl	29.469	29.2826	29.1066	29.4034	29.2017	29.4006	32.0956	32.12	32.0377	32.3198	32.3584	32.3425	8	8	7	10	7	8	15	15	15	15	14	14	23.6	23.6	21.3	24.6	16.1	22.5	37.6	37.6	37.6	38.6	36.8	36.8	-0.0491146	0.80189	-2.79832	5.86056e-08	-3.05415	2.82873e-08	-2.74921	3.19996e-07	-3.00503	1.05938e-07	-0.255821	0.257863
P54823	Ddx6	25.7972	23.7632	26.1753	25.2799	25.3532	26.4045	30.4699	30.4387	30.3007	31.3984	31.5017	31.3891	3	1	5	3	4	5	14	14	14	15	16	16	8.5	3.9	12.8	7	10.6	13.5	33.3	34	34	37.9	40	40	-0.433957	0.518455	-5.15785	8.53317e-06	-6.18449	1.97562e-06	-4.7239	3.23034e-05	-5.75054	6.02441e-06	-1.02664	0.200242
P54869	Hmgcs2	30.7874	31.3216	30.9906	30.8157	30.515	30.6541	24.1716	23.572	24.2025	25.4681	23.5996	23.9818	12	11	12	8	8	10	1	1	2	1	2	1	27.8	26.2	28.3	19.9	17.7	22.8	2.4	2.4	4.3	2.4	4.3	2.4	0.371563	0.472497	7.05113	1.09502e-07	6.68334	1.4286e-07	6.67957	6.29798e-07	6.31178	5.31857e-07	-0.367791	0.576943
P54923	Adprh	24.1573	23.2841	24.2421	29.0906	29.273	29.135	30.3334	30.3878	30.4096	30.7781	30.9873	31.0741	0	0	0	7	7	7	11	11	11	11	10	12	0	0	0	23.2	23.2	27.9	35.1	35.4	35.1	31.2	30.9	33.7	-5.27172	3.98427e-08	-6.48247	5.3052e-09	-7.05198	3.07658e-09	-1.21075	0.00145468	-1.78026	8.81702e-05	-0.569512	0.112494
P55012	Slc12a2	22.0382	23.1535	23.818	28.3641	29.3901	29.2745	23.8702	25.6556	26.3315	25.0907	24.523	23.7475	0	0	0	10	9	8	1	4	3	1	1	1	0.8	0.8	0.8	12.1	10	9.7	0.7	4.6	3.4	0.9	0.9	0.9	-6.00633	1.85448e-05	-2.28251	0.00990927	-1.45048	0.0716433	3.72381	0.000685614	4.55584	0.000144214	0.832029	0.404311
P55014	Slc12a1	31.7259	31.6985	31.6664	23.8081	24.0928	23.5775	22.2782	24.9937	23.8642	22.8709	22.4852	24.725	22	23	23	0	0	0	0	0	0	1	1	1	23	25.2	23.8	0.9	0.9	0.9	0	0	0	0.8	0.8	0.8	7.87077	2.9768e-06	7.98491	1.61891e-06	8.33657	1.11419e-06	0.114141	0.902368	0.465793	0.57026	0.351653	0.758704
P55065	Pltp	23.7394	23.0601	24.1965	29.0986	29.122	29.1344	23.4506	24.4392	23.7103	24.779	23.793	22.6343	0	0	0	5	6	5	0	0	0	0	0	0	0	0	0	13.8	15.8	12.6	0	0	0	0	0	0	-5.45301	4.50073e-06	-0.201377	0.726723	-0.0701199	0.904982	5.25163	8.63517e-06	5.38289	5.26679e-06	0.131257	0.884872
P55096	Abcd3	31.2753	31.2848	31.1562	26.7753	24.5407	28.4341	26.3474	26.1732	26.182	27.1991	27.3745	26.5734	15	14	14	4	3	2	3	5	3	5	5	4	25.3	23.5	25.5	7.4	6.1	3.8	5.2	10.3	6.2	10.2	10.2	8	4.65535	0.000285675	5.00455	0.000119968	4.18974	0.000433189	0.349199	0.713724	-0.465612	0.603801	-0.81481	0.470865
P55194	Sh3bp1	24.5544	23.5795	24.069	24.426	24.1373	23.932	29.7697	29.9266	29.7841	29.2759	29.2954	29.4502	1	1	0	2	2	2	20	18	21	14	15	15	1.9	2.8	0	3.5	3.5	3.5	40	35.1	40.4	31.9	34.7	35.1	-0.0974884	0.751997	-5.75919	1.05268e-08	-5.27287	1.61813e-08	-5.66171	7.34816e-08	-5.17538	6.89041e-08	0.486329	0.174533
P55258	Rab8a	30.7173	30.5433	30.8324	24.3269	23.5348	23.5413	30.6467	30.6605	30.7758	28.5238	28.9359	28.5621	2	2	2	2	1	2	2	2	2	2	2	2	15	14.5	15	12.6	9.2	12.6	18.4	18.4	18.4	15	15	15	6.8967	8.03895e-09	0.0033763	0.990291	2.02379	1.75038e-05	-6.89332	3.30435e-08	-4.87291	7.54927e-08	2.02041	0.000126627
P55264	Adk	30.8206	30.7731	30.7695	30.5294	30.347	30.5009	31.5104	31.5381	31.2767	31.5762	31.5755	31.5313	12	12	12	8	10	6	16	16	16	14	14	16	33.8	33.8	33.8	22.4	31	23	40.7	40.7	40.7	40.2	40.2	40.7	0.328601	0.0752868	-0.653982	0.00201111	-0.773273	0.000658849	-0.982584	0.00019172	-1.10187	6.91622e-05	-0.119291	0.606048
P55284	Cdh5	24.0521	22.885	25.4992	29.2096	29.2332	29.2898	25.1	24.0329	24.0063	24.6349	24.6448	24.6538	0	1	1	7	6	7	1	1	1	2	1	1	0	1.5	1.5	10.1	8.8	10.1	2	2	2	3.3	2	2	-5.09881	1.4303e-05	-0.234333	0.710909	-0.49907	0.430772	4.86448	2.70366e-05	4.59974	3.22822e-05	-0.264737	0.775405
P55302	Lrpap1	32.0125	32.52	32.1834	30.938	30.6125	30.8137	27.8908	27.6839	27.6457	27.2197	27.2163	26.847	19	19	18	10	10	13	9	8	8	6	8	5	45.8	45.8	43.3	22.5	23.9	31.7	23.1	22.8	22.8	17.8	22.8	14.2	1.45054	7.96376e-05	4.49845	1.21272e-08	5.14429	4.81476e-09	3.0479	6.69427e-07	3.69375	1.26452e-07	0.645845	0.0323197
P55772	Entpd1	23.5825	22.6971	22.7264	30.1425	30.1234	29.855	26.5999	26.8346	24.2714	22.3417	24.5525	23.767	0	1	1	7	7	7	3	4	4	0	0	0	0	2	1.6	15.5	15.5	15.5	8	12.2	12.2	0	0	0	-7.03828	8.11901e-06	-2.89997	0.00334389	-0.551716	0.497375	4.13831	0.000474552	6.48657	1.59061e-05	2.34826	0.0308731
P55937	Golga3	23.7723	23.5112	23.6014	24.6813	24.138	23.9025	27.9241	28.0651	28.0284	28.1133	27.8663	27.9704	0	0	0	0	0	0	13	12	11	14	14	14	0	0	0	0	0	0	12.7	12	10.9	14.2	14.5	14.1	-0.612329	0.0271894	-4.37757	2.24208e-08	-4.35502	2.09734e-08	-3.76524	3.07509e-07	-3.74269	1.70512e-07	0.0225548	0.958601
P56135	Atp5mf	34.2585	33.7745	34.1433	33.067	33.1622	33.3451	29.8431	29.9194	29.7505	25.014	24.6284	30.8077	5	5	5	5	5	4	4	4	4	2	1	3	37.5	37.5	37.5	37.5	37.5	37.5	36.4	36.4	36.4	26.1	13.6	36.4	0.867338	0.584822	4.22112	0.0119313	7.24208	0.000413438	3.35378	0.0423946	6.37475	0.00126471	3.02096	0.109899
P56183	Rrp1	22.3464	23.0561	23.8257	24.8703	24.4842	24.3	26.8515	24.0548	26.804	27.8206	26.8592	26.9022	0	0	0	0	0	0	3	2	3	5	4	4	0	0	0	0	0	0	7.5	5.1	7.5	14.6	11.5	11.5	-1.47545	0.0918131	-2.82739	0.0037399	-4.11796	0.000302673	-1.35194	0.117966	-2.64251	0.0065676	-1.29057	0.207162
P56203	Ctsw	24.0002	24.7254	23.3409	24.0859	23.4699	24.7947	25.6772	25.7748	25.2706	23.7373	22.6481	24.5916	1	1	1	0	0	0	3	3	2	1	0	0	1.9	1.9	1.9	0	0	0	9.7	9.7	5.1	2.7	0	0	-0.0946587	0.890886	-1.55205	0.0208572	0.363188	0.551878	-1.45739	0.0339179	0.457847	0.465406	1.91524	0.0207535
P56212	Arpp19	23.3457	23.1831	22.5742	28.5643	28.1542	28.4675	28.1458	28.6643	28.5388	29.8146	29.5475	29.5365	0	0	1	1	1	1	3	4	5	6	5	6	0	0	7.1	23.2	23.2	23.2	57.1	63.4	63.4	63.4	63.4	68.8	-5.36098	3.44531e-08	-5.41533	1.45372e-08	-6.59855	4.09941e-09	-0.0543428	0.86569	-1.23756	0.00106327	-1.18322	0.00438824
P56213	Gfer	28.2919	27.979	28.2272	27.8413	28.089	27.9773	27.8835	27.8156	27.7124	27.0692	26.5315	27.0401	4	4	4	3	4	5	3	3	3	2	3	2	23.7	23.7	23.7	16.7	26.8	32.3	16.7	16.7	16.7	12.1	16.7	12.1	0.196857	0.396293	0.362233	0.107403	1.28581	0.000110479	0.165376	0.479245	1.08895	0.000490368	0.923573	0.00451511
P56371	Rab4a	27.2703	26.918	26.9984	24.6167	24.7814	24.0876	23.2923	24.3409	24.8399	25.0797	24.617	24.6672	3	3	4	0	0	0	0	0	0	0	0	0	20.6	20.6	26.6	0	0	4.1	10.6	10.6	6.4	10.6	4.1	0	2.56698	0.000115106	2.90455	3.15112e-05	2.27429	0.000197131	0.337566	0.450003	-0.292694	0.498049	-0.63026	0.237389
P56375	Acyp2	27.9628	28.0515	28.0311	23.5407	23.805	24.3285	23.7804	23.4392	23.6818	23.7231	23.6237	25.5851	6	4	5	0	0	0	0	0	0	0	0	0	48.1	36.8	43.4	0	0	0	0	0	0	0	0	0	4.12371	1.75148e-05	4.38131	7.32395e-06	3.70447	2.67349e-05	0.257597	0.653985	-0.419243	0.438672	-0.67684	0.314498
P56376	Acyp1	26.83	26.8697	27.0881	27.5328	27.0111	28.12	30.2309	30.5344	30.5522	30.7097	30.7182	30.6829	3	3	3	2	2	4	5	5	5	6	5	6	35.4	35.4	35.4	22.2	22.2	43.4	56.6	56.6	56.6	56.6	56.6	56.6	-0.62534	0.0563125	-3.50985	4.74204e-07	-3.77433	2.4557e-07	-2.88451	5.20889e-06	-3.14899	2.02572e-06	-0.264477	0.499934
P56380	Nudt2	28.2737	28.1868	27.7672	27.2691	27.1964	27.188	27.6869	23.5026	22.8875	26.7219	26.9671	27.4093	4	5	4	2	2	2	3	2	2	4	3	4	32.7	33.3	32.7	15.6	15.6	15.6	18.4	18.4	18.4	32.7	25.9	32.7	0.85805	0.475108	3.38352	0.00933497	1.0431	0.356659	2.52547	0.0452162	0.185047	0.880533	-2.34042	0.106056
P56382	Atp5f1e	32.1554	31.988	31.9502	31.0124	30.8887	31.1294	29.6863	29.7221	29.641	28.9816	28.5942	28.6174	5	5	5	4	4	4	3	3	3	3	3	3	59.6	59.6	59.6	50	50	50	44.2	44.2	44.2	44.2	44.2	44.2	1.02106	0.000303064	2.34808	3.54347e-07	3.30018	2.73512e-08	1.32702	5.33208e-05	2.27911	8.96831e-07	0.952096	0.00159756
P56389	Cda	30.4547	30.5703	30.5545	25.4337	23.4846	26.013	24.3502	23.8602	24.2835	23.7404	24.4658	23.8785	5	5	4	0	0	0	0	0	0	0	0	0	54.8	54.8	41.1	0	0	0	0	0	0	0	0	0	5.54943	6.16107e-06	6.36187	1.33562e-06	6.49831	1.08352e-06	0.812442	0.21253	0.948878	0.139123	0.136436	0.888332
P56390	Cks2	24.5146	24.3064	24.3224	25.2287	24.4883	23.6943	25.8052	24.4413	25.8679	28.5754	29.3587	28.1291	0	0	0	0	0	0	2	1	2	2	2	2	0	0	0	0	0	0	24.1	12.7	24.1	24.1	24.1	24.1	-0.0893193	0.889275	-0.990357	0.0884197	-4.30662	1.40734e-05	-0.901037	0.134122	-4.2173	2.56353e-05	-3.31626	0.000566527
P56391	Cox6b1	34.6576	34.34	34.4537	31.0392	30.4156	30.8739	31.1084	30.8977	31.1346	29.4846	29.5467	29.336	9	9	10	4	5	5	5	4	5	2	3	4	80.2	80.2	80.2	44.2	52.3	52.3	61.6	45.3	61.6	25.6	37.2	45.3	3.70752	9.50404e-08	3.43688	7.7278e-08	5.02799	5.75719e-09	-0.270641	0.259518	1.32047	0.000156896	1.59111	0.000183963
P56393	Cox7b	23.9292	27.4102	27.475	24.5822	24.5582	23.2749	21.715	21.4656	22.034	21.9977	21.9258	23.9623	2	2	2	0	0	0	2	2	2	2	2	1	10	10	10	0	0	0	10	10	10	10	10	10	2.13303	0.0664804	4.53327	0.00103145	3.64288	0.0041436	2.40024	0.0419987	1.50986	0.168551	-0.890387	0.527591
P56394	Cox17	25.7459	25.397	23.2861	24.8972	24.1697	24.5844	25.7689	25.4933	22.8372	26.2563	26.4499	26.3532	3	3	3	1	1	1	2	2	2	2	2	2	38.1	38.1	38.1	25.4	25.4	25.4	57.1	57.1	57.1	57.1	57.1	57.1	0.259235	0.797544	0.109886	0.904497	-1.54348	0.101086	-0.149349	0.888739	-1.80272	0.0661624	-1.65337	0.154933
P56395	Cyb5a	34.0447	34.1351	34.1042	34.4637	34.1876	34.4015	29.9751	29.1399	29.631	32.2284	32.4039	32.1837	7	8	8	8	7	8	6	6	6	6	6	6	54.5	56	56	56	49.3	56	54.5	54.5	54.5	54.5	54.5	54.5	-0.256318	0.326553	4.51258	2.10107e-08	1.82261	1.8624e-05	4.7689	9.16848e-08	2.07893	1.08647e-05	-2.68998	1.12379e-05
P56399	Usp5	28.4311	28.2094	26.7754	29.4396	29.34	29.8349	31.3665	31.0957	30.956	31.4458	31.6999	31.7503	8	7	5	12	12	16	17	18	18	16	18	17	12.6	11.3	7.8	18.5	16.2	23.8	23.5	23.7	24.9	23.8	26.2	24.1	-1.73286	0.00244278	-3.33407	1.51922e-05	-3.82668	5.0216e-06	-1.60121	0.00395263	-2.09382	0.000640971	-0.492616	0.38325
P56400	Gp1bb	23.3919	24.5513	23.721	31.3252	30.9392	30.9196	23.1791	23.0893	24.6861	23.1508	24.3389	23.6575	0	2	1	5	5	5	1	1	0	0	0	1	0	13.6	5.3	26.7	26.7	26.7	4.4	4.4	0	0	0	5.3	-7.17325	4.37729e-07	0.236609	0.66831	0.17234	0.757622	7.40986	6.71174e-07	7.34559	4.47939e-07	-0.0642687	0.946021
P56477	Irf5	24.524	22.4935	25.414	24.5506	23.6913	25.5162	27.1395	27.0921	27.075	24.8801	24.8978	23.8525	0	0	0	1	0	0	6	6	6	0	0	0	0	0	0	2.4	0	0	13.5	13.5	11.3	0	0	0	-0.442185	0.607181	-2.95837	0.0026895	-0.399641	0.619575	-2.51619	0.0090139	0.0425435	0.961876	2.55873	0.0191316
P56480	Atp5f1b	38.203	38.0809	38.2354	36.8112	36.838	36.993	35.2095	35.375	35.3057	35.1756	35.1464	35.2905	23	24	24	24	23	25	19	21	22	19	18	18	57.1	57.7	57.7	49.1	45.6	50.1	45.7	50.1	57.1	45.7	45	44	1.29242	1.94775e-05	2.87641	3.15684e-08	2.96899	2.33542e-08	1.58399	6.43065e-06	1.67657	3.15714e-06	0.0925763	0.69617
P56528	Cd38	23.0755	23.8316	25.1947	29.4301	29.0181	29.3723	30.4436	30.3112	30.3396	23.0423	23.6016	24.9455	0	0	0	7	7	8	10	10	10	1	0	0	0	0	0	34.5	34.5	37.5	40.1	40.1	40.1	5.3	0	0	-5.23956	1.28625e-05	-6.33085	1.92459e-06	0.170795	0.794498	-1.09129	0.113323	5.41036	1.06932e-05	6.50164	1.61307e-05
P56542	Dnase2	23.6705	23.8618	24.1648	28.5417	28.7285	28.6062	27.701	27.7737	27.4958	23.6643	24.1516	22.4683	1	1	1	5	5	5	4	5	5	1	0	0	3.1	3.1	3.1	16.4	16.4	16.4	12.7	16.4	16.4	3.1	0	0	-4.7264	1.14885e-06	-3.75778	3.91138e-06	0.470991	0.260207	0.968615	0.0385436	5.19739	6.89638e-07	4.22877	1.61307e-05
P56581	Tdg	22.8488	22.5318	22.5691	25.0545	23.8278	25.4777	24.3509	24.2847	24.3794	26.249	26.5676	26.2056	0	0	0	1	1	1	1	1	3	3	2	3	0	0	0	1.7	1.7	1.7	2.6	2.6	8.3	9.5	6.7	9.5	-2.13674	0.000365021	-1.68839	0.0013354	-3.69081	3.83547e-06	0.448352	0.300878	-1.55407	0.00277401	-2.00242	0.00182435
P56671	Maz	24.0007	23.9571	24.2857	25.0031	23.9003	23.8943	23.3508	24.5613	24.1695	25.5364	26.1268	26.2488	0	0	0	1	0	1	1	2	2	4	4	4	0	0	0	2.5	0	2.5	2.5	5.7	5	10.5	11.9	11.5	-0.184746	0.701012	0.0539423	0.903229	-1.8895	0.00107422	0.238688	0.619213	-1.70475	0.00256041	-1.94344	0.00351354
P56677	St14	26.8375	26.8767	27.0712	24.6456	24.1214	27.0694	23.4605	23.9972	23.7056	22.4822	23.3969	23.109	3	4	4	3	3	4	0	0	0	0	0	0	4.9	6.8	7.7	5.6	5.6	7.6	0	0	0	0	0	0	1.64968	0.0419349	3.20735	0.000818051	3.93241	0.000191276	1.55767	0.051454	2.28273	0.00806001	0.725058	0.442928
P56695	Wfs1	27.3993	27.1084	27.0866	24.5639	23.7894	22.8207	23.886	23.6825	23.9471	24.4274	23.157	23.894	4	5	4	0	0	2	0	0	0	0	0	0	4.6	4.7	4.6	0	0	3	0	0	0	0	0	0	3.47344	3.86039e-05	3.35958	3.48805e-05	3.37195	3.29405e-05	-0.113851	0.837814	-0.101487	0.847461	0.0123642	0.987798
P56812	Pdcd5	23.3149	25.5431	23.9097	28.5469	28.9651	27.9819	28.8277	29.5441	29.5474	30.385	30.5382	30.5055	2	2	2	3	2	4	6	6	6	8	7	7	18.3	18.3	16.7	28.6	18.3	37.3	56.3	56.3	56.3	65.1	65.1	65.1	-4.24207	3.01238e-05	-5.05048	5.18599e-06	-6.22032	9.77998e-07	-0.808411	0.190139	-1.97825	0.00529296	-1.16984	0.113694
P56857	Cldn18	24.1063	24.0242	22.9758	31.0906	30.903	30.6792	24.0087	23.3382	24.6155	23.3257	25.0701	23.3437	0	0	0	5	5	5	0	0	0	0	0	0	0	0	0	24.2	24.2	24.2	0	0	0	0	0	0	-7.18881	7.37775e-07	-0.285333	0.630791	-0.211044	0.725912	6.90348	1.71323e-06	6.97777	1.04243e-06	0.0742886	0.941113
P56873	Znrd2	23.1497	23.4577	24.4738	23.9582	24.2838	25.3019	27.4276	27.4866	27.2956	27.3827	27.5653	27.4395	1	0	1	0	0	0	3	2	3	4	4	4	8.5	0	8.5	0	0	0	17.6	12.6	30.7	32.7	32.7	32.7	-0.820865	0.0914038	-3.70952	7.64901e-06	-3.76876	6.58788e-06	-2.88866	9.20566e-05	-2.94789	6.51108e-05	-0.0592308	0.93639
P56959	Fus	23.6873	23.5984	25.3671	28.3947	28.1964	27.9677	30.9467	31.0099	31.0764	31.2851	31.2559	31.4761	0	0	0	4	6	6	8	9	9	8	8	9	0	0	0	10.4	13.1	13.5	15.3	17	17	14.7	14.7	16.4	-3.96867	8.55014e-06	-6.7934	9.66967e-08	-7.12141	6.0121e-08	-2.82473	0.000133185	-3.15274	5.00343e-05	-0.328006	0.603388
P56960	Exosc10	23.9094	23.6508	25.5363	23.2421	24.9832	24.4015	29.9033	29.8516	29.7998	29.1119	29.5673	29.5543	1	1	2	0	1	1	18	16	15	13	13	16	0.9	0.9	2.4	0	1.5	1.8	28.6	25.5	22	18.8	22.1	27.8	0.156572	0.815531	-5.48605	3.64792e-06	-5.04567	6.92299e-06	-5.64263	6.98033e-06	-5.20224	9.04085e-06	0.440389	0.59164
P57080	Usp25	25.6477	23.7817	24.9146	24.3348	24.3282	24.5171	27.4784	27.257	27.2492	27.5615	27.255	27.3241	0	0	0	0	1	0	10	12	11	12	11	12	0	0	0	0	1.5	0	13.1	15.7	13.5	12.6	11.7	13.7	0.387938	0.40112	-2.54689	0.000117341	-2.5989	9.91176e-05	-2.93482	6.96847e-05	-2.98684	5.04233e-05	-0.0520125	0.944156
P57716	Ncstn	27.2787	27.2222	27.4713	29.9147	29.8553	29.8319	27.5747	27.6929	27.5521	27.1734	27.2122	27.2629	2	2	2	7	7	7	4	4	6	4	4	4	2.7	2.7	2.7	9.5	9.5	9.5	5.5	5.5	8.3	5.2	5.2	5.6	-2.54323	1.44707e-07	-0.282452	0.098051	0.107929	0.516486	2.26078	6.51951e-07	2.65116	1.48674e-07	0.390381	0.0700012
P57725	Samsn1	23.4761	22.939	24.6221	24.8026	24.0732	23.1745	25.638	25.6119	25.7184	24.7259	24.9009	23.1471	0	0	0	0	0	0	4	3	3	0	1	2	0	0	0	0	0	0	13.7	10.5	9.7	0	3.8	7	-0.337697	0.637611	-1.97703	0.00963529	-0.578861	0.384083	-1.63933	0.0299295	-0.241163	0.730032	1.39817	0.100926
P57746	Atp6v1d	30.3837	30.2934	30.3606	28.4103	28.6973	28.4409	28.4531	27.7157	28.0382	27.9029	28.0286	28.1288	7	7	7	5	5	6	4	2	4	5	4	4	37.7	37.7	37.7	26.7	26.7	34.4	25.5	17.8	25.5	28.3	25.5	25.5	1.82968	1.75148e-05	2.27688	2.10781e-06	2.3258	1.74086e-06	0.447196	0.0783096	0.496118	0.0503587	0.0489218	0.894613
P57759	Erp29	30.9803	30.828	30.8009	31.6919	31.5168	31.728	31.9539	31.8485	31.9619	30.2193	30.2869	30.1682	8	8	10	12	10	12	11	10	10	5	6	6	33.6	35.5	41.6	43.9	37.8	42.4	37	31.3	31.3	21.4	25.2	28.2	-0.775822	0.000853763	-1.0517	6.697e-05	0.644951	0.00211072	-0.275874	0.124459	1.42077	1.03351e-05	1.69665	1.61689e-05
P57776	Eef1d	29.1479	28.4014	27.7939	29.9094	29.7671	29.5862	32.0648	31.8454	31.6185	32.2438	32.2609	32.066	3	4	3	8	8	5	8	7	7	8	8	7	16.4	20.6	16.4	37	37	21.7	41.6	38.4	34.9	41.6	41.6	38.4	-1.30653	0.00335349	-3.39517	2.10717e-06	-3.74252	9.45793e-07	-2.08864	0.000153155	-2.43599	4.22108e-05	-0.347348	0.445504
P57780	Actn4	32.3292	32.3651	32.4981	33.7639	33.7851	33.7833	34.0503	34.0418	34.079	34.6137	34.6981	34.6772	21	23	22	34	31	31	31	33	30	33	34	35	43.4	45.9	42.5	57.7	57.3	55.2	59.4	59.1	59.8	56.8	56.9	59.4	-1.37998	7.36736e-06	-1.65959	1.13305e-06	-2.26557	9.79916e-08	-0.27961	0.0987332	-0.88559	0.000198616	-0.60598	0.0073161
P57784	Snrpa1	23.4608	24.3695	23.3673	22.9492	24.3853	25.1363	28.6686	28.9375	28.9146	29.3872	29.1132	29.1502	1	0	1	1	1	2	8	7	7	8	7	8	3.5	0	5.5	4.3	4.3	9	37.3	32.2	34.1	28.6	31	31.4	-0.424344	0.471127	-5.10769	3.30668e-06	-5.48431	1.84137e-06	-4.68334	1.39541e-05	-5.05997	5.97171e-06	-0.376627	0.622565
P57787	Slc16a3	23.6451	24.8023	23.1085	27.883	27.6751	27.9975	23.9295	24.2122	24.1707	24.4751	24.4414	23.972	0	0	0	3	3	3	0	0	1	0	0	0	0	0	0	7.2	7.2	7.2	0	0	1.7	0	0	0	-3.99989	4.49633e-06	-0.252144	0.549674	-0.444206	0.296138	3.74775	1.04494e-05	3.55569	1.12917e-05	-0.192062	0.754862
P58021	Tm9sf2	29.8556	29.901	29.901	29.4527	29.4305	29.5093	30.4586	30.5174	30.4585	29.7326	29.8053	29.8116	9	9	9	8	11	9	9	7	8	8	8	8	14.7	14.7	14.7	17.5	19.8	16.8	16.9	14.7	16.8	16.9	16.9	16.9	0.421681	0.0191069	-0.592291	0.00212589	0.102668	0.506211	-1.01397	8.00562e-05	-0.319013	0.0555617	0.694959	0.00301756
P58044	Idi1	29.063	29.2038	29.2077	29.2446	28.6742	28.6653	28.7542	28.9498	28.9334	30.0979	30.044	30.2185	5	4	5	5	4	6	3	5	4	7	6	7	22	21.6	26.4	26.9	21.6	26.9	15.4	26.4	21.1	31.3	31.3	31.3	0.296839	0.199851	0.279053	0.201665	-0.961927	0.000841118	-0.0177857	0.944017	-1.25877	0.00016577	-1.24098	0.000684922
P58059	Mrps21	28.9664	28.8598	28.9012	27.6113	27.2648	27.4798	26.7503	27.0113	27.2063	26.939	27.0297	25.4773	3	3	3	2	2	2	2	2	2	2	2	2	39.1	39.1	39.1	31	31	31	31	31	31	31	31	31	1.45717	0.00521817	1.91981	0.000645077	2.42713	0.000117505	0.462647	0.295661	0.969965	0.0354205	0.507317	0.342197
P58064	Mrps6	27.5992	27.4417	27.4159	24.7004	25.3013	26.0098	24.9203	22.9814	23.6641	23.9039	24.5618	26.7677	5	5	5	3	3	2	0	1	1	1	1	2	33.6	33.6	33.6	23.2	24.8	16.8	0	6.4	6.4	6.4	6.4	12.8	2.14847	0.0239535	3.63034	0.000864629	2.4078	0.0105762	1.48186	0.095965	0.259327	0.767422	-1.22254	0.243158
P58137	Acot8	28.3569	28.5048	28.3013	25.86	24.5201	26.7955	27.2909	27.5959	27.5625	27.4615	27.6943	27.4335	6	6	5	1	1	3	6	6	5	6	6	7	29.1	29.1	23.4	3.4	7.2	15.3	26.9	25.9	23.4	24.4	26.9	31.6	2.66244	0.000408026	0.904552	0.0904217	0.8579	0.107011	-1.75789	0.0059556	-1.80454	0.00464413	-0.0466512	0.959584
P58252	Eef2	32.2144	32.2615	32.2281	33.3451	33.4148	33.3962	35.1696	35.1008	35.1312	35.6375	35.7391	35.6088	27	20	25	31	29	32	38	36	38	38	38	39	32.8	25.6	31.6	35.3	33.3	35.3	42.2	39.5	43	42.7	42.8	42.8	-1.15072	2.72085e-05	-2.89926	1.84642e-08	-3.4272	5.93242e-09	-1.74854	2.05489e-06	-2.27648	2.40956e-07	-0.527943	0.0143425
P58281	Opa1	32.8683	33.2573	33.2092	30.3474	30.5983	30.4685	29.8666	29.9101	29.9927	29.6461	29.8234	29.2668	38	39	34	27	26	25	16	18	18	19	18	20	43.2	44.9	39.5	33.1	30.7	29.8	20.3	24.2	22.4	22.6	22.9	24.8	2.64017	7.89094e-07	3.18846	1.12391e-07	3.53278	4.7399e-08	0.548291	0.0291634	0.892613	0.00191151	0.344322	0.220052
P58389	Ptpa	26.4695	25.9642	22.6269	28.8908	28.384	28.0606	31.2089	31.574	31.3178	30.9612	30.9845	30.9574	3	2	1	5	6	6	9	9	9	8	8	7	10.2	6.2	3.1	21.1	24.5	24.5	35.6	35.6	35.6	33.4	33.4	31	-3.42494	0.00348785	-6.34671	3.18699e-05	-5.94749	5.1525e-05	-2.92177	0.00847769	-2.52254	0.0166457	0.399224	0.764557
P58404	Strn4	26.042	25.8058	24.3967	26.4825	25.8695	27.0417	26.5439	26.4927	26.2913	25.9317	26.1384	25.8503	2	2	1	3	4	4	5	4	3	4	5	4	3.9	3.9	2.2	5.3	5.8	5.8	11.1	8.3	6.4	8.7	11.4	8.7	-1.04973	0.051036	-1.02776	0.0453348	-0.558624	0.249518	0.0219705	0.969274	0.491106	0.322379	0.469136	0.457913
P58462	Foxp1	26.0232	23.7205	23.7115	23.7699	25.0219	24.7932	28.2912	28.2308	28.1065	27.5719	26.6047	27.9011	0	0	1	0	0	0	8	6	6	3	2	3	0	0	1.8	0	0	0	12.3	9.8	9.8	6.2	3.7	7.1	-0.0432987	0.958824	-3.72445	0.000253567	-2.87418	0.00151678	-3.68115	0.000425414	-2.83088	0.00206286	0.850272	0.349887
P58466	Ctdsp1	23.2615	24.3033	24.5423	27.9245	28.2177	28.5818	23.958	24.354	24.2372	23.1385	24.1571	24.546	0	0	0	2	2	2	2	2	1	0	1	1	0	3.8	3.8	11.5	11.5	11.5	8.8	8.8	4.6	0	4.6	4.6	-4.20565	7.22383e-06	-0.147388	0.757167	0.0884619	0.855635	4.05826	1.34401e-05	4.29411	6.62339e-06	0.23585	0.731721
P58735	Slc26a1	29.1305	29.1717	29.0444	23.921	23.5231	23.9474	24.0186	23.4838	23.5982	24.0377	23.347	25.359	8	8	8	0	0	0	0	0	0	0	0	0	14.9	14.9	15.5	0	0	0	0	0	0	0	0	0	5.31832	1.45705e-06	5.41533	7.49619e-07	4.8676	1.64855e-06	0.0970081	0.86141	-0.45072	0.365242	-0.547728	0.381053
P58742	Aaas	23.2993	22.7644	22.3353	22.56	24.0793	27.2486	24.9557	27.6796	27.1795	28.0429	27.5519	27.9852	0	0	1	2	2	3	1	2	3	4	3	3	0	0	2	3.3	3.3	5.7	1.3	4	6.4	8.4	6.4	6.4	-1.82963	0.159737	-3.80523	0.00731674	-5.06031	0.00127548	-1.9756	0.129339	-3.23068	0.0196257	-1.25508	0.429051
P58771	Tpm1	22.5454	22.6163	23.3144	30.9536	30.9088	31.0674	31.508	31.6456	31.7428	31.556	31.2244	31.4251	0	0	0	4	3	5	1	1	1	1	2	2	9.5	9.9	9.9	40.5	34.9	40.5	26.1	26.1	26.1	23.2	31.7	27.1	-8.15125	1.99456e-09	-8.8068	6.0689e-10	-8.57645	6.10562e-10	-0.655542	0.0237373	-0.425197	0.109959	0.230345	0.490161
P58802	Tbc1d10a	22.7162	24.6602	22.9354	25.0951	24.654	23.599	25.9435	26.512	25.9336	26.0758	26.0772	26.1298	0	0	0	1	1	1	4	4	2	6	5	6	0	0	0	2.2	4	4	10.6	10.6	5.8	16.8	14.6	16	-1.0121	0.113911	-2.69243	0.000705382	-2.65702	0.000772254	-1.68033	0.0156207	-1.64492	0.0159535	0.0354119	0.973996
P58854	Tubgcp3	22.8099	22.6202	24.5718	25.5852	24.2659	24.3867	26.0494	23.8726	26.0843	26.8829	27.5091	28.3285	1	1	1	0	0	1	3	2	4	5	3	3	1.5	1.5	1.5	0	0	1.5	4.4	2.4	5.6	8	4.9	4.6	-1.412	0.11933	-2.00149	0.0285327	-4.23953	0.000337036	-0.589487	0.511962	-2.82753	0.00573401	-2.23804	0.043961
P59016	Vps33b	23.6098	24.6441	21.9188	23.1843	24.881	24.3088	27.4931	27.5251	27.6921	26.9135	27.1347	26.9069	1	0	1	0	1	0	7	9	7	7	6	6	1.9	0	3.2	0	2.1	0	12	16.4	12	12	10.9	10.4	-0.733786	0.327288	-4.17921	0.000106056	-3.59414	0.000318329	-3.44542	0.000646577	-2.86035	0.00189707	0.585073	0.536507
P59017	Bcl2l13	29.4053	28.9226	28.9912	29.2098	28.9888	28.7776	29.4293	29.6294	29.5142	29.9453	29.7588	29.7056	4	4	4	5	5	5	6	5	7	6	6	6	11.8	11.8	11.8	14.3	14.3	14.3	17.5	13.8	19.8	16.1	16.1	16.1	0.114282	0.628764	-0.417941	0.0677018	-0.696893	0.00664448	-0.532223	0.0318834	-0.811175	0.00325782	-0.278952	0.320717
P59114	Pcif1	24.3083	23.4428	22.9188	24.5647	24.7144	24.6232	29.2882	29.1931	29.2974	28.714	28.7263	28.916	0	1	0	0	1	1	11	11	11	8	8	9	0	2.3	0	0	1.4	1.4	22.8	22.1	22	14.9	15.9	16.1	-1.07749	0.00889438	-5.70295	3.69514e-08	-5.22884	6.11566e-08	-4.62546	6.49954e-07	-4.15135	7.78065e-07	0.474108	0.274408
P59158	Slc12a3	31.5263	31.6325	31.5776	25.3363	24.2435	25.1239	24.8632	22.2825	24.6791	24.7875	24.189	23.0721	16	16	17	0	0	0	0	0	0	0	1	0	19.8	19.8	20.5	0	0	0	0	0	0	0	0.9	0	6.67759	8.07677e-06	7.63721	1.83604e-06	7.56261	1.92894e-06	0.959613	0.238942	0.88502	0.263922	-0.0745931	0.957589
P59242	Cgn	23.4139	23.9144	24.0093	25.0006	24.5929	25.6514	24.2371	25.7674	24.2182	23.1219	24.3179	24.3706	1	1	1	7	4	6	1	1	1	0	0	0	0.8	0.8	0.8	7.1	4.2	6	0.6	0.6	0.6	0	0	0	-1.30246	0.0415361	-0.961699	0.0999445	-0.157641	0.785667	0.340765	0.577673	1.14482	0.0614717	0.804058	0.268369
P59279	Rab2b	24.3117	23.8876	22.0289	22.8008	23.9259	24.0039	26.4584	24.329	26.4048	24.6299	24.221	24.1485	0	0	0	0	0	0	2	2	2	0	1	0	35.6	35.6	35.6	28.2	28.2	28.2	34.7	40.7	34.7	27.8	34.3	22.7	-0.167493	0.853256	-2.32133	0.0111616	-0.923751	0.251817	-2.15384	0.0203203	-0.756258	0.359121	1.39758	0.170929
P59325	Eif5	26.6321	24.749	23.7912	28.2311	28.5222	28.7521	30.449	30.2595	30.2199	30.2087	30.2442	30.3798	2	1	1	7	8	6	13	8	11	12	9	9	7.9	3.5	4.4	21	24	18.6	32.6	24.7	28.9	32.4	28.4	28.9	-3.44432	0.000306086	-5.252	8.6406e-06	-5.22013	8.88474e-06	-1.80767	0.01623	-1.77581	0.0162958	0.0318682	0.976873
P59326	Ythdf1	23.3556	23.7779	24.6492	23.195	25.0159	25.7935	27.4905	27.7061	27.7448	28.8843	28.3185	28.2602	1	0	0	0	0	1	2	1	0	4	2	5	4.7	0	2.5	2.5	1.6	6.8	14.3	9.1	7.9	18.2	14.1	18.1	-0.740567	0.293842	-3.71957	0.000161829	-4.56004	3.37695e-05	-2.979	0.00113528	-3.81948	0.000178181	-0.840472	0.325278
P59328	Wdhd1	22.8538	23.2319	23.2366	22.9547	23.7239	24.7675	26.2736	25.8488	25.6815	28.6245	28.6957	28.6801	0	0	0	0	0	0	3	3	4	12	12	12	0	0	0	0	0	0	3.3	3	4.3	14.3	13	13	-0.707953	0.137294	-2.82718	5.97695e-05	-5.55933	2.83171e-07	-2.11923	0.000730109	-4.85138	1.65846e-06	-2.73215	0.000428854
P59383	Lrrn4	22.7022	23.426	24.677	26.1507	26.3154	26.4966	23.6308	23.8985	25.5377	24.6671	24.8054	23.449	0	0	0	3	2	3	0	0	0	0	0	0	0	0	0	4.2	3.1	5.3	0	0	0	0	0	0	-2.71912	0.00285985	-0.753942	0.284541	-0.70543	0.318209	1.96518	0.0169882	2.01369	0.0138541	0.0485125	0.97011
P59481	Lman2l	27.9473	27.1857	27.4041	26.9992	27.499	27.5254	26.9639	26.2194	26.0479	27.8963	27.236	28.2274	6	6	5	4	3	3	3	5	4	9	7	9	20.2	20.2	17	12.1	8.6	8.6	8.6	15.6	13	31.1	25.9	30.8	0.171207	0.687218	1.10197	0.0130388	-0.27418	0.486547	0.930765	0.0354792	-0.445386	0.270933	-1.37615	0.0123186
P59708	Sf3b6	24.729	23.1075	23.7684	25.2974	23.7711	23.0214	27.3883	27.3949	27.2464	27.475	27.3334	27.1861	1	0	1	2	2	2	3	3	3	2	2	2	5.6	0	5.6	20	20	15.2	26.4	32	32	20.8	20.8	20.8	-0.161657	0.815559	-3.47489	0.000162314	-3.4632	0.000164687	-3.31323	0.000359022	-3.30154	0.000310366	0.011693	0.990567
P59729	Rin3	22.5267	23.9462	23.3101	23.99	24.5842	25.2593	28.1917	28.1598	27.8968	22.0029	25.9334	26.1356	0	0	0	1	0	0	6	8	7	1	2	2	0	0	0	0.8	0	0	9	11	8	1.3	3.5	3.5	-1.35017	0.238203	-4.8218	0.000783894	-1.42965	0.189436	-3.47164	0.00800289	-0.079482	0.946931	3.39215	0.0207535
P59999	Arpc4	28.9326	28.8486	29.0969	31.1603	31.0841	31.0868	32.9023	32.6989	32.9523	31.4049	31.4934	31.3086	6	5	5	6	6	6	8	8	8	7	7	7	42.9	29.8	29.8	41.7	41.7	41.7	48.8	48.8	48.8	48.2	48.2	48.2	-2.15103	6.54242e-07	-3.89181	6.44199e-09	-2.44292	1.27126e-07	-1.74077	4.69947e-06	-0.291889	0.11327	1.44888	6.49298e-05
P60122	Ruvbl1	26.8012	22.6002	27.0633	29.4664	28.8334	29.5776	30.8633	30.9323	30.9138	30.9131	30.9478	31.0282	4	1	2	7	5	10	15	17	16	13	12	12	6.8	2.2	6.4	20.4	13.6	30	44.3	49.6	48.9	39.3	36.8	36.8	-3.80424	0.00508151	-5.41492	0.000364	-5.47478	0.000333735	-1.61068	0.163436	-1.67054	0.14036	-0.059858	0.974886
P60229	Eif3e	26.576	26.819	26.7603	27.7848	26.5245	27.1511	30.8568	30.9516	30.8032	31.1039	31.3859	31.1923	5	4	4	5	3	5	15	16	13	16	16	17	9.7	7.6	7.6	13	7	13	32.1	36.4	31.7	38.2	38.2	40	-0.435034	0.199851	-4.15213	2.32965e-07	-4.50897	1.13612e-07	-3.7171	1.65926e-06	-4.07394	5.88957e-07	-0.35684	0.384836
P60335	Pcbp1	28.8932	29.0579	28.8997	31.6574	31.604	31.7299	32.8142	32.8449	32.8715	33.4089	33.4756	33.471	3	3	4	6	6	7	8	8	9	9	9	9	20.8	20.8	23.3	37.4	37.4	47.8	61	58.7	61.2	63.5	63.5	63.5	-2.71348	7.39178e-08	-3.89323	3.94183e-09	-4.50153	1.55795e-09	-1.17975	3.51689e-05	-1.78804	1.40102e-06	-0.608296	0.00785342
P60487	Pdxp	21.9765	23.6128	25.359	24.7131	24.2802	23.489	25.072	24.582	24.4498	27.8348	27.6555	27.7445	0	0	0	0	0	0	1	2	2	6	6	6	0	0	0	0	0	0	5.8	12.7	12.7	25.7	27.7	25.7	-0.511369	0.546095	-1.05185	0.186741	-4.09555	0.000276202	-0.540483	0.522747	-3.58419	0.000906121	-3.0437	0.00747543
P60605	Ube2g2	27.08	27.4325	27.7152	28.958	29.0014	28.778	27.4365	27.7659	27.7109	27.3972	27.6906	27.4644	2	2	2	3	3	3	2	2	2	2	2	2	22.4	22.4	22.4	27.9	27.9	27.9	22.4	22.4	22.4	22.4	22.4	22.4	-1.50326	7.21906e-05	-0.228544	0.319946	-0.108186	0.64274	1.27472	0.000275497	1.39507	0.000121853	0.120358	0.715154
P60670	Nploc4	27.3058	26.6905	26.8651	28.5471	28.7832	28.1616	28.5874	28.7792	28.7155	28.9031	28.802	29.0508	2	2	2	8	8	8	12	10	12	12	10	12	3.9	3.9	3.9	21.5	18.9	21.2	29.8	25.2	29.8	28.5	24	28.5	-1.5435	0.000111237	-1.74023	3.12452e-05	-1.96482	1.17198e-05	-0.196737	0.461648	-0.42132	0.110698	-0.224584	0.499934
P60766	Cdc42	27.6796	27.9945	27.8227	32.958	33.0265	33.1153	32.6851	32.3456	32.2169	31.8795	31.3324	31.8982	4	4	4	6	6	7	7	7	7	7	5	5	27.7	27.7	25.7	40.3	40.3	49.2	48.2	48.2	48.2	48.2	37.2	37.2	-5.20095	1.67732e-08	-4.58353	1.58641e-08	-3.87109	4.35032e-08	0.61742	0.0244179	1.32987	0.0002221	0.712445	0.0271715
P60824	Cirbp	23.9389	23.6112	23.4191	23.1063	24.4148	24.746	26.9654	26.0705	26.6906	26.9115	26.9745	27.193	0	0	0	0	0	1	2	2	3	4	4	3	0	0	0	0	0	8.1	14.5	7.6	15.7	22.1	22.1	20.9	-0.432614	0.373452	-2.91911	6.16195e-05	-3.36993	1.97906e-05	-2.4865	0.000320598	-2.93732	8.19772e-05	-0.450819	0.453967
P60840	Ensa	24.3649	24.3908	24.024	23.4245	24.2146	24.9069	25.9638	25.8655	26.075	26.2217	25.9453	26.0117	0	0	0	0	0	0	2	2	3	1	1	3	0	0	0	9.1	9.1	9.1	38	38	45.5	19	19	45.5	0.0778985	0.851145	-1.70821	0.000592819	-1.79968	0.000408876	-1.78611	0.00064692	-1.87758	0.000395062	-0.0914676	0.873352
P60843	Eif4a1	30.9478	30.9207	30.8668	32.0314	31.8841	31.8549	33.4753	33.4793	33.5912	34.2012	34.2711	34.184	8	7	6	11	11	10	12	12	12	12	12	12	36.5	34.5	32	46.8	46.8	43.6	47.3	47.3	50.5	47	47	47.3	-1.01167	9.36254e-05	-2.60352	4.84066e-08	-3.30702	8.7476e-09	-1.59184	4.76409e-06	-2.29534	2.86226e-07	-0.703499	0.0035737
P60867	Rps20	27.4486	27.0392	26.9977	29.9171	30.8532	30.4221	31.9791	31.9674	32.1025	30.6829	31.7818	31.5665	2	2	1	5	4	4	5	5	5	5	5	5	22.7	10.9	10.1	35.3	35.3	29.4	29.4	29.4	29.4	29.4	29.4	29.4	-3.23567	7.29505e-06	-4.85452	2.10859e-07	-4.18192	6.06251e-07	-1.61884	0.00124668	-0.946247	0.0226324	0.672598	0.149815
P60898	Polr2i	24.1631	23.8048	24.3328	22.9334	24.6044	23.243	26.715	27.2928	27.0632	27.3519	27.572	27.4536	0	0	1	1	1	1	4	4	3	5	4	6	0	0	8.8	8.8	8.8	8.8	42.4	44	32	54.4	42.4	60	0.506603	0.279114	-2.92346	4.42633e-05	-3.35893	1.47169e-05	-3.43007	2.50055e-05	-3.86554	8.09905e-06	-0.435471	0.450948
P60904	Dnajc5	23.8382	26.3417	26.2404	30.2181	29.9584	28.7545	27.7276	27.8403	27.6695	28.7851	28.5527	28.6497	1	1	1	3	3	4	4	4	4	4	4	3	7.6	7.6	7.6	16.2	16.2	33.3	33.3	33.3	33.3	32.8	32.8	32.8	-4.17023	0.000147625	-2.27235	0.0061382	-3.18907	0.000717035	1.89788	0.0198761	0.981164	0.179217	-0.916713	0.30929
P61022	Chp1	29.4255	29.3173	29.7459	29.8794	29.6298	29.5961	27.856	27.8667	27.7457	27.9261	27.6695	28.2078	9	9	9	11	9	10	4	5	4	4	5	4	50.3	51.3	51.3	59.5	52.3	57.9	25.6	25.6	30.3	24.1	34.4	25.6	-0.205522	0.383797	1.67343	1.68295e-05	1.56176	2.81153e-05	1.87896	1.42758e-05	1.76728	1.70194e-05	-0.111674	0.728174
P61027	Rab10	30.7723	30.9626	30.861	30.5529	30.2178	30.3557	30.6969	30.7387	30.9322	29.9706	29.906	29.8037	8	7	8	6	7	6	8	7	7	6	6	6	44	38.5	44	38.5	38.5	35	41	37.5	35.5	32	32	32	0.489832	0.0213584	0.0760527	0.679179	0.971877	0.000232867	-0.413779	0.0430767	0.482045	0.0204736	0.895824	0.00183745
P61028	Rab8b	28.711	28.6266	28.5142	29.6276	29.21	29.7105	29.7439	29.8352	29.5977	27.9167	27.5057	28.3694	1	1	1	3	2	3	2	2	2	2	1	1	11.1	11.1	11.1	22.7	17.9	22.7	21.3	21.3	21.3	17.9	11.1	11.1	-0.898765	0.00701103	-1.10834	0.00142276	0.686657	0.021622	-0.209573	0.467586	1.58542	0.000153594	1.795	0.000266539
P61082	Ube2m	25.0905	24.9378	24.4769	27.2624	27.0137	27.3729	29.1488	29.082	29.1872	30.109	30.1432	30.0266	3	3	2	4	3	4	5	5	4	5	5	5	16.9	16.9	12	21.3	16.9	21.3	28.4	28.4	22.4	28.4	28.4	28.4	-2.38124	1.60285e-06	-4.30425	1.3705e-08	-5.25784	3.8358e-09	-1.92301	1.10723e-05	-2.8766	4.9544e-07	-0.953595	0.00374895
P61087	Ube2k	23.7083	24.4571	24.2467	28.0689	28.2013	28.6439	29.165	29.4954	29.5375	30.5746	30.5241	30.7022	0	0	0	3	3	2	7	6	8	8	8	8	0	0	0	20	20	14.5	31.5	31.5	44	40	40	42	-4.1673	1.5137e-07	-5.2619	1.52034e-08	-6.46295	4.06468e-09	-1.09461	0.00225302	-2.29565	1.10643e-05	-1.20104	0.00350261
P61089	Ube2n	27.6922	28.1238	28.3798	30.5291	30.4225	30.375	32.0423	32.2238	32.0319	31.992	32.2269	32.0724	2	4	3	6	6	6	7	8	8	9	8	9	24.3	32.9	31.6	46.1	46.1	46.1	43.4	48	53.3	57.9	48	57.9	-2.37696	1.85916e-06	-4.03409	2.35212e-08	-4.03186	2.13224e-08	-1.65713	3.51655e-05	-1.65489	2.86273e-05	0.00223132	0.995067
P61161	Actr2	28.6636	29.0559	27.4143	31.0787	31.398	31.5259	33.3741	33.4899	33.4371	32.4175	32.3397	32.3269	7	7	4	13	13	14	17	17	18	13	13	13	22.6	22.1	14.5	37.6	37.6	35	43.1	41.4	45.2	34.5	34.8	34.8	-2.95624	3.10403e-05	-5.05575	3.3132e-07	-3.98344	1.97971e-06	-2.09951	0.000435996	-1.02719	0.0245876	1.07232	0.0455197
P61164	Actr1a	27.0514	27.5415	26.7847	29.755	29.893	29.5555	30.499	30.5918	30.6657	30.5544	30.5047	30.6057	2	3	2	4	5	5	6	5	7	5	6	6	10.4	14.4	19.4	26.6	26.6	31.9	36.4	36.2	38.8	30.9	31.1	31.1	-2.60863	1.41277e-06	-3.45965	1.02485e-07	-3.42905	9.62082e-08	-0.851019	0.00431785	-0.820419	0.00480021	0.0305998	0.938118
P61202	Cops2	25.313	26.5272	24.5317	27.4328	28.1261	28.23	30.1342	30.1159	30.0961	30.2742	30.3327	30.3585	4	5	3	5	5	5	17	15	16	16	15	16	10.6	12.6	6.8	12.4	12.4	12.4	41.3	37.2	37.5	41.1	38.8	41.1	-2.47235	0.000454511	-4.65811	2.51845e-06	-4.86448	1.74368e-06	-2.18577	0.00111964	-2.39213	0.000534544	-0.206365	0.77229
P61205	Arf3	29.8665	30.0816	30.0435	30.4438	30.7843	30.0955	31.1703	31.3456	31.5955	30.0229	30.0786	30.363	4	4	4	4	3	3	3	3	2	2	3	2	44.8	44.8	44.8	37	29.3	34.8	40.9	43.1	35.4	35.4	38.1	35.4	-0.44398	0.0964323	-1.37328	0.00016163	-0.157627	0.522918	-0.929298	0.00322529	0.286353	0.259142	1.21565	0.00172416
P61211	Arl1	27.107	27.0279	27.3005	26.2034	26.3106	26.6663	27.2184	27.2997	27.3152	25.5933	26.4276	25.87	3	3	3	3	2	3	4	4	4	2	2	2	20.4	20.4	20.4	20.4	14.4	20.4	28.2	28.2	28.2	11	11	11	0.751718	0.0157401	-0.132647	0.61387	1.18153	0.00077635	-0.884366	0.00643661	0.429814	0.120789	1.31418	0.00164092
P61222	Abce1	25.5281	23.2582	25.6865	28.1746	28.226	28.0497	30.3289	30.3829	30.4847	30.7572	30.6179	30.8428	4	1	2	6	7	8	15	16	15	16	17	17	8.5	1.5	3.7	14.4	13.9	15.9	28.2	29.4	27.7	31.2	32.7	31.9	-3.3258	0.000234311	-5.57455	3.06425e-06	-5.915	1.86825e-06	-2.24875	0.00334192	-2.58919	0.00124009	-0.340448	0.687833
P61226	Rap2b	21.5487	23.4428	24.9875	25.174	23.889	24.7862	26.2851	25.865	26.0141	24.1416	25.9166	21.9497	0	0	0	1	1	2	1	1	1	2	2	2	6	6	6	20.8	20.8	28.4	20.2	20.2	20.2	28.4	28.4	28.4	-1.29005	0.293842	-2.72841	0.0301564	-0.676318	0.5616	-1.43836	0.242613	0.613729	0.612495	2.05209	0.164284
P61255	Rpl26	28.519	28.0711	28.6722	30.7187	30.2273	30.404	31.5401	31.0661	31.4493	31.6699	31.6506	31.6458	3	3	3	5	7	5	10	10	10	10	9	9	20	20	20	37.2	37.2	37.2	45.5	45.5	45.5	45.5	44.8	44.8	-2.0292	1.37386e-05	-2.93103	5.27147e-07	-3.23466	2.25832e-07	-0.901833	0.00428151	-1.20547	0.000605444	-0.303632	0.343553
P61290	Psme3	21.8093	26.0238	24.1317	27.2209	27.4375	26.6027	30.1005	30.7574	29.7443	30.3736	30.317	30.4304	1	2	1	2	3	3	11	11	11	12	9	11	4.7	10.6	4.7	8.7	14.2	14.6	39.4	40.6	39.4	43.3	32.3	39.4	-3.09878	0.00770972	-6.21247	4.90692e-05	-6.3854	3.88543e-05	-3.11369	0.007264	-3.28662	0.00485923	-0.172937	0.909719
P61294	Rab6b	24.1368	24.6994	24.8146	26.5514	26.2777	26.4534	23.6117	24.9268	24.0764	24.0546	23.4493	25.8898	0	0	0	2	2	3	1	1	1	1	1	1	26.9	23.6	17.8	41.8	41.8	42.3	36.1	32.7	32.7	23.1	28.8	32.7	-1.87729	0.0143298	0.345308	0.591999	0.0857171	0.896508	2.2226	0.00561539	1.96301	0.0101172	-0.259591	0.78526
P61327	Magoh	24.0528	23.9266	24.8963	27.3784	27.4838	26.8515	30.4593	30.4376	30.4876	30.2874	30.3805	30.2769	0	0	0	4	4	3	8	7	8	5	5	5	0	0	0	33.6	33.6	20.5	63	53.4	63	35.6	35.6	35.6	-2.94602	3.85879e-06	-6.16963	1.16218e-08	-6.02304	1.16874e-08	-3.22361	3.19406e-06	-3.07702	3.11795e-06	0.146593	0.740203
P61358	Rpl27	30.1776	29.114	29.5832	30.4088	30.3382	30.4198	31.7562	31.8296	31.9215	32.688	32.8381	32.83	3	4	4	8	8	8	8	8	8	7	7	7	23.5	31.6	30.1	49.3	49.3	49.3	49.3	49.3	49.3	45.6	45.6	45.6	-0.764005	0.0182756	-2.21082	1.0234e-05	-3.16043	5.89788e-07	-1.44681	0.000403701	-2.39642	8.8015e-06	-0.949611	0.0136735
P61406	Smg6	23.3963	22.6159	23.6704	23.332	24.2222	24.294	26.0936	26.3822	26.5492	26.9974	26.5876	26.5228	0	0	0	0	1	0	5	4	3	7	5	6	0	0	0	0	0.9	0	4.2	3.7	2.5	5.8	4.4	4.7	-0.721884	0.0863192	-3.11417	9.58539e-06	-3.4751	3.94126e-06	-2.39229	0.000123975	-2.75322	3.73891e-05	-0.36093	0.477534
P61458	Pcbd1	30.5883	30.3893	30.4537	24.805	24.537	25.01	23.5417	24.5213	24.1908	25.5948	24.9756	23.0997	7	7	7	0	0	0	0	0	0	0	0	0	64.4	64.4	64.4	0	0	0	0	0	0	0	0	0	5.69305	5.30949e-06	6.39248	1.34787e-06	5.92032	2.38085e-06	0.699426	0.285652	0.227267	0.726197	-0.472159	0.571966
P61514	Rpl37a	27.9901	28.4334	28.2928	29.2226	29.4242	29.2882	31.0841	31.0771	31.1493	31.2136	31.2815	31.5792	3	3	3	5	5	5	5	5	6	5	5	5	42.4	42.4	42.4	52.2	52.2	52.2	52.2	52.2	52.2	51.1	51.1	51.1	-1.07294	0.000328525	-2.86476	1.28501e-07	-3.11933	6.11566e-08	-1.79182	1.02409e-05	-2.0464	2.95157e-06	-0.254576	0.325823
P61620	Sec61a1	27.021	27.2645	26.8334	28.0909	28.481	28.0381	29.2619	29.253	29.4834	28.5035	28.6906	29.1015	2	3	3	3	2	3	3	3	3	2	3	2	4.4	6.5	6.5	6.5	4.2	6.5	6.3	6.3	6.3	4.4	6.3	4.4	-1.16373	0.000774902	-2.29312	3.21566e-06	-1.72555	2.94394e-05	-1.12939	0.00100414	-0.561825	0.0391686	0.567563	0.0769753
P61750	Arf4	25.9804	26.3207	26.3872	26.6634	27.263	27.3777	29.1176	28.9804	28.9516	26.6203	26.4995	26.6074	1	1	1	2	2	2	3	3	3	1	1	1	28.9	28.9	28.9	31.1	31.1	31.1	42.8	42.8	42.8	30.6	30.6	30.6	-0.871931	0.0046135	-2.78711	6.47905e-07	-0.346294	0.162846	-1.91518	2.38257e-05	0.525637	0.048438	2.44081	1.80438e-05
P61759	Vbp1	26.5684	26.0245	26.0825	24.9321	23.3332	24.551	29.2301	29.1752	29.188	29.6672	29.7123	29.7969	3	2	2	1	1	1	6	6	6	6	6	8	15.8	9.7	9.7	4.6	4.6	4.6	29.1	29.1	29.1	29.1	29.1	37.2	1.95304	0.000650204	-2.97263	2.03577e-05	-3.5003	5.48466e-06	-4.92566	1.29197e-06	-5.45334	4.24019e-07	-0.527677	0.310059
P61804	Dad1	24.4909	23.7066	24.7427	23.7039	23.9134	24.7443	27.3739	27.1547	27.1885	23.0826	23.6241	25.4261	1	1	1	2	2	2	3	3	3	2	2	2	10.6	10.6	10.6	17.7	17.7	17.7	28.3	28.3	28.3	17.7	17.7	17.7	0.192852	0.782933	-2.92564	0.000628818	0.269153	0.673952	-3.11849	0.000604679	0.0763012	0.913265	3.1948	0.00151097
P61922	Abat	35.2796	35.6069	35.5964	21.4332	21.322	25.6808	22.9839	24.9329	21.6358	23.7795	24.0859	23.8902	31	31	31	2	2	1	2	1	2	0	1	0	63.8	63.8	63.8	4.4	3.6	2.2	7.6	3.2	7.6	0	2	0	12.6823	3.02944e-06	12.3101	2.34909e-06	11.5758	3.71974e-06	-0.37224	0.795885	-1.10653	0.399263	-0.73429	0.683854
P61924	Copz1	22.6315	23.8844	24.8186	28.6003	28.1718	28.4446	29.1216	29.1674	28.8227	27.7659	28.3714	27.951	0	1	0	2	2	2	5	6	4	5	5	4	0	8.5	0	21.5	21.5	21.5	27.1	35	27.1	29.4	32.8	27.1	-4.62743	6.81995e-06	-5.25909	1.60437e-06	-4.25129	8.39276e-06	-0.631656	0.25206	0.376147	0.483301	1.0078	0.127765
P61953	Gng11	24.6398	22.9722	24.1534	27.9992	27.7582	27.883	23.9307	24.1709	23.5695	24.462	24.2535	24.743	0	0	0	2	2	3	0	0	0	0	0	0	0	0	0	31.5	31.5	47.9	0	0	0	0	0	0	-3.9583	5.29843e-06	0.0314375	0.941255	-0.564321	0.192925	3.98974	7.37749e-06	3.39398	1.73187e-05	-0.595758	0.278162
P61957	Sumo2	21.9833	23.8883	23.1406	30.4685	30.6498	30.1082	31.8935	32.0223	32.2823	31.0295	30.6251	31.5455	0	0	0	1	1	1	2	2	2	2	2	2	0	0	0	27.4	27.4	34.7	34.7	27.4	27.4	27.4	27.4	27.4	-7.40482	1.7201e-07	-9.06201	2.1338e-08	-8.06269	4.23383e-08	-1.65719	0.00656998	-0.657864	0.200722	0.999321	0.114236
P61963	Dcaf7	23.4983	23.4514	23.8785	24.5236	23.4466	24.6326	27.3403	27.6058	28.1371	28.4176	28.2508	28.4453	0	0	0	0	0	0	5	4	5	6	4	4	0	0	0	0	0	0	20.2	14.6	20.2	24.6	15.2	15.2	-0.591542	0.142011	-4.08498	9.19974e-07	-4.76186	2.60682e-07	-3.49344	7.33123e-06	-4.17032	1.51574e-06	-0.676885	0.156446
P61965	Wdr5	23.3945	21.6549	24.0286	22.5778	23.714	24.5276	28.5425	28.6156	28.5601	28.2663	28.5091	28.4567	1	1	1	0	1	0	6	6	6	4	6	5	3.3	3.3	3.3	0	4.8	0	29	27.2	24.9	17.1	28.1	19.5	-0.580483	0.422958	-5.54671	9.19864e-06	-5.38471	1.1303e-05	-4.96623	4.05743e-05	-4.80423	4.17465e-05	0.162004	0.880578
P61967	Ap1s1	26.4822	23.9754	25.9714	26.5027	26.5597	26.64	26.5464	26.6845	26.4758	25.8132	26.2513	26.1372	4	3	4	3	2	3	4	4	5	2	3	2	21.5	15.8	21.5	20.3	10.1	20.3	25.3	25.3	31.6	9.5	17.1	9.5	-1.09114	0.0897408	-1.09256	0.0754303	-0.590908	0.318209	-0.00142233	0.998691	0.500231	0.410363	0.501654	0.525165
P61971	Nutf2	26.5012	24.4545	24.0394	28.9459	28.9472	29.8783	30.1225	30.2569	30.1234	30.547	30.8545	30.7515	3	1	0	2	2	3	3	3	3	3	3	3	37.8	5.5	0	32.3	32.3	38.6	37.8	37.8	37.8	37.8	37.8	37.8	-4.25873	5.14015e-05	-5.16919	7.87105e-06	-5.71926	3.46145e-06	-0.910463	0.171756	-1.46054	0.0347857	-0.550075	0.509228
P61979	Hnrnpk	30.6161	30.6486	29.7388	32.68	32.4932	32.5014	34.17	34.4021	34.2635	34.7889	34.7419	34.7513	6	6	6	16	17	16	25	24	25	25	26	25	16.4	14	17.1	37.4	37.6	33.3	52.3	51.8	51.8	50.1	51.8	51.2	-2.22369	1.35926e-05	-3.94407	1.13901e-07	-4.42623	4.37091e-08	-1.72038	0.000112406	-2.20254	1.53874e-05	-0.482158	0.166135
P61982	Ywhag	27.8866	28.0574	27.9432	30.7205	31.131	31.1078	31.1228	30.9366	31.0311	28.3806	28.0909	28.4094	3	4	4	8	8	8	8	8	8	6	8	7	23.5	27.5	31.6	46.2	46.2	46.2	54.3	54.3	54.3	47.8	50.6	50.6	-3.02402	1.68019e-07	-3.06772	7.69129e-08	-0.331206	0.110216	-0.0436984	0.848674	2.69282	4.43738e-07	2.73651	3.16821e-06
P62046	Lrch1	22.0036	23.1286	22.5531	25.6627	24.7867	24.7345	26.9125	27.5159	27.2763	27.118	27.6036	27.3396	0	0	0	0	0	0	4	3	4	5	4	4	0	0	0	0	0	0	6.6	5.4	6.6	8.5	6.9	6.9	-2.4995	8.85963e-05	-4.6731	4.82164e-07	-4.79195	3.60935e-07	-2.1736	0.000279033	-2.29245	0.000160405	-0.118843	0.845195
P62071	Rras2	27.7819	27.9855	27.6784	28.7504	29.0587	28.5131	28.4019	27.8852	28.2251	28.4529	28.1911	28.1111	3	3	3	6	6	5	4	4	4	5	5	3	23	23	23	51	51	46.6	36.8	36.8	36.8	35.8	35.8	23	-0.958814	0.00240715	-0.355468	0.148099	-0.436445	0.0824549	0.603346	0.0285783	0.522369	0.0476812	-0.0809767	0.825593
P62073	Timm10	31.0136	31.548	31.47	28.3981	27.7877	28.4934	29.1122	28.2461	29.0916	26.6934	26.6351	26.5539	7	7	6	3	1	2	5	5	5	4	4	4	40	40	40	38.9	15.6	31.1	40	40	40	40	38.9	38.9	3.11748	4.35892e-06	2.52722	1.41661e-05	4.71643	1.04757e-07	-0.590258	0.0972995	1.59895	0.000573855	2.18921	0.00026586
P62075	Timm13	30.6756	31.2855	31.1549	30.2247	29.6927	29.7211	29.7744	29.7842	29.8267	29.8336	29.8696	29.6417	6	5	5	4	5	5	6	5	5	5	5	6	77.9	66.3	66.3	58.9	67.4	67.4	77.9	67.4	67.4	62.1	67.4	77.9	1.15916	0.00073861	1.24355	0.00032494	1.25703	0.000297493	0.0843838	0.758093	0.0978631	0.703293	0.0134792	0.974886
P62077	Timm8b	29.5465	28.8055	29.6308	26.5705	27.427	26.8932	27.9485	28.1691	27.7601	25.3625	23.0948	24.0682	3	2	3	3	2	2	2	2	2	0	1	1	42.2	28.9	42.2	42.2	28.9	28.9	28.9	28.9	28.9	0	13.3	13.3	2.36405	0.00192909	1.36838	0.028902	5.15244	4.1575e-06	-0.995668	0.108844	2.78839	0.000587836	3.78406	0.00028337
P62082	Rps7	28.536	28.9126	28.3618	30.2268	30.3268	30.0003	31.4379	31.8381	31.7617	32.0035	31.4973	31.4219	3	4	3	8	8	6	9	10	10	8	9	9	13.4	18	13.4	32.5	32.5	28.4	32	36.1	36.1	38.7	42.3	42.3	-1.58118	0.000123334	-3.0758	4.99478e-07	-3.03745	5.04192e-07	-1.49461	0.000214192	-1.45626	0.000213597	0.0383541	0.928171
P62137	Ppp1ca	29.9915	30.1085	30.2888	31.4343	31.5415	31.2928	32.6126	32.5679	32.4364	32.3356	32.2029	32.1149	0	1	0	5	6	6	6	6	6	3	5	4	20.3	23.6	20.3	45.2	45.8	44.5	47.9	42.7	47.3	40	45.8	45.5	-1.29328	3.79627e-05	-2.40938	2.11444e-07	-2.08824	5.79906e-07	-1.1161	0.000135389	-0.794957	0.00117971	0.321139	0.1661
P62141	Ppp1cb	27.8809	28.1322	28.2122	29.1553	29.5311	29.4858	30.2447	30.239	30.2965	29.8071	29.9713	29.8183	2	3	3	4	4	4	4	4	3	4	4	2	23.5	28.4	31.8	40.4	40.4	40.4	44	38.8	38.5	43.7	44	34.9	-1.3156	5.14015e-05	-2.18492	6.81817e-07	-1.79043	3.10038e-06	-0.869315	0.0010894	-0.474828	0.0279957	0.394487	0.109999
P62192	Psmc1	28.0673	28.0199	27.7461	30.0739	29.9316	29.8887	30.853	30.9498	30.9068	31.5572	31.56	31.4312	5	5	5	9	9	9	13	13	15	14	14	14	15.7	15.7	15.2	22.3	22.7	22.7	35.5	37.7	40.5	35.7	35.7	35.7	-2.0203	1.09265e-06	-2.95877	3.79695e-08	-3.57168	9.69355e-09	-0.938472	0.000362851	-1.55138	7.97003e-06	-0.612907	0.0129685
P62196	Psmc5	28.29	27.9978	28.5175	30.0984	29.8584	29.8057	31.4464	31.0688	31.5222	32.4991	32.5362	32.1801	11	11	10	11	8	8	21	19	21	21	21	21	31.3	31.5	28.6	34	25.6	25.6	57.4	55.9	57.4	58.1	55.9	58.1	-1.65237	4.45892e-05	-3.07734	2.49312e-07	-4.13669	2.70364e-08	-1.42497	0.000157497	-2.48432	2.37287e-06	-1.05936	0.00327835
P62242	Rps8	30.5213	30.6841	30.5275	31.0198	31.0956	31.2145	33.3276	33.1044	33.0973	33.5503	33.4215	33.5042	8	7	6	11	10	11	13	14	14	11	11	11	40.4	39.9	33.7	52.4	51.9	52.4	58.7	59.1	59.1	55.3	55.3	55.3	-0.53231	0.0104907	-2.59881	8.25113e-08	-2.91436	3.18067e-08	-2.0665	1.43908e-06	-2.38205	3.5969e-07	-0.315553	0.150764
P62245	Rps15a	29.5235	29.5291	29.5362	30.0363	29.9449	30.1409	32.3492	32.3322	32.4558	32.7635	32.8838	32.7893	4	4	4	7	6	6	6	6	6	5	5	5	29.2	29.2	29.2	43.8	43.8	43.8	43.8	43.8	43.8	36.2	36.2	36.2	-0.511085	0.00903521	-2.84947	2.68622e-08	-3.28258	9.28926e-09	-2.33838	4.59531e-07	-2.77149	9.87645e-08	-0.433112	0.0423755
P62254	Ube2g1	23.339	22.452	23.19	25.1605	24.8112	24.3327	25.0187	27.0031	24.1305	27.6855	27.7372	27.7745	0	0	0	0	0	0	1	1	1	2	2	3	0	0	0	0	0	0	7.1	7.1	7.1	17.6	17.6	32.4	-1.77447	0.0263207	-2.39043	0.00420873	-4.73874	3.44319e-05	-0.615965	0.403435	-2.96427	0.00134639	-2.34831	0.014625
P62257	Ube2h	23.7195	22.9304	24.1193	27.2998	26.991	27.3057	28.3419	28.5145	28.67	29.3767	29.5241	29.3535	0	1	0	3	2	2	4	5	4	5	5	5	0	8.2	0	14.8	13.7	14.8	19.7	27.9	19.7	27.9	27.9	27.9	-3.60907	1.12425e-06	-4.91904	6.61404e-08	-5.82832	1.83024e-08	-1.30997	0.0018636	-2.21925	4.23995e-05	-0.909281	0.0321818
P62259	Ywhae	32.4223	32.476	32.5349	33.575	33.6093	33.6263	34.3182	34.2604	34.3395	35.0236	35.0045	34.9954	10	11	11	15	14	14	21	21	21	20	19	19	31.8	31.8	35.7	49	43.9	43.9	70.2	70.2	70.2	77.6	70.2	70.2	-1.12576	3.03833e-05	-1.82829	4.82338e-07	-2.53009	3.92738e-08	-0.702536	0.00100516	-1.40433	6.09154e-06	-0.701794	0.00285084
P62264	Rps14	27.5643	24.7408	27.2874	29.5915	29.7435	29.6213	31.4835	31.4872	31.4846	31.8931	32.0016	31.7944	3	2	2	8	7	8	9	9	9	8	8	8	21.9	20.5	15.2	41.1	41.1	41.1	41.1	41.1	41.1	39.7	39.7	39.7	-3.12131	0.000889328	-4.95427	2.08079e-05	-5.36557	1.08188e-05	-1.83296	0.0196387	-2.24427	0.00626778	-0.411303	0.66434
P62267	Rps23	25.1338	24.7978	23.274	29.5923	29.4269	29.6003	31.1137	31.1846	31.0979	31.7437	31.346	31.6015	1	1	1	5	5	5	6	6	6	6	6	6	7.7	7.7	7.7	29.4	29.4	29.4	30.1	30.1	30.1	30.1	30.1	30.1	-5.138	1.20951e-06	-6.73022	9.66275e-08	-7.1619	5.37016e-08	-1.59221	0.00512203	-2.0239	0.00104817	-0.431688	0.470896
P62270	Rps18	29.0161	28.9161	29.2781	30.576	30.5412	30.6119	32.5427	32.4418	32.454	32.824	32.8743	32.811	5	6	4	10	13	11	13	12	11	13	12	12	28.3	28.3	20.4	57.9	62.5	57.9	62.5	58.6	53.9	61.8	57.9	57.9	-1.50624	8.00545e-06	-3.40937	1.32864e-08	-3.76632	6.32558e-09	-1.90313	2.4646e-06	-2.26008	5.05161e-07	-0.356953	0.107102
P62274	Rps29	23.6347	24.9105	23.5457	29.0823	29.2395	28.462	30.6185	29.9418	30.2396	30.2002	30.913	30.7922	0	1	1	1	1	2	3	3	3	2	3	3	0	19.6	19.6	19.6	19.6	33.9	46.4	46.4	46.4	32.1	46.4	46.4	-4.89763	1.60376e-06	-6.23634	1.55285e-07	-6.60484	8.99545e-08	-1.33871	0.0124416	-1.70721	0.00288166	-0.368507	0.543216
P62281	Rps11	29.084	29.3282	28.5348	30.5724	30.5888	30.492	32.9885	32.9977	32.9811	33.0925	33.0535	33.1213	6	6	7	11	12	12	12	14	13	13	13	13	41.1	36.1	45.6	60.1	64.6	64.6	57.6	62	62	62	62	62	-1.56869	5.12985e-05	-4.00677	2.95897e-08	-4.10673	2.27204e-08	-2.43809	3.09263e-06	-2.53804	1.57899e-06	-0.0999568	0.764912
P62301	Rps13	29.6593	29.7894	29.7007	30.9527	30.8492	31.0706	32.215	32.3753	32.5249	32.2708	32.1943	32.129	5	6	6	8	8	10	10	12	12	10	10	9	31.8	37.7	38.4	43.7	43.7	45	55	50.3	50.3	55	55	54.3	-1.24106	3.93101e-05	-2.65526	8.05804e-08	-2.48156	1.16454e-07	-1.4142	1.99363e-05	-1.2405	4.04985e-05	0.173701	0.450856
P62307	Snrpf	22.7682	24.6539	24.2787	25.4127	23.6556	24.7887	27.3938	28.166	27.8287	28.2449	27.8831	27.9371	1	1	3	2	1	2	4	4	3	3	3	2	15.1	15.1	33.7	24.4	15.1	24.4	41.9	41.9	32.6	32.6	32.6	23.3	-0.718701	0.26926	-3.89586	6.20167e-05	-4.12139	3.92893e-05	-3.17716	0.000433917	-3.40269	0.000226392	-0.225533	0.80565
P62309	Snrpg	24.2147	22.3462	23.0549	24.0597	24.8014	23.407	28.2497	28.1259	28.0475	23.0434	23.1564	24.1048	0	0	0	0	0	0	2	2	2	1	1	1	0	0	0	0	0	0	25	25	25	9.2	9.2	9.2	-0.884054	0.151939	-4.93575	5.91288e-06	-0.229569	0.693876	-4.0517	5.02396e-05	0.654485	0.270393	4.70618	6.90581e-05
P62313	Lsm6	22.8631	22.624	22.525	27.5715	27.4118	27.4808	29.1731	28.9614	28.9416	27.7037	28.6114	28.7058	1	1	1	3	3	3	5	5	5	5	5	6	8.8	8.8	8.8	33.8	33.8	33.8	55	46.2	46.2	46.2	55	56.2	-4.81733	9.62271e-08	-6.35468	7.66518e-09	-5.66959	1.36243e-08	-1.53735	0.000414846	-0.852263	0.0130728	0.68509	0.073297
P62315	Snrpd1	24.0068	22.9068	25.4148	27.4885	27.1208	27.4744	29.4154	29.697	29.4098	29.7994	29.705	29.515	0	0	0	2	1	2	3	3	3	3	3	3	0	0	0	20.2	10.9	20.2	37.8	37.8	37.8	37.8	37.8	37.8	-3.25175	0.000188024	-5.39792	2.60317e-06	-5.56368	1.98993e-06	-2.14617	0.00321354	-2.31193	0.00181684	-0.165754	0.84994
P62317	Snrpd2	24.6951	24.6285	23.1619	27.5752	27.4263	27.3471	29.8138	29.2208	29.801	29.9671	30.1282	29.9839	3	1	1	3	5	3	6	6	8	6	7	7	21.2	15.3	5.9	22.9	47.5	22.9	52.5	50.8	67.8	53.4	61.9	61.9	-3.2877	1.98106e-05	-5.45003	2.69019e-07	-5.86454	1.40441e-07	-2.16233	0.000492959	-2.57684	0.000122022	-0.414509	0.457284
P62320	Snrpd3	23.8334	23.6526	23.983	28.1046	28.3724	28.5245	31.2316	31.0659	31.0522	31.0616	31.1421	31.335	1	1	0	3	3	3	4	5	4	5	4	5	16.7	16.7	0	30.2	30.2	30.2	46	53.2	46	53.2	47.6	53.2	-4.51087	1.46484e-08	-7.29357	6.0689e-10	-7.35655	5.27262e-10	-2.7827	6.28766e-07	-2.84568	3.24312e-07	-0.0629757	0.839909
P62331	Arf6	27.4863	27.0677	23.7408	28.7634	28.867	28.44	29.0209	29.3041	29.2787	28.996	28.7751	28.7059	2	2	1	3	3	3	5	5	5	4	5	5	17.7	23.4	6.3	26.3	26.3	26.3	44.6	44.6	44.6	38.3	44.6	44.6	-2.59185	0.0141773	-3.10297	0.00394072	-2.72739	0.00827686	-0.511115	0.595021	-0.135539	0.889493	0.375576	0.773363
P62334	Psmc6	26.0101	26.5439	26.528	29.3822	28.9705	29.3272	30.0116	30.5423	30.1756	31.421	31.9548	32.3075	3	4	5	10	10	9	14	14	14	17	16	15	14.9	18.3	16.5	35.5	35.5	27.8	43.7	42.2	42.7	49.4	45	42.4	-2.86598	5.39406e-06	-3.88251	3.29917e-07	-5.53376	2.34124e-08	-1.01652	0.00746282	-2.66778	9.63993e-06	-1.65125	0.00111796
P62342	Selenot	27.9751	27.4517	27.6605	28.1204	28.281	28.3361	28.2983	27.7221	27.8061	27.0778	27.199	26.8987	2	3	3	3	3	3	4	4	4	4	4	4	11.8	15.4	15.4	16.4	16.4	16.4	21.5	21.5	21.5	21.5	21.5	21.5	-0.550068	0.0433937	-0.246383	0.308571	0.637257	0.0182844	0.303686	0.237955	1.18733	0.0005417	0.88364	0.0101414
P62482	Kcnab2	24.6326	23.2379	24.2312	27.0577	27.7272	27.8949	30.1432	30.0668	30.1901	29.3364	29.371	29.3891	1	0	0	2	2	3	6	7	6	6	5	5	5.4	0	0	5.4	9.5	17.7	27.5	28.3	27.5	22.6	20.7	20.7	-3.52602	6.00241e-06	-6.09948	6.12455e-08	-5.33162	1.43568e-07	-2.57346	7.70992e-05	-1.80559	0.00076891	0.767867	0.121035
P62488	Polr2g	22.8132	24.9199	23.0567	25.2273	24.0888	23.5711	26.8757	26.9138	27.1385	27.5455	27.5759	27.4326	0	0	0	2	1	1	3	3	6	5	3	5	0	0	0	11.6	4.7	11	18.6	18.6	47.7	39	23.3	39	-0.699151	0.292846	-3.3794	0.000211217	-3.92138	6.84476e-05	-2.68024	0.00152183	-3.22223	0.000387687	-0.541988	0.517714
P62627	Dynlrb1	27.2389	27.1255	26.3141	28.4706	28.5216	28.4264	28.6341	28.5605	28.7156	29.1008	29.1975	28.9434	2	3	2	2	2	3	3	3	3	3	3	3	26	38.5	21.9	21.9	21.9	38.5	38.5	38.5	38.5	38.5	38.5	38.5	-1.58	0.000160503	-1.7439	5.37061e-05	-2.18773	8.95854e-06	-0.163903	0.572219	-0.607724	0.0401939	-0.443822	0.196066
P62700	Ypel5	22.8065	23.431	24.5057	24.2681	24.7182	24.0765	26.0305	25.9247	25.9648	25.7865	26.3377	26.5271	0	0	0	1	0	0	4	3	4	4	4	3	0	0	0	8.3	0	0	41.3	29.8	41.3	41.3	41.3	29.8	-0.773218	0.110826	-2.39225	0.000227438	-2.63604	0.000109207	-1.61904	0.00424925	-1.86282	0.0016187	-0.243787	0.702599
P62702	Rps4x	28.481	29.0235	28.8318	31.2604	31.3041	31.2373	33.0534	33.1127	33.079	33.2811	33.2282	33.415	5	5	6	12	13	14	15	18	16	14	15	15	20.2	21.3	23.2	46.4	48.7	51	49	55.1	54.4	49	55.5	55.5	-2.48851	5.18542e-07	-4.30294	6.81212e-09	-4.52935	4.58282e-09	-1.81442	7.49914e-06	-2.04084	2.38184e-06	-0.226418	0.367785
P62717	Rpl18a	29.2693	29.5705	29.4939	30.5466	30.5306	30.4741	32.1566	32.2435	32.192	32.4205	32.4434	32.5187	4	5	5	10	10	12	8	10	11	11	10	11	20.5	21	21	43.2	43.2	47.7	39.8	48.9	50.6	50.6	48.9	50.6	-1.07255	8.40683e-05	-2.75282	4.46274e-08	-3.01631	2.16115e-08	-1.68027	4.47605e-06	-1.94376	1.13239e-06	-0.26349	0.216898
P62743	Ap2s1	26.7767	27.1933	26.9682	26.4545	22.9574	24.2468	26.3297	26.7401	26.676	26.8912	26.6889	26.5143	2	1	1	2	1	2	3	3	3	4	4	4	16.9	8.5	8.5	16.9	8.5	16.9	21.8	21.8	21.8	21.8	21.8	21.8	2.42648	0.00988105	0.397458	0.607893	0.28126	0.720962	-2.02902	0.0232918	-2.14522	0.0164771	-0.116198	0.927344
P62746	Rhob	24.7406	24.2411	22.8482	28.0557	27.902	27.5552	23.7418	23.765	25.0797	22.687	24.0005	24.7438	1	0	0	2	2	2	0	0	0	0	0	0	10.7	4.6	4.6	18.4	18.4	18.4	4.6	13.3	13.3	4.6	4.6	4.6	-3.89433	0.000262368	-0.252177	0.722139	0.132858	0.855097	3.64215	0.000465585	4.02719	0.000195183	0.385034	0.703189
P62748	Hpcal1	28.0179	28.0757	28.0223	30.3877	29.8854	29.8497	30.1496	30.0125	29.9491	31.2417	31.2116	31.1977	3	3	3	5	5	5	4	4	4	5	5	5	30.6	30.6	30.6	46.1	49.7	49.7	37.3	37.3	37.3	47.7	47.7	47.7	-2.00232	3.15602e-06	-1.99845	1.96431e-06	-3.17836	5.43183e-08	0.00386975	0.988438	-1.17604	0.000164088	-1.17991	0.000603608
P62751	Rpl23a	27.6395	27.1862	27.4766	29.9415	29.71	29.7681	31.9935	32.0768	31.8111	32.361	32.2177	32.2435	4	4	5	5	5	5	10	10	11	11	10	11	20.5	20.5	26.9	31.4	26.9	26.9	39.7	39.7	40.4	49.4	48.7	49.4	-2.37242	7.67056e-07	-4.52636	5.4285e-09	-4.83993	3.50873e-09	-2.15394	2.58263e-06	-2.46751	6.89638e-07	-0.313576	0.212264
P62754	Rps6	29.7012	29.4868	29.3244	30.0977	30.1044	30.0914	32.3967	32.599	32.4682	32.7574	32.5776	32.9007	3	6	4	10	7	10	11	11	12	9	8	10	12.4	26.5	18.9	35.3	31.7	38.6	36.9	30.5	30.1	31.3	28.1	32.5	-0.593703	0.00949888	-2.98384	5.86387e-08	-3.24106	2.90645e-08	-2.39014	9.89999e-07	-2.64736	3.28516e-07	-0.257217	0.287383
P62774	Mtpn	28.0699	26.5803	27.9956	30.8912	30.8022	30.6655	32.6383	32.5582	32.4249	31.3649	31.938	31.2176	3	3	3	7	6	5	7	8	8	7	7	6	46.6	39	39	65.3	62.7	62.7	62.7	62.7	62.7	57.6	57.6	57.6	-3.23771	2.12881e-05	-4.99187	5.0256e-07	-3.95824	2.89098e-06	-1.75416	0.00183536	-0.720529	0.106728	1.03363	0.0618049
P62806	H4c1	25.9556	27.6237	25.9505	30.6607	30.5493	30.7846	30.3966	30.4106	30.4221	31.084	31.1179	31.1826	2	4	2	11	11	10	8	8	8	11	8	9	17.5	30.1	17.5	54.4	54.4	53.4	60.2	60.2	60.2	61.2	59.2	60.2	-4.15492	4.32108e-06	-3.89984	4.36939e-06	-4.61823	1.12604e-06	0.255083	0.589113	-0.463305	0.304534	-0.718388	0.197612
P62814	Atp6v1b2	33.066	33.3229	33.0302	31.7847	31.643	31.8357	30.9163	30.918	30.9326	30.9798	30.8829	30.8259	17	16	16	15	15	17	15	14	14	12	11	13	34.4	34.4	32.5	29.5	32.3	32.5	30.3	30.3	27.4	22.5	20.4	24.3	1.38525	1.55275e-05	2.21739	2.72323e-07	2.24352	2.26899e-07	0.832142	0.000720981	0.858269	0.000508115	0.0261265	0.927134
P62821	Rab1A	31.0729	31.6153	31.9807	31.2295	30.7075	31.1146	30.5719	30.4799	31.4177	29.3744	29.3974	29.3486	6	6	7	5	4	5	4	5	5	2	1	2	53.2	54.1	62	48.3	43.9	49.8	47.3	55.6	55.6	28.8	19	33.2	0.539103	0.149003	0.733136	0.0475085	2.18283	6.74624e-05	0.194033	0.606437	1.64373	0.00069751	1.4497	0.0048717
P62827	Ran	30.5503	30.3916	30.4667	33.5816	33.5309	33.7103	33.9887	33.9742	33.9389	34.5616	34.5553	34.6062	9	9	10	15	14	15	16	16	16	14	14	14	43.5	43.5	43.5	50.9	50.5	50.9	50	50	50	45.8	45.8	45.8	-3.13803	3.09994e-08	-3.49772	6.97745e-09	-4.1048	2.67127e-09	-0.359685	0.0441745	-0.966772	0.000123737	-0.607087	0.00813014
P62830	Rpl23	29.7903	30.2071	30.3871	30.0554	29.9378	30.0562	32.6015	32.4523	32.4853	32.8704	32.9006	32.9933	4	3	3	7	7	8	7	7	7	6	5	5	32.9	18.6	18.6	45	45	45	51.4	51.4	51.4	49.3	43.6	43.6	0.111716	0.613518	-2.38482	5.61607e-07	-2.79325	1.53896e-07	-2.49654	1.29118e-06	-2.90497	3.09433e-07	-0.408431	0.118783
P62835	Rap1a	29.2448	29.306	29.1663	30.0878	30.3997	30.2507	29.6508	29.6686	29.2472	29.8425	29.908	30.0328	3	3	3	3	3	3	2	2	2	2	2	2	25	29.3	29.3	37.5	37.5	37.5	33.2	33.2	33.2	33.2	33.2	33.2	-1.00699	0.000468691	-0.28311	0.161058	-0.68869	0.00414673	0.723878	0.00410503	0.318299	0.128053	-0.40558	0.11113
P62843	Rps15	24.3555	23.7353	25.2042	28.0153	27.9342	27.756	29.553	29.5749	29.3966	30.7445	30.0735	30.7311	0	0	0	3	3	4	5	5	4	5	4	5	0	0	0	17.9	17.2	17.9	36.6	36.6	36.6	36.6	36.6	36.6	-3.47018	6.72183e-06	-5.07651	2.30817e-07	-6.08472	5.50902e-08	-1.60633	0.00187273	-2.61454	5.67967e-05	-1.00821	0.0490518
P62849	Rps24	23.502	23.8163	27.4375	29.2474	29.3794	29.6227	31.134	31.358	31.3157	31.7986	31.5958	31.5303	1	1	3	5	5	5	5	5	5	4	4	4	11.3	11.3	20.3	27.1	27.1	27.1	27.1	27.1	27.1	26.3	26.3	26.3	-4.49789	0.000702336	-6.35065	3.98372e-05	-6.72297	2.48176e-05	-1.85276	0.072502	-2.22507	0.0335085	-0.372314	0.788315
P62852	Rps25	22.8018	23.4069	25.9633	29.7277	29.8567	29.9795	31.619	31.5297	31.6856	32.0556	31.8603	32.1513	1	0	0	5	5	5	4	5	4	4	4	5	7.2	0	0	29.6	29.6	29.6	29.6	29.6	29.6	29.6	29.6	29.6	-5.79731	1.62577e-05	-7.55408	1.36654e-06	-7.96504	8.68112e-07	-1.75678	0.033551	-2.16773	0.0114365	-0.410957	0.691577
P62855	Rps26	28.8982	28.6197	28.6018	30.0172	29.7679	30.0554	31.2339	31.3821	31.5521	31.4795	31.4955	31.3186	2	2	2	2	2	2	3	3	4	3	3	3	18.3	18.3	18.3	18.3	18.3	18.3	24.3	24.3	37.4	24.3	24.3	24.3	-1.24024	8.93987e-05	-2.68278	1.63835e-07	-2.72461	1.28998e-07	-1.44254	3.62762e-05	-1.48437	2.36662e-05	-0.0418275	0.892143
[truncated: 3,609 more rows]

## Sheet: Ti4+-IMAC enriched proteins
Protein ID	Gene names	LFQ intensity kidney Ti4+-IMAC enriched-RP1	LFQ intensity kidney Ti4+-IMAC enriched-RP2	LFQ intensity kidney Ti4+-IMAC enriched-RP3	LFQ intensity lung Ti4+-IMAC enriched-RP1	LFQ intensity lung Ti4+-IMAC enriched-RP2	LFQ intensity lung Ti4+-IMAC enriched-RP3	LFQ intensity spleen Ti4+-IMAC enriched-RP1	LFQ intensity spleen Ti4+-IMAC enriched-RP2	LFQ intensity spleen Ti4+-IMAC enriched-RP3	LFQ intensity thymus Ti4+-IMAC enriched-RP1	LFQ intensity thymus Ti4+-IMAC enriched-RP2	LFQ intensity thymus Ti4+-IMAC enriched-RP3	Unique peptides kidney Ti4+-IMAC enriched-RP1	Unique peptides kidney Ti4+-IMAC enriched-RP2	Unique peptides kidney Ti4+-IMAC enriched-RP3	Unique peptides lung Ti4+-IMAC enriched-RP1	Unique peptides lung Ti4+-IMAC enriched-RP2	Unique peptides lung Ti4+-IMAC enriched-RP3	Unique peptides spleen Ti4+-IMAC enriched-RP1	Unique peptides spleen Ti4+-IMAC enriched-RP2	Unique peptides spleen Ti4+-IMAC enriched-RP3	Unique peptides thymus Ti4+-IMAC enriched-RP1	Unique peptides thymus Ti4+-IMAC enriched-RP2	Unique peptides thymus Ti4+-IMAC enriched-RP3	Sequence coverage kidney Ti4+-IMAC enriched-RP1	Sequence coverage kidney Ti4+-IMAC enriched-RP2	Sequence coverage kidney Ti4+-IMAC enriched-RP3	Sequence coverage lung Ti4+-IMAC enriched-RP1	Sequence coverage lung Ti4+-IMAC enriched-RP2	Sequence coverage lung Ti4+-IMAC enriched-RP3	Sequence coverage spleen Ti4+-IMAC enriched-RP1	Sequence coverage spleen Ti4+-IMAC enriched-RP2	Sequence coverage spleen Ti4+-IMAC enriched-RP3	Sequence coverage thymus Ti4+-IMAC enriched-RP1	Sequence coverage thymus Ti4+-IMAC enriched-RP2	Sequence coverage thymus Ti4+-IMAC enriched-RP3	logFC(kidney/lung)	P value Val(kidney/lung)	logFC(kidney/spleen)	P value Val(kidney/spleen)	logFC(kidney/thymus)	P value Val(kidney/thymus)	logFC(lung/spleen)	P value Val(lung/spleen)	logFC(lung/thymus)	P value Val(lung/thymus)	logFC(spleen/thymus)	P value Val(spleen/thymus)
[truncated: 3,601 more rows]
