# Supplementary material for: Deciphering Nucleic Acid Binding Proteome of Mouse Immune Organs Reveals Hub Proteins for Aging
Source: Mol Cell Proteomics. 2023 Jun 28;22(8):100611. doi: 10.1016/j.mcpro.2023.100611 (PMC10412848; doi:10.1016/j.mcpro.2023.100611)
Supplement: Supplementary Table — 2 [file mmc3.xlsx]

## Sheet: Sheet1
The list of NABPs identified in mouse spleen and thymus across the 6 different age stages.

## Sheet: Spleen
Protein ID	Gene name	LFQ Intensity Spleen 12W-RP1	LFQ Intensity Spleen 12W-RP2	LFQ Intensity Spleen 12W-RP3	LFQ Intensity Spleen 12W-RP4	LFQ Intensity Spleen 1W-RP1	LFQ Intensity Spleen 1W-RP2	LFQ Intensity Spleen 1W-RP3	LFQ Intensity Spleen 1W-RP4	LFQ Intensity Spleen 24W-RP1	LFQ Intensity Spleen 24W-RP2	LFQ Intensity Spleen 24W-RP3	LFQ Intensity Spleen 24W-RP4	LFQ Intensity Spleen 48W-RP1	LFQ Intensity Spleen 48W-RP2	LFQ Intensity Spleen 48W-RP3	LFQ Intensity Spleen 48W-RP4	LFQ Intensity Spleen 4W-RP1	LFQ Intensity Spleen 4W-RP2	LFQ Intensity Spleen 4W-RP3	LFQ Intensity Spleen 4W-RP4	LFQ Intensity Spleen 72W-RP1	LFQ Intensity Spleen 72W-RP2	LFQ Intensity Spleen 72W-RP3	LFQ Intensity Spleen 72W-RP4	Unique peptides Spleen 12W-RP1	Unique peptides Spleen 12W-RP2	Unique peptides Spleen 12W-RP3	Unique peptides Spleen 12W-RP4	Unique peptides Spleen 1W-RP1	Unique peptides Spleen 1W-RP2	Unique peptides Spleen 1W-RP3	Unique peptides Spleen 1W-RP4	Unique peptides Spleen 24W-RP1	Unique peptides Spleen 24W-RP2	Unique peptides Spleen 24W-RP3	Unique peptides Spleen 24W-RP4	Unique peptides Spleen 48W-RP1	Unique peptides Spleen 48W-RP2	Unique peptides Spleen 48W-RP3	Unique peptides Spleen 48W-RP4	Unique peptides Spleen 4W-RP1	Unique peptides Spleen 4W-RP2	Unique peptides Spleen 4W-RP3	Unique peptides Spleen 4W-RP4	Unique peptides Spleen 72W-RP1	Unique peptides Spleen 72W-RP2	Unique peptides Spleen 72W-RP3	Unique peptides Spleen 72W-RP4
P58742	Aaas	25.2901	24.9074	24.9631	25.1115	23.9876	23.8656	23.1194	23.7425	24.6401	25.3356	26.2596	26.3994	25.6114	24.4224	25.5207	24.4852	23.759	23.5751	24.193	23.5128	24.3214	24.8351	24.8435	24.9717	12	11	11	12	3	4	3	4	9	13	15	12	12	10	13	9	5	4	6	3	8	11	10	11
P61222	Abce1	26.4613	26.6516	26.1673	26.7136	24.0843	23.4353	24.8576	24.3719	23.99	24.9856	24.2743	24.4881	26.8723	26.439	26.4618	26.5862	24.9048	24.9869	24.8982	24.7337	23.3594	23.9303	23.8699	22.7343	20	20	15	18	8	7	8	7	9	10	10	10	15	17	16	15	6	5	2	7	6	8	8	5
Q6P542	Abcf1	28.4784	28.0435	27.8497	28.3356	28.0713	28.5362	28.3363	28.8474	28.679	28.8276	28.6736	28.4893	28.5492	28.3846	26.6498	28.1023	27.6542	28.3287	28.6309	28.0524	28.8345	28.6548	28.638	28.5721	23	21	19	21	9	9	10	7	26	26	28	23	21	24	15	18	14	9	11	13	25	23	23	20
Q99LE6	Abcf2	24.6226	24.5259	24.6227	24.6349	22.6121	24.2131	23.3281	25.4191	24.2466	24.502	23.7547	24.557	25.0889	24.9695	23.159	24.7987	24.8893	25.59	25.154	25.8486	24.3115	24.052	24.2164	24.3237	11	12	11	11	4	4	3	5	8	10	7	6	11	11	5	10	7	5	5	5	7	10	5	5
Q8BYZ1	Abi3	24.8411	24.6285	24.2623	23.7005	23.2711	25.3638	23.2484	25.446	23.7108	24.0964	23.5638	23.3806	24.0187	24.1334	25.0162	24.6082	22.8805	24.718	25.4271	21.3597	25.049	23.8138	24.085	24.3782	8	9	10	9	2	2	2	3	9	9	8	4	9	9	9	8	3	2	2	2	8	8	9	8
Q8K4G5	Ablim1	27.0666	26.9943	26.7144	25.7372	24.7855	27.0392	24.7062	26.6925	26.8053	25.985	25.2938	25.232	26.5566	26.9357	26.7363	27.0978	26.4293	27.2445	26.7932	26.8395	27.7603	26.993	26.908	27.2076	18	17	16	10	10	5	8	5	17	13	13	12	10	15	8	14	13	11	7	11	17	17	16	20
Q8BWT1	Acaa2	26.0599	26.834	26.6632	26.3756	24.2933	25.4278	23.9454	25.8591	26.7888	27.0249	26.7291	26.6996	26.4422	27.4109	26.3703	27.1798	24.9943	24.3211	26.654	23.9424	27.244	27.1699	27.0607	27.1585	15	16	16	17	8	7	9	6	13	15	14	15	11	17	15	17	9	4	7	6	14	15	11	14
Q07417	Acads	25.6725	25.7841	26.1438	25.5596	22.2115	24.8398	21.8398	24.0421	24.5054	24.6414	24.5627	24.2471	24.5541	25.9283	24.4865	25.939	23.8143	24.629	25.2328	25.7054	25.0503	24.5914	24.5854	24.8813	10	13	13	10	3	5	2	6	11	12	12	10	9	13	7	13	7	4	3	4	9	9	9	8
Q8QZT1	Acat1	25.7004	26.3576	26.1281	25.8197	22.7273	26.1132	22.6939	25.4815	26.8077	26.4837	25.8123	25.9836	25.5853	26.8186	26.2698	27.6075	24.3986	26.0119	27.1003	25.2918	26.9195	26.5871	26.7317	26.8447	10	10	10	11	2	5	5	4	12	13	11	11	10	10	12	13	2	3	4	2	12	11	14	11
Q5EE38	Acd	23.4434	22.9898	23.5015	23.7469	22.4604	21.849	24.3193	21.7114	23.4892	23.568	24.1155	23.7922	23.9497	22.9977	23.897	20.5136	22.4711	23.2949	22.8055	23.5082	23.2621	23.0748	23.6503	23.1752	5	5	7	6	3	2	3	2	7	6	6	7	3	3	7	2	2	2	2	2	6	7	7	5
Q9JIX8	Acin1	29.4529	29.1135	29.0388	28.2338	29.845	31.5337	29.3481	32.1367	29.9387	29.8656	30.0955	30.1031	29.0802	29.1376	29.4036	29.1373	31.0806	31.892	31.8642	31.8677	30.3713	30.1977	30.2402	30.6311	38	37	36	32	27	24	27	21	43	41	41	43	31	33	33	31	31	21	25	21	40	42	40	39
Q9Z2N8	Actl6a	28.0198	27.9903	27.7829	28.0697	27.0841	26.8123	27.1258	26.465	28.7705	28.766	29.2969	29.1045	28.2245	27.9269	28.1891	27.7388	25.2137	27.7007	24.5376	25.7498	28.7654	28.9786	29.0673	28.8731	10	10	11	11	8	7	9	7	13	9	13	15	10	8	11	11	11	7	8	9	12	13	10	12
Q7TPR4	Actn1	28.3982	28.9829	28.3762	28.7887	24.271	26.2774	24.0138	27.0096	25.3644	25.3316	25.4786	26.1494	27.7718	27.6831	27.3646	28.1774	25.2407	24.9712	25.8198	25.0431	25.1116	25.1	25.7789	25.322	30	31	32	29	5	6	4	4	19	19	18	22	24	27	26	27	5	5	4	5	11	17	22	16
P57780	Actn4	30.3405	30.5272	30.4356	30.348	28.5022	30.4982	28.4915	30.7386	27.9964	27.8932	28.0007	29.0462	30.2882	30.3055	30.1057	30.2783	29.8784	29.3033	30.4506	28.4161	28.4416	28.0491	28.1878	27.9324	38	39	36	37	12	9	12	9	27	29	28	33	37	36	33	33	10	7	8	9	24	27	27	26
P61161	Actr2	29.6496	29.5712	29.6084	29.5509	26.413	28.3493	25.624	28.4499	29.253	29.4564	29.761	29.6232	29.5474	29.4485	30.2656	29.2247	26.9777	27.3985	26.9222	27.4305	29.1639	29.5717	29.8316	29.2912	18	17	18	18	7	5	7	6	19	18	20	18	17	18	19	19	7	5	7	5	17	19	20	18
Q99JY9	Actr3	30.3995	30.4599	30.5434	30.5627	27.6319	27.805	27.8212	28.1043	30.4851	30.5786	30.6674	30.6529	30.5258	30.6988	31.382	30.1842	28.4239	28.4427	28.6773	28.1929	30.705	30.5829	30.5472	30.5714	25	25	24	24	14	13	13	12	25	25	25	25	22	24	24	24	14	12	13	12	23	24	24	24
Q99MU3	Adar	24.3332	24.0885	23.8199	24.3345	22.7074	24.7554	22.3084	25.3372	23.7213	24.4907	24.4447	24.5061	24.0855	23.9844	23.6782	24.5489	24.3956	23.9598	25.0812	24.1204	24.1039	24.018	24.3063	24.5351	12	10	12	9	3	2	3	3	10	6	9	12	5	8	6	10	5	2	4	2	12	11	9	10
Q9QYC0	Add1	26.9679	26.9021	26.7929	26.5421	28.285	29.2814	28.003	29.1167	28.2871	27.7328	27.5885	27.4525	27.2837	26.9575	26.9469	27.3339	27.3481	28.2045	28.8845	27.0988	28.0795	28.3719	27.9919	28.1815	17	16	16	16	10	6	11	7	18	18	18	17	14	16	16	24	6	10	8	9	19	21	18	20
Q9QYB8	Add2	25.0341	25.7004	26.0378	25.935	25.6963	25.5881	25.8232	24.6116	27.536	26.3617	25.1962	24.6938	26.8005	25.4118	25.2054	25.9137	23.9946	20.0247	23.1299	22.5985	26.3801	27.3559	23.2736	26.6641	10	13	13	10	10	9	7	6	14	11	10	9	12	8	11	13	3	2	6	7	9	12	3	12
Q9QYB5	Add3	26.3537	26.3294	26.2077	27.2079	26.8523	26.8669	28.1017	25.7125	26.9017	26.7251	27.0713	26.6443	27.1079	26.5379	26.6736	26.612	27.0456	28.6275	27.191	28.4492	27.1109	27.5365	27.1099	27.2446	16	15	14	14	4	8	6	6	20	16	16	16	13	13	9	16	5	7	7	6	16	19	16	17
Q9Z103	Adnp	26.3097	26.0009	26.1836	26.3282	24.6086	27.1686	26.1552	27.162	26.0843	25.965	26.1232	26.438	26.0328	25.6941	26.7809	25.637	26.8517	27.5219	26.6688	26.8526	26.0883	26.0825	26.6455	26.2016	20	14	17	14	8	12	7	11	21	21	24	22	11	16	19	14	12	12	12	13	21	21	17	25
Q8CJG0	Ago2	27.0301	27.2068	27.2803	27.3555	26.4119	24.7682	24.9965	24.8265	27.4062	27.5245	27.3797	27.4451	26.6464	27.7701	27.2621	27.2484	25.4601	26.2659	22.6649	26.4926	27.6063	27.0885	27.8398	27.3738	27	23	29	26	4	3	4	3	30	31	27	26	19	33	25	20	8	6	6	5	24	28	25	29
Q8CJF7	Ahctf1	26.5029	26.139	26.1889	25.5527	25.9402	27.2883	25.8086	26.7933	26.7327	26.6606	26.7842	26.9067	26.6367	26.3496	26.0015	26.4752	26.2715	27.1443	26.7907	25.4214	26.957	26.9353	27.0328	27.2425	43	37	36	28	7	6	9	9	44	42	43	35	24	37	25	24	14	8	16	9	39	42	44	38
Q9Z0X1	Aifm1	26.0404	25.9348	26.6879	26.6246	26.4337	27.6606	26.6486	26.8027	25.9682	26.4173	26.4481	26.4736	26.127	25.5454	25.9796	26.1027	25.7565	25.5149	28.6068	25.5354	26.6013	26.3425	26.268	25.7598	18	16	18	19	9	11	9	10	16	17	18	15	19	16	13	14	9	6	9	3	14	18	15	15
E9Q394	Akap13	25.3763	25.364	25.1502	25.7939	25.6556	26.9596	25.5917	26.732	25.3436	25.187	24.6716	24.258	25.5871	25.1042	24.9756	25.5937	26.2876	24.7818	26.9867	25.0595	25.7785	25.3928	25.0761	25.4285	20	19	16	18	9	9	11	9	21	19	21	13	15	15	7	15	8	5	8	6	19	26	13	23
Q9Z110	Aldh18a1	26.7275	27.1362	27.007	26.8265	27.4943	28.3729	26.9195	27.748	26.7725	26.4489	26.4765	26.6492	27.5461	27.2151	26.7656	27.6296	27.1416	28.3282	27.4719	28.1254	26.9931	26.7867	26.7787	26.7543	20	21	20	20	13	11	11	11	18	21	21	21	18	22	17	24	14	14	11	13	14	20	17	16
P47738	Aldh2	26.095	26.5966	27.8536	26.5393	25.1181	25.8063	25.4585	25.8658	25.8149	26.1788	26.1415	26.2373	26.382	27.5796	25.6356	26.8695	22.4321	23.9491	24.7658	23.7815	26.8674	26.2592	26.4405	26.5341	13	14	17	15	8	9	9	8	15	14	15	15	11	17	11	18	6	5	8	7	14	15	16	15
P05064	Aldoa	28.3907	28.181	28.5312	27.805	29.2457	30.4941	29.2576	29.6749	28.7404	28.4296	28.2109	28.1799	27.8319	28.7778	31.0439	28.5348	29.6019	30.6391	30.1342	30.3156	28.8635	28.8758	29.1012	29.4591	21	18	19	19	12	10	12	11	18	18	18	17	18	20	24	22	10	9	9	11	17	19	16	20
O08583	Alyref	29.2662	29.8915	29.6579	28.9395	27.8585	28.6535	28.1333	28.9439	30.3963	29.8476	29.9555	29.9927	28.8318	29.8864	28.939	29.406	28.9362	26.3489	27.0319	26.0742	30.2244	30.6265	30.1623	30.517	7	7	6	7	5	4	5	3	7	7	7	7	7	7	4	7	6	4	5	5	8	7	8	8
Q02357	Ank1	30.8269	31.0968	31.2932	30.4996	30.6177	30.8206	30.5938	30.8574	31.5564	31.2141	29.0401	29.8946	31.1907	31.3949	30.9249	31.5984	29.9786	28.3921	29.721	28.3809	31.5491	31.5277	29.5493	31.2532	73	71	72	66	50	38	49	38	78	74	51	57	70	76	67	73	28	28	34	34	70	71	58	71
O35381	Anp32a	28.5105	28.0433	27.628	28.3573	27.8784	28.9566	27.7067	28.744	27.8042	27.7489	27.9858	28.4234	27.8594	28.5454	27.8609	28.612	27.6976	29.9618	29.8	28.6529	27.975	28.7669	28.3169	28.7626	8	8	8	8	5	5	5	6	7	6	7	6	7	8	7	8	6	4	6	5	8	8	6	7
Q9EST5	Anp32b	27.5571	26.9903	27.003	27.6146	26.6051	26.9121	27.6328	27.0803	26.7287	26.8874	26.799	26.9259	26.7195	27.3939	26.627	27.8597	26.8577	27.4358	26.9106	27.6021	27.422	27.5657	26.5109	26.8371	6	6	6	6	5	5	5	5	6	6	6	6	6	6	5	5	5	4	5	4	5	6	6	5
P10107	Anxa1	27.2648	28.5111	27.9568	28.8336	26.1774	26.123	24.7253	26.3078	22.8089	24.9317	24.6624	24.9621	26.7299	26.919	26.0286	26.2449	23.434	23.8393	26.145	23.7986	20.4592	23.1241	22.3515	22.3038	21	26	23	25	8	9	7	9	7	10	14	14	15	21	10	15	3	6	8	5	4	7	6	5
P97384	Anxa11	24.8532	25.7783	25.5281	25.8061	22.8813	21.9016	23.136	24.2245	24.2349	24.6355	24.2173	23.5915	25.0785	25.2041	23.8986	24.0958	21.5054	22.3049	25.349	21.7231	23.2046	23.663	23.8128	23.3035	14	16	14	14	3	3	3	6	12	11	11	10	9	13	9	8	2	2	4	2	5	8	4	5
P07356	Anxa2	27.4055	28.0846	27.6935	27.8251	26.018	25.7049	25.9252	26.7982	23.0662	24.8807	24.0781	23.5469	27.3039	28.1837	25.4186	27.477	25.4411	26.0219	27.598	26.2651	23.2513	24.2702	24.1	23.5715	20	19	21	21	9	11	9	10	5	7	8	6	14	22	15	18	6	4	9	4	7	8	10	8
P14824	Anxa6	27.1481	28.4078	27.4904	28.0376	24.7767	25.1257	24.574	25.1472	22.2708	22.5135	20.4359	22.2088	27.9999	27.9903	27.395	26.7012	22.8197	19.0528	27.6388	20.3077	22.1231	20.9442	22.9824	20.4605	30	32	33	34	10	12	10	11	10	10	8	9	31	33	27	23	12	5	20	6	8	7	12	6
O35643	Ap1b1	27.7672	27.7671	27.6375	27.6241	26.363	27.1269	25.0906	26.6058	25.6832	25.6255	24.9983	24.9099	27.5517	27.7293	27.5522	27.5381	26.9116	26.187	27.5501	25.7577	25.1937	25.3816	25.8773	25.7658	16	16	13	12	4	4	4	5	7	6	3	3	8	13	8	10	4	3	5	2	3	4	3	5
P17426	Ap2a1	27.3508	27.5161	27.4603	27.5176	26.1218	26.5851	26.0577	26.8241	24.9306	24.1634	23.8259	23.1595	27.8197	27.4272	27.2771	27.7116	25.0493	24.6823	26.6359	23.201	23.1331	23.7154	24.8055	22.9992	21	21	20	23	8	7	9	6	9	5	7	4	16	18	22	22	6	6	9	5	5	5	7	2
P17427	Ap2a2	26.8187	27.1038	26.8854	26.8737	25.2629	26.6151	25.2484	26.715	25.8654	25.3972	25.1947	25.5593	26.9537	26.8091	26.6555	27.1175	25.7814	25.2241	26.2533	24.8197	25.7112	25.26	25.8866	25.3295	23	23	24	23	5	5	6	5	21	20	16	12	19	23	19	22	5	3	5	7	14	19	19	14
Q9DBG3	Ap2b1	26.441	26.9401	26.5597	26.6529	25.066	26.8666	24.9188	26.475	24.4015	24.766	24.2211	24.1468	26.6623	26.5469	26.6922	26.6744	25.7481	26.1265	26.2797	24.391	24.1151	23.4458	24.4795	23.7738	15	16	15	15	4	5	3	4	11	10	9	6	15	13	15	16	4	4	4	3	8	8	8	6
P84091	Ap2m1	26.5206	26.5128	27.1145	26.8471	26.3881	27.1963	26.3704	26.7077	26.1183	26.3952	26.2681	26.6791	26.6632	26.6738	25.9578	26.7949	27.5349	27.0071	27.5165	26.8363	26.3084	26.1216	26.1187	25.9775	12	14	13	11	5	4	4	3	12	12	12	11	12	13	12	13	6	5	8	7	12	11	10	10
Q9Z1T1	Ap3b1	26.3879	26.3646	26.619	26.5399	23.8449	27.3416	23.6281	25.6679	25.8028	26.5297	25.8048	25.9322	26.409	26.7264	26.3313	26.3432	24.7236	24.8927	23.5295	24.63	26.0553	26.3241	26.0847	25.7507	25	25	27	25	8	6	7	4	21	28	22	22	22	26	21	18	6	6	7	6	15	22	19	18
P28352	Apex1	30.2007	30.2425	29.7869	30.2514	27.7353	27.6704	27.6165	28.0687	30.0021	30.1049	29.7064	30.0229	29.9964	30.1131	29.5954	29.5141	29.4238	29.5555	29.8376	29.6356	29.9061	30.1143	29.535	29.6047	19	20	19	18	12	9	10	5	20	18	20	20	17	20	18	22	8	8	9	7	16	17	17	20
O35841	Api5	28.8258	28.7923	28.6753	28.925	26.9336	27.2113	26.6216	27.7633	27.0172	26.5219	26.457	26.7823	28.8497	28.9562	29.0581	28.2354	27.4248	26.548	28.6822	27.4051	26.9942	27.0901	26.9258	27.2772	24	23	23	22	12	10	12	9	17	15	15	17	22	23	21	20	15	14	11	11	14	15	11	14
Q5XJY5	Arcn1	25.6265	25.698	25.7148	26.1296	25.3974	24.211	25.4715	25.6899	26.078	26.2066	26.0088	26.1719	26.1273	26.3478	26.3724	25.7274	24.9686	24.6506	23.9973	25.4912	25.7553	25.9619	26.4383	26.2108	12	12	12	14	7	3	5	3	14	12	14	12	11	13	8	9	2	4	4	4	9	14	12	9
Q3UL36	Arglu1	25.4051	25.3049	24.8458	25.1829	29.4163	29.6315	29.8365	29.0664	25.001	25.1156	26.6324	26.8454	24.725	24.4394	26.5407	26.5746	29.2893	30.204	29.9606	30.1126	25.8255	25.3334	25.8768	26.1453	5	5	4	5	4	5	4	5	4	3	6	4	2	5	5	2	3	4	3	4	3	3	2	3
Q811M1	Arhgap15	26.0255	25.5653	25.0648	24.7258	24.3675	25.4335	24.9896	25.2272	24.8916	24.0888	23.4401	23.1291	25.9205	25.5426	25.5306	26.1305	25.1609	25.7865	26.5433	26.1601	24.6854	24.3832	24.5972	24.5298	8	9	8	9	4	3	4	5	9	6	4	3	8	10	7	9	6	4	6	4	9	8	10	10
Q8BYW1	Arhgap25	25.5579	25.6175	25.3796	25.227	25.7261	25.9137	26.0928	24.5758	25.0057	25.0865	24.7694	24.9945	25.758	25.4752	24.58	25.3199	25.4986	26.5659	25.9049	26.0818	25.4701	25.2558	25.59	25.2069	14	16	14	16	7	3	7	6	15	14	14	9	10	17	10	17	5	6	4	6	14	14	13	13
Q3TBD2	Arhgap45	26.9893	27.0331	26.4218	26.4282	26.8677	27.6788	26.7036	26.8114	27.3322	27.6239	27.3269	27.4371	27.0008	26.4643	26.7982	26.9669	26.2914	25.0095	27.5535	26.8492	27.1546	27.3591	27.0965	26.7806	18	20	19	18	3	4	6	4	21	21	21	20	17	15	19	20	4	2	5	2	20	23	20	20
Q61210	Arhgef1	29.1628	29.2963	28.7026	29.1786	27.4244	28.7063	26.4118	28.7957	28.2784	28.2252	27.6188	27.4933	28.9254	29.3968	27.8641	29.4137	28.5035	28.475	29.6199	27.3848	28.2858	28.3163	27.8081	28.2867	34	36	34	34	12	13	12	14	31	33	27	30	30	36	25	36	13	10	14	12	31	35	26	31
Q60875	Arhgef2	26.813	26.8927	26.7656	26.3476	24.6551	26.7662	24.4814	26.6611	25.6495	25.7108	24.9942	25.4539	26.4875	26.821	26.4304	27.1698	24.5298	26.6782	24.5555	27.1928	26.4391	26.626	25.8879	26.0738	26	26	27	22	4	5	8	9	22	16	13	14	24	23	17	23	5	6	6	6	19	21	23	19
Q8K4I3	Arhgef6	25.1169	25.6474	25.4906	25.8255	23.6152	24.6273	23.4912	25.4322	26.0033	26.1076	25.6865	25.609	25.7872	25.9618	25.2086	25.9051	22.0663	24.8144	24.2898	25.0103	25.0584	25.7902	25.6311	25.3037	13	16	15	17	3	2	6	3	17	14	17	12	11	13	10	14	3	5	4	5	11	14	13	11
A2BH40	Arid1a	27.3573	27.363	26.9294	27.0875	28.2584	28.6182	27.9229	28.7692	27.8567	27.9839	28.0536	28.0266	27.023	27.2409	27.5944	26.7338	28.4377	29.3353	28.8251	29.1388	28.1674	27.8961	28.0779	27.8217	33	31	28	24	15	16	15	14	36	37	38	34	21	35	33	30	17	16	10	18	41	41	36	36
E9Q4N7	Arid1b	25.1096	24.7149	25.1025	24.4471	25.8987	27.5933	25.9582	26.9648	25.4725	25.7549	25.8701	25.7056	25.2787	24.6671	25.6294	24.4998	26.0703	26.5102	26.5691	26.5492	25.8836	25.2829	25.9421	25.586	16	13	14	14	9	9	5	8	26	22	23	23	10	13	12	12	9	10	7	8	25	24	27	20
E9Q7E2	Arid2	25.1467	25.2123	24.8399	25.0842	26.1004	26.1647	26.4835	25.3281	25.6398	25.9064	25.9262	26.2501	25.1278	24.6901	25.0536	24.7704	26.1765	25.5379	26.1887	25.6971	25.6081	25.6367	26.1766	25.7073	11	10	13	13	8	7	6	7	14	14	14	14	9	12	12	11	8	5	7	8	12	16	18	15
F8VPQ2	Arid4a	26.215	26.0513	26.0809	25.8598	26.8995	26.5453	26.0658	27.328	26.9333	26.8391	26.9623	27.2024	26.7154	26.2034	26.938	25.8213	25.6428	27.0177	26.6392	25.7805	26.6367	27.1661	27.3877	27.4	15	14	12	11	6	5	8	7	21	19	20	20	14	13	15	15	7	9	5	6	15	21	16	22
Q8BIX3	Arl14ep	22.6013	22.2121	22.1168	21.9898	20.905	21.1644	20.5752	21.9284	21.8368	22.022	22.4696	22.4363	21.6142	22.1338	22.4149	22.3678	20.0067	20.2899	21.1625	20.2901	21.8121	21.8686	22.2563	21.8531	3	3	4	4	4	3	2	3	3	4	6	3	3	5	4	4	2	2	2	2	3	3	3	4
Q9WV32	Arpc1b	30.066	30.0259	30.0259	29.8336	28.7483	30.6353	28.9883	30.4182	30.4785	30.6018	30.4716	30.3758	29.7076	30.1951	30.905	30.016	29.8689	29.9517	30.4964	29.8064	31.1785	30.6324	30.4593	30.6656	20	21	20	20	16	13	16	13	21	20	23	22	19	21	19	19	12	13	10	13	18	20	21	19
Q9CVB6	Arpc2	29.5352	29.7219	29.7199	29.7344	29.0675	30.0053	29.1303	29.7823	27.5739	27.7764	27.9668	27.7228	29.7885	29.8649	30.5891	29.3787	30.1011	29.38	30.7087	29.1568	28.0541	27.7697	28.1714	27.4436	23	23	23	21	11	13	13	12	19	18	18	17	16	20	21	17	12	12	12	12	16	17	19	13
P59999	Arpc4	29.1556	28.9621	29.2396	29.014	26.1794	24.9182	26.2322	24.931	22.0349	22.9657	22.7779	21.1998	28.6937	28.9942	30.0921	28.4511	25.8277	24.4681	25.1384	24.126	21.0329	21.2618	22.4569	17.9545	9	9	9	9	4	5	5	5	6	8	6	5	9	10	10	10	4	3	3	4	4	4	4	3
Q91X20	Ash2l	25.5607	25.2531	24.9476	25.5002	24.8572	24.4963	22.2601	24.5353	26.3767	26.2782	26.7343	26.5688	25.1561	25.2136	26.0156	24.7066	25.4116	23.6256	25.6611	25.6044	25.7804	26.0485	26.5388	25.986	15	12	14	13	4	5	4	5	13	12	18	16	11	13	15	11	5	4	5	3	11	14	14	11
Q8CDM1	Atad2	24.0381	23.7211	23.6551	24.4107	23.0588	24.2324	23.4268	24.3229	23.8983	24.534	25.2843	25.4497	24.1244	23.8964	23.9457	23.5456	24.0451	23.7851	25.342	23.9725	23.6195	24.1504	23.9801	23.7014	12	10	12	11	5	2	6	6	15	15	18	18	11	10	9	5	4	2	3	4	7	13	11	10
Q925I1	Atad3	25.7412	26.3247	26.948	26.682	25.2262	25.839	25.1882	25.7795	25.7539	25.4018	25.4766	25.5863	26.0484	26.4967	25.9909	26.6811	25.1376	25.202	25.7325	25.2525	25.2613	25.4735	25.0936	25.5062	20	19	20	19	8	7	9	7	14	12	15	11	15	20	10	18	8	7	9	7	11	14	11	15
Q03265	Atp5f1a	27.1762	28.1706	27.9005	27.5364	27.9166	28.6337	27.8709	28.7756	25.606	25.3233	25.3466	25.8248	27.7987	27.7627	26.3366	27.4739	27.0719	27.6573	29.1526	27.7533	25.3449	25.573	26.1272	25.1091	14	19	20	16	15	16	12	15	10	10	9	9	17	15	12	15	12	13	13	13	9	10	11	10
P56480	Atp5f1b	26.6907	28.0045	27.219	27.0487	25.4525	26.4374	25.6658	26.938	27.2498	26.8272	26.9278	27.0855	27.6303	27.1554	26.1747	26.9826	24.2201	24.8615	25.4082	24.0619	26.1755	26.7158	27.846	25.9844	14	19	15	17	15	13	14	13	12	11	13	12	15	14	13	15	11	7	12	9	10	14	13	11
P50516	Atp6v1a	26.4701	27.0827	27.0147	26.9051	27.1046	27.8881	27.2124	27.6428	26.7129	26.4889	26.2601	26.362	26.8623	27.1485	26.2383	26.8961	25.9547	26.2757	26.3858	26.2998	27.0188	26.8606	26.5199	26.5495	22	27	25	26	8	9	7	6	23	25	20	20	19	24	23	23	9	5	5	5	24	22	20	19
P62814	Atp6v1b2	26.6292	26.8628	27.0901	26.819	25.9501	26.9621	25.4247	26.1361	26.7287	26.5133	26.4726	26.5767	26.8348	27.3748	26.2504	27.0633	26.0127	25.6895	25.4146	25.728	27.1652	26.7035	26.7374	26.7603	15	17	17	16	7	4	9	8	14	15	13	15	14	16	17	18	4	4	3	4	15	15	14	14
Q61687	Atrx	26.6577	26.5621	26.5448	25.9789	27.7136	28.259	27.5528	27.9519	26.9583	26.8446	27.1474	27.062	26.5968	26.6424	27.1089	26.041	28.2244	28.8428	28.3835	28.4697	26.4817	26.8297	27.2465	27.0903	30	28	24	23	13	13	13	12	32	27	31	31	22	28	27	18	13	12	9	11	26	32	27	26
Q7TQH0	Atxn2l	25.8214	26.0319	26.1578	25.3322	26.8169	25.831	26.3562	25.9571	25.7735	26.0722	25.8429	25.5005	25.0277	26.2298	25.2653	26.4278	27.6136	27.411	26.9309	29.3153	26.7847	26.1832	26.2162	26.0364	10	9	9	8	7	5	7	5	8	9	7	7	7	12	7	9	6	7	2	8	9	12	7	8
P01887	B2m	25.378	25.9902	25.7461	25.5637	26.3736	26.8514	25.6204	26.6566	24.8547	24.8168	25.1195	25.2884	24.364	25.7335	24.7751	26.3612	26.3974	26.5021	27.9887	25.5154	25.5019	24.9336	25.1956	23.6392	4	3	4	4	3	3	2	2	4	4	4	2	3	4	4	4	2	3	3	3	4	3	4	3
Q80VH0	Bank1	24.8361	24.7393	24.6971	24.6626	26.0188	27.3546	25.3545	26.8037	25.2436	25.1751	24.9795	24.4931	25.218	24.7793	24.1185	24.4109	24.8016	25.4249	23.0694	25.1632	24.6619	24.5803	24.6281	23.5552	12	13	12	13	5	5	5	5	9	10	9	8	15	11	9	9	3	4	3	4	6	11	10	7
O88379	Baz1a	26.6316	26.4346	26.2983	26.251	26.5936	28.1971	26.5005	28.4315	26.9334	26.9291	27.1255	27.2353	26.8181	26.5017	26.9494	26.2477	27.3887	27.0652	28.5834	27.0345	26.6663	26.8979	27.2555	27.0841	35	28	26	29	15	15	18	15	35	30	37	36	26	26	29	29	14	13	16	12	27	34	34	29
Q9Z277	Baz1b	28.2571	27.9936	27.8928	28.0723	27.4852	28.0015	27.8019	28.0186	28.4908	27.8728	28.2338	28.5239	28.2621	27.8238	28.564	28.1169	27.7362	28.161	28.1566	28.1641	28.2367	28.388	28.6426	28.4981	49	47	44	47	21	22	21	23	53	47	50	50	38	42	43	37	24	21	24	23	35	47	42	44
Q8K019	Bclaf1	27.9302	27.8235	28.1318	27.1863	30.8742	30.3568	29.7434	30.2091	28.6865	28.6096	28.4294	28.2585	27.2228	27.8417	28.2778	28.2539	30.0343	30.4951	30.6665	30.2554	28.9901	28.5642	28.9545	29.2636	22	22	15	15	9	11	10	12	25	21	25	21	13	19	10	16	11	11	8	10	21	23	19	21
D3Z6Q9	Bin2	27.0538	27.2683	27.2829	26.9401	27.9633	27.588	28.6505	27.7511	26.4651	26.405	26.022	25.5579	27.1668	26.857	26.79	28.1341	27.792	28.3165	28.7169	27.5472	27.1428	26.7064	26.2626	26.6202	7	11	8	7	10	8	8	7	9	9	6	2	6	9	8	10	8	8	8	7	8	9	8	10
E9Q6J5	Bod1l	25.4206	25.3802	25.1002	24.066	26.5476	27.7199	27.1479	26.6357	25.7866	26.2402	25.9163	25.6878	25.555	25.4668	25.372	24.7585	26.7296	28.0594	26.6041	28.3774	26.5212	26.1031	26.0901	26.5024	18	23	15	13	4	7	7	7	23	27	25	24	18	23	15	8	9	11	8	13	19	25	25	20
P97452	Bop1	23.3789	24.083	23.09	23.4396	23.8152	26.2519	23.74	26.002	23.9415	23.8714	24.1934	23.9443	23.2863	23.4692	24.3159	23.8123	22.4532	24.8157	24.1805	23.6824	23.7152	24.3582	24.3844	24.223	12	10	6	11	4	4	4	4	12	8	11	13	10	8	8	8	2	3	5	2	7	11	10	9
G5E8P1	Brd1	23.642	23.1712	23.7244	23.2131	24.527	24.7876	23.9055	23.9805	24.6975	24.0989	25.2984	25.1832	23.6953	23.3489	24.1774	23.8188	20.0139	23.6748	23.1953	24.3026	24.1249	24.9693	25.211	24.7491	8	10	8	8	3	3	2	3	14	14	15	11	7	9	11	9	3	3	3	3	7	15	14	12
Q7JJ13	Brd2	26.9118	26.3492	26.6266	26.4777	28.0002	27.9636	27.18	29.1027	26.615	26.6323	26.6559	26.8447	26.6672	26.5498	27.3582	26.2443	28.2486	29.1769	28.0917	29.1336	27.1436	26.6039	26.974	27.2829	15	14	13	10	11	14	10	10	15	10	15	12	12	14	13	11	13	13	14	11	12	17	15	18
Q8K2F0	Brd3	24.7415	23.8989	24.4234	23.9765	27.0847	28.3958	26.5387	28.6011	26.0696	25.6208	25.474	25.5892	23.969	24.408	24.5869	24.0494	27.0684	28.8758	27.6904	29.3031	26.0179	25.4967	25.2463	25.5775	12	11	10	10	5	6	6	6	13	13	14	10	6	9	9	7	10	6	7	7	10	12	13	11
Q9ESU6	Brd4	28.5972	28.4825	28.1528	28.1598	27.6019	29.7434	27.8208	29.9474	28.6833	28.7011	28.8573	28.9531	28.6302	28.222	28.5756	27.831	29.0458	29.5047	29.1302	29.4337	29.025	28.574	28.8593	28.8102	17	16	20	11	15	14	16	14	19	20	19	17	11	18	18	18	14	14	12	12	20	21	24	20
Q9DCA5	Brix1	26.5872	25.8912	26.1832	26.3804	26.0979	26.1784	26.1482	25.7002	25.4086	24.96	25.8624	26.3266	26.3256	26.1492	26.1841	25.8283	25.3279	24.0623	25.4957	22.7463	25.1225	25.5003	25.3874	25.5694	15	14	15	16	6	4	7	3	10	9	12	12	8	13	13	10	5	4	5	5	6	10	9	7
P35991	Btk	27.4934	27.5144	27.4155	27.4855	26.0555	26.4665	26.1054	26.5239	28.3732	28.1348	27.835	27.7624	27.8021	27.9159	26.6195	27.2465	25.7698	26.0063	26.3565	26.4208	28.5285	28.1803	28.0631	28.127	27	26	27	30	12	6	13	7	31	26	27	28	25	30	23	29	8	10	10	10	29	29	27	23
Q9WVA3	Bub3	29.4697	28.7518	29.1353	29.1529	29.0225	28.8393	28.7892	30.1864	29.9717	30.4504	30.073	30.2856	29.0686	29.258	29.6145	28.9698	29.4892	29.5094	29.1652	29.2258	30.4548	29.8303	29.7816	30.2556	16	14	15	15	9	10	12	9	16	16	17	16	16	15	16	16	13	11	11	11	15	14	17	14
Q9CXW3	Cacybp	25.7079	25.8343	25.3415	24.9325	24.3185	24.9774	25.2382	26.2643	25.0403	25.2755	24.7006	25.092	26.1887	25.5709	25.3889	24.4656	24.9729	25.4982	26.4622	25.3664	23.7527	24.6794	24.9412	24.493	9	10	8	11	3	2	4	3	10	11	9	6	10	9	8	9	2	2	5	3	10	8	7	5
P0DP28	Calm3	30.3108	30.7045	29.6613	29.5463	27.7033	26.9092	27.316	26.4882	24.9767	26.0455	26.0389	24.5735	29.9631	29.9532	29.5303	29.647	27.4966	29.032	25.9558	26.2506	24.7867	26.0805	25.8275	25.8609	9	9	11	10	8	7	8	4	4	4	5	3	11	11	10	10	7	5	8	8	3	3	4	4
P14211	Calr	25.268	26.1049	26.0546	26.1114	28.5306	29.1706	28.6181	29.1656	25.6262	26.1624	25.6114	25.7432	25.8001	25.3726	24.3944	25.7327	26.6136	27.7376	29.0222	27.0127	25.8709	25.9789	26.1787	25.7899	13	13	15	14	7	8	7	9	13	16	13	13	8	12	7	13	6	4	9	6	11	12	14	10
P35564	Canx	25.5133	26.0706	25.7772	25.637	24.8684	25.4961	24.8797	26.2878	25.6252	25.4924	25.5342	25.858	25.2491	25.4538	24.4116	25.4735	25.4554	25.5218	28.0016	25.714	24.426	25.0274	26.2513	24.6959	10	14	13	12	4	5	5	6	12	9	11	10	11	12	10	10	4	5	6	5	8	12	12	7
P40124	Cap1	27.1529	27.6647	27.4792	27.9191	28.7559	30.8578	28.8898	30.7178	28.9678	29.4326	29.3908	28.8514	27.9158	27.2661	27.6344	27.2646	30.2665	29.9376	30.3044	29.2484	28.7998	28.7001	29.0795	28.8336	14	16	14	16	14	14	16	16	20	19	21	18	16	15	19	15	16	11	17	14	19	20	21	18
P24452	Capg	27.6787	28.1125	27.7646	27.7625	26.5302	25.5371	26.4116	25.0175	28.0666	28.3908	28.141	27.7753	28.8302	28.9421	26.8629	27.1317	24.9874	24.6269	25.425	25.0662	28.0535	27.8641	27.9606	27.6054	11	11	11	12	4	3	4	5	11	11	10	10	10	11	9	9	3	4	5	3	7	8	10	8
Q60865	Caprin1	27.0894	26.904	27.6569	26.2572	24.631	24.5178	25.5417	25.0635	25.5127	25.4832	25.3444	25.0216	26.9116	27.2266	26.9096	27.1755	27.2028	25.0529	24.8356	24.795	26.6043	25.17	25.5261	26.3413	5	6	5	6	5	5	4	4	7	5	4	5	5	6	6	7	6	8	4	8	6	6	6	6
P47757	Capzb	28.0771	28.5006	28.2469	28.107	26.0295	25.5714	25.9548	25.8985	28.3963	27.9648	28.402	28.127	28.2577	28.306	28.1607	28.5296	26.1319	26.3254	25.2239	26.4197	28.7302	28.8141	28.8054	28.8684	13	13	12	14	9	8	9	10	15	13	14	13	14	14	12	13	9	8	7	9	14	15	14	14
Q8CIS0	Card11	25.4809	25.2736	25.1436	25.1911	25.1296	25.2686	25.366	25.2258	25.6633	25.338	25.3571	24.9618	25.3518	25.2631	25.2836	24.3281	26.4398	20.7402	25.8174	24.262	25.3824	25.3501	25.0708	24.7432	14	16	14	12	7	4	7	4	15	14	13	12	12	13	15	10	2	4	6	6	17	14	10	10
P23198	Cbx3	26.7035	26.5216	26.854	26.3318	26.3373	26.9419	26.805	26.7505	27.0788	26.6291	27.016	27.6213	26.9475	26.3153	28.0312	25.5195	26.3648	26.356	26.3463	26.4251	26.2726	27.208	27.1327	27.1233	5	5	5	5	3	5	3	5	5	5	5	5	5	4	5	5	5	5	5	5	5	5	3	5
Q61686	Cbx5	26.2657	25.6791	25.7075	25.4001	26.641	25.7502	27.0563	25.7088	25.9404	25.0588	25.7957	26.6862	25.7763	25.226	27.0636	24.884	24.2778	24.7802	27.8845	25.6537	25.1622	25.9605	25.4083	25.8442	4	4	4	5	7	6	5	8	5	5	6	6	6	6	8	4	6	7	5	4	6	5	7	7
Q8CH18	Ccar1	28.0315	27.7035	27.707	27.7695	27.2501	27.8901	27.2889	27.7846	28.7202	28.7648	29.0161	28.6632	27.9224	27.9428	28.1555	27.0747	28.1618	29.335	28.3746	29.1048	28.6907	28.8605	28.7393	28.9355	29	27	25	24	13	11	12	10	30	26	32	30	21	22	23	19	14	13	12	12	28	29	29	29
Q9D024	Ccdc47	24.8087	24.8681	24.9341	24.7927	22.9912	24.2348	23.0515	24.0521	24.4227	24.6225	24.4661	24.6081	24.2209	24.9539	24.286	24.905	20.5671	23.2605	23.32	23.3546	24.7622	24.4709	25.4972	24.5317	11	7	10	7	2	4	5	5	10	8	9	12	6	11	11	10	2	5	3	3	6	11	11	7
P80314	Cct2	27.8313	28.1468	28.0295	28.3452	25.2203	27.1054	26.3547	26.5706	26.2479	25.9697	24.9951	25.2687	28.3631	28.1656	29.418	28.0547	26.0352	26.509	26.8519	25.3979	25.1547	25.7852	25.4115	24.6781	25	26	22	23	6	5	5	5	10	12	6	9	22	23	23	21	6	6	6	5	6	11	7	5
P80318	Cct3	27.0413	27.273	27.0458	27.0649	26.1365	25.5419	26.2006	26.0889	24.9588	25.3893	25.1888	25.1033	27.6393	27.458	28.3707	27.3958	25.1222	24.8566	24.0714	25.1242	24.5985	24.579	24.2196	24.7697	20	21	20	21	8	10	11	9	14	16	12	12	18	18	20	18	5	8	11	8	7	10	7	7
P80315	Cct4	26.3882	26.4905	26.5268	26.477	25.1289	25.0136	25.3799	25.0078	25.0053	24.2419	24.7426	23.7577	27.0669	26.7291	27.6286	26.6538	23.9697	24.9047	24.655	24.9425	22.5266	24.4879	24.2182	23.1358	20	17	20	17	8	6	8	7	10	10	10	8	15	19	22	20	7	4	6	5	3	9	11	7
P80316	Cct5	26.8953	27.0821	27.0003	26.8492	26.6168	26.7681	26.6729	26.6649	24.8001	25.2851	24.4606	23.9313	27.3599	27.3751	28.3218	27.3488	24.8133	26.2065	25.7137	23.9718	23.6219	24.1605	24.6564	23.8552	18	17	18	18	5	7	6	6	9	10	10	7	17	16	19	17	8	3	5	6	6	6	8	3
P80317	Cct6a	26.4756	26.8058	26.466	26.5046	24.9462	26.0653	25.0109	25.9469	22.8594	23.7783	23.4069	23.0693	26.8137	26.6697	27.7667	26.6761	24.4588	24.7325	25.8537	24.7205	22.7045	23.4747	23.2418	21.6602	13	15	12	12	7	7	8	7	6	8	6	6	12	11	13	11	8	6	6	8	4	4	6	3
P80313	Cct7	25.8452	25.8898	26.0239	26.0681	26.4043	26.7219	26.4638	27.2304	24.813	25.0647	25.0341	24.54	26.8574	26.1124	27.8306	26.5106	26.4595	26.4352	26.9439	26.9449	24.5226	24.6585	25.1335	24.7318	15	15	15	18	7	6	10	8	16	14	16	16	14	18	17	15	10	6	7	7	10	12	15	8
P42932	Cct8	26.7539	26.9753	26.7548	26.7725	25.7676	26.3009	24.4088	25.8578	24.9841	24.5465	24.9555	24.0031	27.6176	27.1021	28.1214	27.0157	25.6375	23.2469	26.1868	25.1406	24.7227	24.155	24.9963	23.7576	24	24	22	23	8	9	9	8	12	15	15	12	22	20	28	23	7	4	8	4	9	12	15	9
Q9JLQ0	Cd2ap	26.0982	26.1798	26.3454	24.9657	24.3384	26.0462	24.0062	25.5642	25.6751	25.2935	25.479	25.5312	25.6346	26.8017	24.8302	26.0576	25.8435	24.932	26.4296	25.3246	26.2621	25.4575	25.8431	25.7536	14	12	18	9	2	4	6	5	15	10	9	12	12	19	11	15	7	4	5	5	15	17	11	12
Q9CWK3	Cd2bp2	24.0315	23.8915	24.2852	24.0935	25.9264	25.1696	24.6551	25.8764	25.0297	24.9124	25.3089	25.4087	24.5446	24.6583	24.9094	25.0238	26.3167	26.4461	22.7974	25.9911	25.4832	25.3923	25.4987	25.7915	4	4	5	4	2	3	2	3	6	6	7	6	6	4	6	2	3	3	2	3	5	5	6	5
P04441	Cd74	25.5452	25.9814	26.2302	25.3617	23.9288	22.3409	24.6047	22.3644	24.7257	24.9022	24.6012	25.5865	25.2175	25.3227	23.9418	24.7725	24.6617	21.3153	25.4319	22.5777	24.673	24.8275	25.3403	25.1469	8	8	9	8	5	3	4	3	8	9	7	5	5	9	7	7	5	2	5	4	6	9	8	9
Q9DC48	Cdc40	26.6611	26.4469	26.621	26.9005	23.8002	24.005	24.9162	26.6854	27.6812	27.2146	28.0666	27.895	26.8365	26.5537	26.7142	26.1303	25.5261	27.154	25.5425	26.6893	27.167	27.6855	27.9547	27.3465	20	19	21	20	6	7	6	6	24	22	27	26	18	22	19	21	6	6	6	8	20	22	27	21
Q6A068	Cdc5l	28.0235	27.7314	27.8971	27.6293	27.6268	29.6679	27.0745	29.6647	27.6398	26.7658	27.0253	27.8277	27.6512	27.9598	27.9353	28.2393	27.2166	29.8282	29.0438	29.5167	27.6186	27.8646	27.7236	28.3852	29	29	30	26	15	12	20	11	27	23	27	27	26	30	27	27	15	14	10	13	27	31	31	30
Q8JZM7	Cdc73	27.307	27.1284	27.2695	26.9959	28.0131	28.6974	28.4705	28.8889	26.8942	26.7816	27.1099	26.9216	27.3094	26.9355	27.6362	27.2957	28.8107	29.3021	28.7271	29.1952	26.8675	27.0622	27.4558	27.175	20	21	18	20	15	14	16	15	19	15	17	18	23	18	19	15	15	18	13	19	16	21	19	20
P24788	Cdk11b	26.3486	26.3158	26.1134	26.3511	26.7817	28.1535	26.7048	27.6082	26.7675	26.6691	26.8186	26.9503	26.2638	26.1297	27.0706	26.3112	28.1901	28.2506	27.9581	28.2915	26.9206	26.8134	27.0746	26.9906	17	16	20	16	11	10	13	11	20	18	19	20	15	15	18	12	17	17	16	17	16	18	18	20
Q69ZA1	Cdk13	25.958	25.6549	25.9076	25.6694	24.9461	26.0897	25.1316	26.9575	26.1875	25.9465	25.9528	26.2477	25.9304	25.7156	26.0799	25.7253	26.1987	25.9169	27.0476	26.3062	26.1799	26.1631	26.3537	26.2534	10	9	12	10	3	2	4	2	13	11	9	9	9	11	10	9	2	3	2	3	12	15	14	13
Q8BI72	Cdkn2aip	27.0278	26.9824	26.5858	25.8703	26.7374	28.0943	27.093	27.5249	27.1873	27.1496	27.3336	27.0882	26.8913	26.8383	26.7176	26.6587	26.7439	28.5542	27.0149	27.9233	27.527	27.1406	27.2565	27.3826	18	17	16	17	9	8	8	9	18	19	18	14	15	17	16	15	9	9	8	8	16	15	19	17
P53569	Cebpz	24.3418	24.1007	24.2348	24.4394	23.7957	23.1292	24.0334	23.4548	25.2411	24.6191	25.8069	25.6292	24.3137	24.2534	23.9651	23.5882	23.135	23.7271	24.3357	22.8486	24.6489	24.7475	25.7354	25.0066	13	9	10	10	4	3	5	3	12	10	13	15	10	13	9	8	4	4	3	3	10	11	13	11
Q6A065	Cep170	22.8572	23.1566	22.5568	22.6398	23.0576	23.7275	23.072	23.3246	23.0429	22.7701	22.4174	22.7266	23.3425	23.2696	20.0078	22.3938	22.9188	23.0989	22.4752	23.2764	24.3444	23.0532	22.8633	22.8833	6	4	4	2	2	2	2	3	7	7	4	5	5	7	2	6	3	4	3	4	9	4	7	5
P18760	Cfl1	30.7459	30.9695	31.0107	29.9946	29.843	30.2341	29.7813	30.2841	26.7496	27.3561	27.1432	27.27	30.7543	30.93	30.4583	30.3494	30.2301	30.3346	30.0283	30.4677	27.0623	26.7221	27.1755	26.4059	14	14	15	12	9	9	8	9	8	7	9	10	10	16	14	14	10	10	10	9	8	8	9	8
Q8BHG9	Cggbp1	27.8263	27.6443	27.2682	26.7247	26.909	27.7346	26.8792	27.4632	26.8034	26.5184	26.2541	26.6122	27.8198	27.8065	27.1544	26.9633	28.3223	27.9312	28.2009	28.0115	26.7801	26.9815	26.7539	27.0188	9	8	9	5	6	5	6	7	7	6	7	7	8	9	7	9	8	7	9	7	7	7	7	9
Q8K327	Champ1	25.4783	25.6833	25.3884	24.8837	26.5526	24.9015	25.8512	24.1457	25.9221	25.7551	25.7372	25.8191	25.5155	25.7122	25.6052	25.1522	26.1527	26.8037	25.5707	26.8686	25.7998	25.8264	25.9539	25.7142	14	15	13	7	7	8	6	8	16	12	14	15	9	14	9	14	10	7	12	5	12	20	17	14
Q9CRB9	Chchd3	26.9555	27.158	27.9685	27.5072	27.0985	28.8181	27.0895	27.7691	23.9117	22.091	23.3944	22.821	27.4713	27.9681	26.7214	27.4268	28.3772	27.024	28.4082	27.0425	23.5463	23.4915	23.5921	23.3789	7	8	11	9	7	8	5	7	4	5	3	2	8	10	10	10	7	5	6	5	4	2	3	5
E9PZM4	Chd2	25.9376	25.4866	25.4939	26.249	27.3059	27.8833	28.4632	23.8188	26.1506	26.0794	26.3911	26.6153	25.8947	25.7705	26.3641	25.761	25.7564	28.5561	26.8361	27.2702	26.0019	26.2638	26.5136	26.2026	24	21	16	20	5	5	5	5	23	20	24	23	17	21	23	18	4	5	5	6	15	19	24	22
Q6PDQ2	Chd4	28.8837	28.6989	28.684	28.5551	29.1252	30.0173	29.3038	29.9394	29.2022	29.2802	29.5371	29.601	29.1259	28.4549	29.4375	28.4138	29.54	29.8738	30.0515	29.8985	29.0225	29.2956	29.4982	29.3171	45	40	45	43	15	13	18	14	45	50	46	50	35	37	44	33	15	12	14	13	45	50	42	48
Q09XV5	Chd8	26.4624	26.177	25.9631	26.8532	27.2339	26.6148	24.8628	26.5716	26.8097	26.5764	26.9519	26.7776	26.5166	26.2386	26.5702	25.6862	25.9279	26.4492	27.7238	26.9475	26.6357	26.8272	27.153	26.7822	26	18	18	16	7	7	7	3	26	25	24	23	15	21	19	18	10	4	7	6	23	33	27	28
Q8CGZ0	Cherp	26.5485	26.0125	26.533	26.5806	27.66	29.4406	27.7424	29.16	26.8781	26.4554	27.0616	27.0862	27.0236	26.5876	27.3945	26.148	29.2424	29.5544	29.1198	29.177	27.0957	27.29	27.0228	27.553	20	17	18	18	14	12	17	14	21	21	21	20	11	17	18	17	14	17	10	16	16	22	21	25
O35744	Chil3	28.3952	28.9941	29.1114	29.2804	25.8403	25.5603	25.8545	25.4343	28.8635	29.2949	29.2079	29.8229	29.1413	30.5301	30.7467	31.5786	25.2835	23.7466	27.9898	24.2371	30.5453	30.3003	30.351	29.5303	12	15	13	13	6	6	6	7	14	14	11	16	13	17	16	18	2	4	4	3	14	15	13	12
Q8BMK4	Ckap4	26.0958	26.3468	26.8696	26.5496	25.1571	25.3599	24.7842	24.2036	24.6369	24.3361	24.5028	25.0149	26.8787	27.6082	25.4196	27.7432	24.8719	23.6651	25.0419	23.6826	25.2712	24.6059	24.8532	24.8169	10	13	16	15	7	6	6	4	6	6	8	8	16	20	15	22	4	3	4	4	5	9	7	9
A2AGT5	Ckap5	27.6772	27.2959	27.3903	27.6507	27.13	26.9067	27.0336	26.8469	27.3356	27.3253	26.931	27.6208	27.8464	27.3345	27.1713	27.2245	25.7992	26.4238	26.5859	26.4041	26.9513	26.8662	27.09	26.4576	51	49	48	48	20	15	26	12	54	54	47	48	41	47	47	45	22	11	16	12	42	55	49	33
Q80TV8	Clasp1	24.0094	23.5173	23.876	24.1632	21.695	21.9382	20.4484	22.079	23.5653	22.9319	22.3696	22.9914	24.592	24.0026	23.9035	23.3962	21.0943	19.9673	21.4106	20.325	22.5118	22.6169	22.0376	22.5568	11	8	14	12	2	5	3	4	8	8	6	6	12	13	11	7	6	4	4	3	6	5	6	5
Q8BRT1	Clasp2	26.2177	26.1862	26.7539	26.2941	24.2219	25.9611	27.1027	24.5406	25.3583	24.8422	24.7179	24.0804	26.4005	26.7343	26.7788	26.5748	25.9617	26.0453	26.3327	24.946	25.5368	25.1918	24.85	25.3108	20	21	22	18	4	4	4	6	16	9	11	7	14	19	9	13	6	5	5	4	11	14	14	13
Q922J3	Clip1	24.8048	24.8436	24.5304	24.3916	24.1424	24.7339	24.1132	24.8384	24.5875	24.6713	24.7901	25.1058	25.233	24.4774	25.0813	25.1825	23.846	25.3957	24.7746	25.5868	24.9937	25.1612	24.9341	25.2217	15	12	12	9	7	6	7	5	10	12	16	12	13	8	16	17	6	5	7	5	18	13	15	13
O08585	Clta	27.5436	27.8772	27.6305	27.3854	29.8906	29.6147	29.3908	29.5936	24.779	24.4869	24.6323	24.9114	27.8328	28.0388	27.5625	27.8726	29.088	28.985	29.3517	28.7397	25.4394	25.1161	25.4778	26.4039	5	5	5	5	6	6	6	6	3	4	3	4	6	5	6	6	6	6	5	5	3	4	4	3
Q68FD5	Cltc	31.0882	31.1631	31.1306	31.0651	29.5299	30.8907	29.6974	30.6743	30.7597	30.705	30.7874	30.9314	30.7898	31.135	30.5469	30.6514	29.0051	29.7752	29.4395	29.4118	30.3066	30.4425	30.8529	30.268	82	86	84	85	37	33	40	34	77	70	71	75	82	81	73	68	34	30	35	31	59	65	70	61
Q99KK2	Cmas	27.8317	27.6451	27.724	27.9235	26.6009	26.7919	26.4102	26.7176	26.4463	26.8633	26.613	26.7773	28.1998	27.8548	28.3441	28.2624	27.8105	27.2181	28.4645	26.9968	27.3182	26.9549	26.959	26.984	22	22	21	17	10	9	10	8	16	16	19	19	19	22	20	17	10	6	10	8	16	15	19	13
Q9DBC3	Cmtr1	26.3171	26.2225	26.2566	26.403	26.6075	24.5541	26.0645	25.8415	27.1952	26.897	27.0099	26.8858	26.916	26.0659	26.9636	25.8372	26.4285	26.5519	26.4286	25.9813	26.8407	26.8977	26.7928	26.8443	24	25	26	26	3	7	5	6	27	27	26	28	17	22	26	23	9	6	8	7	26	22	26	25
Q08093	Cnn2	26.4276	27.5225	27.0812	25.8446	27.4022	22.7388	26.7286	25.9134	27.1319	26.3515	25.6257	24.8201	26.6071	27.8091	25.4179	26.7032	22.9797	25.7272	25.4628	25.5296	26.7802	26.3325	27.3669	26.7082	12	12	8	8	2	3	5	2	9	6	8	5	7	10	5	9	3	5	5	5	8	8	9	8
Q9DAW9	Cnn3	27.0364	26.5986	26.6281	26.4494	25.6847	23.7464	26.5148	23.9019	24.5712	23.2314	23.7313	22.9619	27.2197	26.9174	26.0244	25.2389	25.0812	24.6039	25.6943	24.314	24.3926	24.6623	24.3593	25.0544	9	10	7	5	5	4	4	3	9	5	5	3	5	10	4	8	4	4	4	6	7	9	7	6
Q6ZQ08	Cnot1	25.5052	26.0078	25.8391	26.5506	23.9556	23.3055	24.8815	25.0252	25.1112	25.0519	25.1464	24.9843	25.934	26.2833	26.1051	25.4262	23.6168	24.4178	22.9938	24.3786	22.7542	23.8726	25.3357	21.8733	35	36	38	39	7	9	8	5	26	18	23	22	28	36	31	28	6	7	6	10	9	11	24	6
Q8C5L3	Cnot2	23.4363	23.8125	23.9117	23.6108	21.3687	21.5255	20.4045	21.5705	23.486	23.6026	23.228	23.5109	20.3564	24.383	23.6855	23.5417	20.856	21.118	22.1696	21.8882	23.9256	23.4434	23.7166	23.5671	4	5	3	3	5	3	5	3	3	2	2	3	2	5	5	3	4	5	2	5	3	2	4	2
Q8K0V4	Cnot3	25.3124	25.3115	25.186	24.824	24.2072	25.3838	24.2051	25.208	24.4506	19.91	20.3854	24.3659	25.296	25.5835	25.6275	25.0829	25.1543	25.8521	20.6889	25.6742	25.3501	24.9116	24.6028	25.1361	5	6	5	5	4	3	4	4	3	2	2	2	4	6	5	7	3	4	2	6	5	4	5	4
P16330	Cnp	25.3945	25.7726	26.0594	25.9752	24.8016	23.3189	24.4406	24.5369	25.9528	25.8163	25.6127	26.1071	25.6124	26.0085	25.7532	25.309	24.5486	24.8801	25.7629	24.008	25.9908	25.8869	25.71	25.2923	17	16	17	16	4	4	2	3	16	16	15	15	14	15	9	13	3	3	5	5	13	15	15	10
Q8CIE6	Copa	27.1032	27.0348	27.3438	27.4173	26.5879	27.8051	26.8884	27.1334	27.5054	27.6493	27.7252	27.6043	27.0969	27.2594	26.9406	26.7689	25.9311	25.4744	26.0977	24.7254	27.1197	27.4297	27.6824	27.1307	40	41	45	42	12	13	12	13	39	39	43	42	34	40	36	35	8	8	13	8	29	38	36	28
O55029	Copb2	25.9595	26.0293	25.9692	26.5086	22.6717	25.1518	22.0673	24.9813	26.054	26.4072	26.6266	26.7448	25.7996	26.3621	25.9875	25.446	25.3191	23.4179	26.1481	23.0903	25.5237	26.2496	26.378	25.9582	18	19	24	23	4	6	2	4	20	19	20	23	17	24	21	14	8	5	9	5	17	17	16	14
O89053	Coro1a	33.3312	33.2562	33.3383	33.3307	33.4016	35.336	33.2464	35.5889	33.4713	33.6747	33.4218	33.4107	33.1645	33.2399	33.6603	33.5534	35.3758	35.3944	35.4198	35.2098	34.3029	33.7788	33.3354	34.004	33	32	31	32	20	21	21	21	32	33	32	31	29	30	31	29	18	18	19	20	31	29	30	30
Q9WUM3	Coro1b	29.6546	29.3268	30.2383	29.4466	30.001	31.3552	30.1712	30.8372	29.414	29.8833	29.0086	29.4601	29.3241	29.5797	29.8868	30.5011	31.048	29.9929	30.9666	30.0596	30.9971	29.5875	29.0269	30.2834	19	18	18	19	12	12	12	11	17	18	15	16	16	18	17	18	8	12	10	11	15	17	15	17
Q9WUM4	Coro1c	28.6003	28.7101	29.036	28.724	28.3843	29.7807	28.0956	30.3529	28.6384	28.9977	28.5657	28.6875	28.3633	28.6322	29.0685	29.5519	29.2816	29.6157	29.9717	29.2706	29.5456	28.9106	28.6311	29.1262	18	17	19	18	10	14	12	13	18	18	18	18	15	18	18	19	9	8	6	8	18	18	15	20
Q8C0P5	Coro2a	25.7917	25.7995	25.6696	25.6092	24.9367	22.9094	23.5638	22.0064	25.8531	26.3844	26.2738	25.876	25.6281	26.3659	25.9144	27.0588	24.3052	22.0438	24.1128	22.3897	26.6718	26.0193	25.7718	25.9968	10	13	12	10	5	4	4	2	12	13	12	11	10	14	11	11	3	4	3	4	8	12	13	9
Q9D2V7	Coro7	28.5697	28.2582	28.4002	28.4872	26.7908	27.3684	26.7671	26.6878	28.3498	28.9286	28.5638	28.4654	28.6845	28.6285	28.5037	27.8713	27.6996	27.4522	27.8609	27.4882	29.1844	28.7047	28.4676	28.7337	25	25	25	26	12	10	14	10	25	27	26	26	21	24	22	21	12	11	12	11	23	24	22	23
P36552	Cpox	25.0952	25.3898	25.5354	25.417	25.2539	25.2392	25.6959	25.1257	26.406	25.3228	24.4476	24.9658	26.068	25.849	23.7205	25.0406	23.4803	22.532	25.5954	22.2014	24.8539	26.0557	24.5098	24.9211	9	8	10	9	11	9	12	7	13	11	8	9	9	11	8	11	5	5	11	6	9	11	7	10
Q9EPU4	Cpsf1	27.2315	26.8601	27.0952	26.9223	25.8669	25.7366	26.5277	25.7818	27.8063	27.8892	28.3141	28.3166	26.9722	26.8992	27.4653	26.484	25.8464	26.3421	24.798	25.8901	27.4267	28.0516	28.5872	27.7603	26	24	30	32	14	12	14	10	37	40	40	39	23	29	28	25	13	12	11	12	26	37	40	35
O35218	Cpsf2	26.3813	25.9965	25.9888	26.3612	23.3202	24.6439	24.1286	24.7548	27.1451	26.9728	27.3869	27.5439	26.2557	26.1822	26.5604	25.6727	24.4283	26.7993	25.2568	24.4385	25.7648	26.9408	27.334	27.1769	25	20	23	20	7	4	4	5	27	27	26	27	18	18	23	18	4	3	4	3	13	24	24	20
Q9QXK7	Cpsf3	26.0079	25.8946	25.6144	26.0948	24.5927	23.3568	23.1151	22.9124	25.7158	25.4375	26.2866	26.3415	25.9081	25.4578	26.918	25.9589	24.6455	25.8313	23.1358	23.8744	24.9171	25.7943	26.0688	25.8485	16	15	14	13	3	3	6	4	14	12	18	16	10	13	13	12	6	3	7	4	7	11	12	11
Q8BQZ5	Cpsf4	24.4449	24.3173	24.1582	24.248	23.9579	25.6402	23.856	24.4364	24.8028	24.8756	24.9736	24.7487	24.5346	24.2127	24.5582	24.3842	25.6188	25.8112	26.1097	25.6367	24.7705	25.0285	25.0852	25.1577	10	5	9	8	3	3	3	4	8	8	10	10	6	8	8	8	6	6	4	6	9	8	9	9
Q6NVF9	Cpsf6	29.0891	28.9954	28.6222	28.6793	27.6527	29.2095	27.4237	29.7557	28.9105	29.2235	29.2158	29.3238	28.7884	28.93	28.8403	28.8362	28.6926	29.6124	28.5368	30.1819	29.3067	29.0818	29.3346	29.2343	12	13	12	11	11	9	10	7	12	13	12	11	11	12	13	16	12	9	12	9	14	14	12	14
Q8BTV2	Cpsf7	27.0454	26.8307	26.9257	26.7881	27.3275	28.5967	27.113	28.3393	26.8852	26.6141	26.8451	27.3266	27.4247	26.8293	27.2179	26.6853	27.4316	27.3922	26.2955	27.9407	26.741	26.8096	27.1972	27.1822	10	10	7	9	6	5	8	7	10	11	12	10	7	10	8	11	8	9	6	7	10	11	9	10
P47934	Crat	24.8589	25.1778	25.3427	25.281	24.595	22.7638	24.0997	22.379	23.8237	22.9933	23.1604	23.2463	25.4624	25.7007	24.7719	25.8415	22.4689	23.1355	23.7601	21.3878	22.0206	22.8312	22.9765	22.3262	9	9	11	10	3	3	4	2	6	6	5	5	9	13	6	9	3	5	3	4	5	4	5	6
P63254	Crip1	25.8202	25.6245	25.8194	24.6243	24.593	27.466	25.1276	27.4816	26.398	26.2594	25.2239	26.2954	24.9792	25.7964	24.8032	25.7139	27.0409	26.3617	27.7058	25.8341	26.6357	26.3099	26.1548	26.1396	4	4	4	4	2	2	2	2	3	3	4	4	3	4	3	2	3	2	3	2	2	4	2	2
P63154	Crnkl1	25.7162	26.5627	25.8165	26.4281	24.7402	25.1719	23.1807	25.6316	23.2574	22.9271	21.8078	24.3882	27.2411	25.9129	26.5112	26.1219	25.3728	24.9761	25.3017	24.4349	20.8821	21.3205	23.9958	21.4772	14	13	12	13	6	7	7	7	8	5	5	6	11	12	18	15	9	9	9	12	2	3	6	2
Q9CZU6	Cs	29.0826	29.3432	29.3651	29.2377	27.5555	29.5928	28.6499	29.5613	25.6973	25.8139	25.2575	26.256	28.7863	29.3444	29.4203	30.1178	26.833	29.0103	29.6023	29.518	23.2636	25.6067	25.9539	24.7904	12	13	13	13	10	10	10	12	7	6	5	8	14	13	15	15	10	8	9	9	4	5	5	3
P41241	Csk	27.3771	27.2016	27.2021	27.5808	25.681	25.5287	26.3132	25.2163	27.092	27.1356	27.0699	27.0867	27.7158	27.4809	26.4217	26.6094	23.435	25.8687	26.5318	23.7318	26.5916	26.7032	27.0755	26.3067	15	15	18	16	12	9	9	9	15	16	16	15	15	17	15	13	8	4	7	5	13	15	15	13
Q8BK63	Csnk1a1	27.6602	27.612	27.4727	27.657	26.3222	27.307	24.8607	25.2521	26.3313	25.9907	26.0346	26.0384	27.2107	27.852	27.3873	27.8175	25.7726	23.7964	26.6941	23.0498	25.5022	26.1752	26.1492	26.2262	11	11	12	11	7	5	5	5	8	7	7	8	10	11	9	10	5	4	6	8	7	6	4	5
Q60737	Csnk2a1	27.5101	27.5057	27.2888	27.4806	25.628	27.6741	25.2104	23.65	25.9835	25.4914	25.4947	26.0129	26.9693	27.2409	26.4089	27.1846	25.7245	28.2001	25.8686	28.0589	25.4105	26.1505	26.27	26.0879	11	11	12	12	10	4	7	4	11	10	11	11	11	10	11	14	9	5	5	4	7	8	9	7
P67871	Csnk2b	26.1682	26.2327	26.0527	26.3936	27.0789	26.5191	26.5703	26.9544	25.6888	25.9508	25.7619	25.9911	25.9797	26.1953	25.4308	26.2321	27.179	27.2952	27.0429	26.834	25.1343	25.7461	25.9452	24.9917	7	7	7	8	6	5	5	5	7	6	7	7	6	7	6	8	5	5	4	3	5	6	7	4
P97315	Csrp1	29.1973	29.584	29.4251	29.0587	27.9489	28.5395	27.968	28.8496	29.1362	29.4296	29.3465	29.5008	29.3453	29.4292	28.5647	29.6727	27.5453	27.7375	27.3157	27.0114	29.876	29.2074	29.201	29.1499	11	11	11	11	6	3	6	5	10	10	9	9	10	11	10	10	7	6	7	7	11	10	10	10
Q99LC2	Cstf1	27.4446	27.1619	27.6414	27.6284	26.5861	28.2355	26.8187	27.5239	27.6468	27.921	28.0525	28.0478	27.158	27.2259	27.5013	26.769	27.244	27.3213	26.8389	28.0526	27.6165	27.6669	28.036	27.7306	14	13	13	14	9	7	9	8	14	15	15	17	12	13	14	12	9	9	5	9	13	14	16	13
Q8BIQ5	Cstf2	26.4578	26.2687	26.3282	26.3989	26.4674	27.055	26.9637	27.1431	25.8136	24.8676	25.0797	25.0876	26.6218	26.9354	27.0219	26.6087	28.2584	27.9935	27.6255	28.0729	26.5803	26.2289	26.2174	27.0228	6	7	6	4	5	3	6	4	8	6	2	3	3	8	9	11	7	5	4	6	9	8	6	9
Q99LI7	Cstf3	27.0724	26.8527	26.6127	27.0251	26.2254	27.0217	26.8448	25.7193	25.9143	25.9646	26.002	26.0019	27.1396	26.7141	27.1015	26.3247	25.8974	27.7008	25.7957	27.5513	25.0456	25.8086	26.3137	25.9445	15	12	14	16	9	8	10	10	9	8	9	10	11	12	14	9	8	7	8	8	7	10	12	9
Q61164	Ctcf	26.6122	26.3268	26.497	25.7353	27.759	30.0129	28.8722	30.3876	27.3442	26.4134	27.1752	27.283	24.8648	26.4866	27.4386	26.5145	29.6097	30.37	29.7596	30.2945	27.7691	27.4767	27.7124	27.8306	17	15	17	13	10	13	11	10	15	13	14	15	14	14	13	13	11	11	9	9	13	16	16	15
Q62018	Ctr9	26.5741	26.1514	26.0711	26.1537	25.3788	25.4017	25.2296	26.8535	26.1977	25.8719	25.9065	25.5629	26.6179	26.0829	26.9431	25.9233	25.311	26.9825	26.2464	27.0075	25.903	26.2139	26.7646	26.4988	22	18	21	21	5	6	8	5	17	15	17	16	16	17	19	20	10	8	6	8	16	21	21	14
P28293	Ctsg	28.2329	28.1317	28.2172	28.802	28.498	29.1094	28.3093	28.7136	27.8687	29.0002	28.874	29.1803	27.8875	27.3386	27.0786	27.7985	27.704	29.8353	27.621	29.788	27.7626	27.837	27.1046	27.4062	11	11	11	11	11	10	11	11	11	11	12	11	10	10	8	9	6	6	8	6	9	10	8	9
P56203	Ctsw	25.2268	25.1909	25.0139	24.3751	25.3711	24.8548	25.1783	24.6439	24.6234	24.9156	24.5967	24.6522	25.1517	25.2367	25.0274	25.9831	24.6384	24.909	24.453	24.0155	25.6769	24.9329	25.0039	25.0823	7	6	8	8	2	3	3	2	7	5	7	7	4	9	7	7	3	3	4	3	6	7	4	7
Q9JHS9	Cwc15	25.2653	25.4085	25.6962	24.6791	26.5813	26.8078	28.7663	26.818	24.207	26.1867	26.4357	25.9094	25.5907	25.7327	23.4169	24.3333	27.6031	26.7528	27.7208	26.6	25.7449	26.4229	27.7091	25.8802	5	3	2	3	4	4	4	4	5	5	6	5	2	5	2	3	2	2	2	3	5	3	3	6
Q8C5N3	Cwc22	26.4911	25.9036	25.9067	26.2976	24.6786	26.2715	27.2956	25.9827	27.2472	26.7229	27.7419	27.5752	26.0694	25.8124	26.8686	25.7654	26.4966	28.7207	27.3401	27.9126	27.0821	26.7233	27.6158	27.3796	11	13	14	12	6	6	7	4	15	15	16	15	10	12	12	10	9	6	8	8	11	13	15	13
Q8CI33	Cwf19l1	26.5335	26.6449	26.1843	26.4781	25.4675	26.3186	25.6263	24.969	27.0092	27.4109	27.0655	26.9788	27.1239	26.9237	25.6735	26.197	25.0234	26.1464	24.8146	25.3174	27.3643	26.8641	27.3699	27.0668	14	13	12	13	9	6	6	5	15	12	11	13	11	13	11	15	9	6	6	6	16	14	16	14
Q8BG79	Cwf19l2	23.8576	23.6713	20.6488	23.61	23.7421	23.8444	23.7051	23.8426	23.9693	22.5441	23.5025	23.5788	23.5837	23.9144	20.2359	20.7395	24.9626	24.5535	24.4267	24.2566	20.7134	23.0101	20.7666	20.9868	7	9	5	6	3	3	3	2	6	4	3	3	7	8	2	2	3	3	3	2	3	4	4	2
Q9CWW7	Cxxc1	24.6815	24.2697	24.5077	24.3754	25.6131	24.2568	23.552	23.0448	25.2798	24.7193	25.5179	25.7018	24.4236	24.5964	24.9169	24.0599	24.915	25.6214	25.0151	25.5567	25.4214	25.1758	25.1061	25.0998	12	10	10	7	4	2	4	3	11	11	11	10	6	12	7	5	6	3	4	3	10	13	10	13
P62897	Cycs	29.5343	29.7425	29.5499	29.4334	29.5113	30.7923	29.5231	30.8906	28.6593	28.6269	28.1876	29.0108	29.5261	30.063	29.2982	29.9491	30.3135	30.5829	31.1049	30.4485	28.3854	28.5263	28.6253	28.333	6	6	5	5	3	3	3	4	6	6	5	6	5	6	4	4	3	3	3	3	5	5	5	5
Q5SQX6	Cyfip2	28.5464	28.023	27.9694	28.3478	25.0835	26.0305	23.6956	25.9436	24.8585	25.8102	24.9671	25.9858	27.8818	27.799	28.3962	27.2006	25.5579	23.8541	26.9215	24.1181	22.1772	22.6498	24.4138	19.2568	31	27	29	28	6	8	7	6	9	18	11	17	18	24	26	21	6	5	6	2	4	6	8	3
Q922B2	Dars1	27.8962	27.8258	27.0418	28.2339	26.9834	27.3475	26.7967	27.4583	26.4682	26.5679	26.2197	26.1503	28.2473	27.7583	27.3686	27.6527	27.1804	26.8925	28.1	26.8964	26.1179	26.1637	25.9036	25.8446	24	23	23	24	16	16	16	15	14	18	14	19	24	22	23	20	17	17	17	18	15	17	20	13
Q62418	Dbnl	28.1971	28.0486	28.6105	28.0517	29.4067	30.9429	28.837	30.9379	27.8367	27.9604	28.2659	27.8247	27.9695	28.7981	27.7877	28.284	28.7735	29.789	30.0877	29.5656	29.3296	28.0343	27.9635	28.3609	20	21	20	20	12	10	13	11	19	20	20	19	14	21	18	20	7	9	8	9	19	19	20	20
P53395	Dbt	26.0304	25.7185	26.5037	25.4373	27.3431	26.4692	26.6661	27.026	26.1978	25.6475	25.9612	26.0385	25.1495	26.5194	25.8441	26.51	26.323	26.2923	26.5652	27.3785	24.5996	26.0173	26.3236	25.6885	10	13	14	11	4	3	6	5	11	12	11	11	12	13	11	13	4	4	3	5	8	11	6	7
Q99KJ8	Dctn2	25.5589	25.894	25.8616	25.4081	27.1084	27.7189	26.7848	26.9389	25.5185	24.8164	25.0172	24.8255	25.7765	25.1871	25.7423	25.8844	27.2106	28.0995	27.6121	27.9381	25.0707	24.973	25.446	25.0244	16	15	16	15	8	6	7	5	15	13	15	13	13	16	16	14	6	5	5	5	9	10	15	13
Q3U1J4	Ddb1	27.2094	27.0352	27.1879	27.2028	25.7811	25.7308	25.9522	25.6407	27.7135	27.7302	28.0821	27.9668	27.3181	27.2581	27.6625	27.2409	26.633	26.8956	26.4593	26.2718	27.3893	27.8941	28.0569	27.6707	38	37	35	36	15	11	16	9	38	34	42	40	25	36	34	29	14	13	13	11	30	34	36	35
Q99J79	Ddb2	23.3325	23.957	23.3355	23.0101	21.164	21.2528	22.3501	23.394	24.4799	24.6436	24.3964	24.2618	23.1089	24.3006	24.4329	23.1422	25.0979	24.8675	22.6126	24.8655	25.3163	24.493	24.5488	25.2274	5	6	7	5	5	3	5	5	4	7	7	7	4	6	7	9	6	5	4	5	9	11	6	9
O54734	Ddost	26.2874	26.4015	26.6291	26.8217	25.7044	24.3867	25.1441	24.7234	26.1245	26.273	26.6132	26.4753	26.1269	26.5108	25.8894	26.5054	23.1706	22.1479	24.6278	22.4723	24.6327	25.9114	26.2193	25.2043	12	12	12	12	5	5	7	4	11	11	12	11	11	12	10	10	5	4	4	3	10	11	11	10
Q91VR5	Ddx1	27.7951	28.41	28.4469	28.4304	28.1187	29.1766	27.929	29.1666	28.3939	28.9674	28.4799	28.5342	28.4663	28.4609	27.7711	28.3587	28.8358	29.1973	28.5623	28.7638	28.7994	28.5729	28.8247	28.6395	35	34	33	33	17	17	17	20	35	31	34	34	31	34	29	33	25	17	17	18	33	32	31	32
Q80Y44	Ddx10	24.8751	24.5039	24.5535	24.2157	23.5926	22.9076	23.2326	21.4341	23.7639	23.7498	23.498	24.4286	24.0988	24.3022	24.8853	23.7795	23.7763	25.0522	24.2145	24.7538	23.5989	24.0075	24.5353	24.3078	12	10	13	12	6	3	6	5	9	7	13	13	8	11	8	6	6	3	7	5	8	8	9	8
Q501J6	Ddx17	29.9544	29.9435	29.7459	30.1051	28.4729	30.0917	28.3547	30.0024	30.2519	30.4534	30.3355	30.5919	29.8032	29.7846	30.2732	29.7277	29.8746	29.2688	29.6897	29.8344	30.4545	30.2486	30.0477	30.4492	29	29	27	26	23	17	21	18	31	29	28	27	25	27	23	26	20	19	20	16	27	30	30	27
Q8K363	Ddx18	27.7441	27.6268	27.5153	27.7904	25.9286	27.4371	26.3263	27.439	27.7189	27.5728	27.672	28.1305	27.2019	27.5134	27.6257	27.4428	27.5134	27.9966	27.8612	27.9196	27.3796	27.5442	27.6549	27.5672	21	21	19	18	9	3	9	6	23	23	24	22	21	19	18	15	9	7	7	7	18	21	20	18
Q61655	Ddx19a	26.2348	26.2	25.6687	26.0938	25.8079	25.4445	25.5699	25.8652	25.0342	25.4309	24.849	24.9407	26.0617	26.2058	25.9775	26.351	25.9129	26.7028	25.8553	26.3904	24.4028	24.7875	24.9877	24.2255	11	9	8	9	6	5	6	6	8	6	7	6	7	10	6	6	7	3	5	3	3	7	5	6
Q9JIK5	Ddx21	30.4789	30.1086	30.1992	30.2291	31.3907	32.5923	31.1048	32.0486	31.1642	30.9941	31.4019	31.4935	30.6597	30.2404	30.8205	30.4229	30.7573	32.3321	31.9894	31.986	31.3402	31.288	31.5808	31.5053	49	49	48	49	34	29	33	27	53	52	52	51	44	47	50	44	31	28	28	28	48	52	49	51
Q9ESV0	Ddx24	24.8832	24.7168	24.4792	24.5944	26.3883	22.4583	24.7571	25.5377	24.552	24.0469	24.5837	24.8348	24.4561	24.3395	24.1407	24.3357	26.1426	26.2419	26.3656	26.29	24.5383	24.71	24.9971	24.6631	10	12	12	10	4	3	6	2	10	9	15	13	10	11	6	6	6	4	5	6	10	11	11	11
Q921N6	Ddx27	26.3001	25.9541	26.0713	26.1213	25.7603	25.3498	26.2351	25.619	25.6052	25.6629	26.1773	25.8739	25.6755	26.0598	26.2386	25.6944	25.0937	25.7104	24.7098	24.0833	25.4734	25.7662	25.5621	25.7452	23	18	19	18	14	9	11	9	20	21	19	21	18	16	18	20	11	9	11	12	15	15	20	16
Q6NZQ2	Ddx31	24.8199	24.4442	24.4775	24.787	22.7737	24.0122	22.9981	22.3428	25.0127	24.4543	24.3548	24.2928	25.1042	25.242	25.4007	23.7399	23.2699	23.9456	21.4768	21.5426	23.8033	24.7983	25.1422	24.5912	11	10	10	12	5	2	6	3	11	9	10	10	9	8	12	9	5	2	4	3	8	12	11	10
Q8VDW0	Ddx39a	27.0956	27.161	27.5538	27.5951	27.0923	28.6625	27.5884	28.5053	26.97	26.9408	27.0252	27.0324	27.4961	27.9696	27.0097	25.2674	26.4715	29.7945	28.1564	30.0131	25.9239	26.5176	27.1501	26.0801	7	6	7	8	5	3	5	3	9	9	9	8	8	7	9	8	5	3	2	3	8	8	7	9
Q9Z1N5	Ddx39b	30.4801	29.9845	30.42	30.4407	29.7654	31.3063	29.4278	31.4199	29.9389	30.0831	30.1666	30.2145	30.5895	30.5692	30.2726	29.1923	31.3406	32.3094	31.0702	31.8889	29.1474	29.6601	30.3641	29.8767	10	10	9	11	5	3	6	4	11	10	11	10	11	9	10	9	5	4	4	5	10	10	9	10
Q62167	Ddx3x	29.163	29.2334	28.9506	29.6122	30.0066	30.3937	29.8528	31.1137	29.2199	29.4704	29.0624	29.0019	29.4708	29.5797	28.3283	29.4625	29.8323	32.4631	30.3502	32.4538	29.5578	29.1857	29.1505	29.1723	7	7	7	7	5	3	6	4	6	6	7	6	6	8	5	8	6	5	4	4	7	6	9	6
Q62095	Ddx3y	26.1931	26.3117	26.1743	26.2839	24.2993	24.8627	22.8656	24.6527	26.3759	26.4489	25.812	26.127	25.5805	26.6626	25.1113	26.7938	25.8227	23.8981	25.4346	25.3757	26.3918	26.0552	26.4732	25.9021	8	8	7	8	3	2	3	2	7	7	7	6	6	7	5	5	4	3	2	3	5	7	7	6
Q91VN6	Ddx41	23.9237	24.0522	23.7969	24.1598	24.0434	23.984	23.9255	23.3566	23.6326	24.0385	24.2831	24.8396	22.8048	24.2089	25.4726	24.437	24.8139	23.999	25.2423	22.6332	23.9977	24.7581	25.0216	24.9506	16	12	10	10	6	6	6	4	11	9	18	17	6	10	11	8	8	6	7	4	4	11	12	11
Q810A7	Ddx42	26.7631	26.7106	26.5776	27.2118	24.9366	25.2927	24.5842	25.8913	27.2993	27.1465	27.261	27.1834	27.4168	26.8754	26.7551	26.2757	25.3914	26.4531	25.9636	25.6216	27.5138	27.6101	27.5862	27.4201	22	23	25	19	8	7	6	6	28	28	27	25	16	25	19	17	14	10	10	10	25	32	27	28
Q569Z5	Ddx46	29.8796	29.5771	29.7264	29.9126	29.0678	29.7583	29.2621	29.682	29.4785	29.7542	29.9824	30.1891	30.0661	29.7289	29.9589	29.5039	29.7872	30.9707	29.5039	30.3829	29.8886	29.6588	30.1618	30.023	53	51	50	50	32	24	28	30	50	51	51	54	47	51	49	50	34	24	32	29	49	51	47	47
Q9CWX9	Ddx47	28.5117	28.1126	28.0025	28.4873	27.4061	26.2989	27.4192	27.6582	26.124	26.1314	26.3524	27.4724	28.0899	28.1081	28.3541	28.6154	27.0728	27.8264	26.3351	27.1831	26.4741	26.396	26.2618	26.6744	16	15	15	15	9	8	8	7	10	12	11	13	12	16	14	16	7	7	8	8	10	13	10	12
Q61656	Ddx5	32.2827	32.1952	32.2361	32.3598	31.6921	31.927	31.4067	32.0303	32.6016	32.7146	32.5213	32.8303	32.5221	32.2813	32.673	32.6543	32.0866	31.9489	31.8568	31.8755	32.8516	32.7104	32.7459	32.8138	32	32	30	30	25	25	28	27	35	35	34	32	29	31	31	33	27	27	25	27	30	32	33	32
Q99MJ9	Ddx50	24.8677	24.5617	24.949	24.521	25.2507	26.9739	24.611	26.4328	24.9937	25.0499	25.2983	25.3844	24.411	24.1764	25.2349	24.5945	25.6439	26.1387	24.5757	25.3399	24.6861	24.9574	25.1208	25.0857	12	10	8	11	4	4	5	3	11	7	12	12	5	10	12	8	6	6	5	4	11	10	13	10
Q8K301	Ddx52	26.3227	26.2049	25.859	25.9321	27.2975	26.3873	27.0344	26.5532	25.9109	25.6995	25.7237	26.1697	26.4737	25.8298	25.7278	25.5453	26.5986	26.821	26.7434	26.9038	25.1238	25.9187	25.89	25.5998	12	12	12	8	8	8	8	9	9	9	10	9	5	9	12	9	7	8	6	8	7	9	8	9
Q8K4L0	Ddx54	25.7462	25.5605	25.5182	25.8152	26.3395	25.0221	26.3562	25.6087	25.5472	25.4244	25.4052	25.6397	25.6802	25.2505	25.9977	25.2761	26.2065	25.7742	26.5154	26.3113	24.6476	25.4299	25.421	25.3512	14	10	13	12	7	4	6	5	11	9	12	10	9	11	9	11	5	5	5	7	11	11	11	10
P54823	Ddx6	27.6308	27.9373	26.9853	27.564	25.7293	23.3122	25.7305	24.2487	26.136	25.9371	25.5967	25.7153	26.7614	27.5109	27.2374	27.622	25.3258	23.8549	23.4782	25.1848	26.2023	26.1269	26.1699	25.9301	21	20	19	20	8	5	5	6	16	16	13	15	15	20	16	18	9	5	8	5	11	16	14	10
Q9CQ62	Decr1	27.2374	27.7654	27.6588	27.3692	25.2274	24.7264	24.9111	24.6843	25.5769	24.9913	24.8075	24.8525	26.6	28.361	26.6891	28.0613	25.1709	25.1882	24.9202	25.2942	25.5419	24.8826	24.9393	25.358	12	12	10	12	5	3	5	4	10	7	6	7	12	12	9	12	4	4	4	4	4	5	5	6
Q7TNV0	Dek	31.1266	30.6898	30.7734	30.384	30.4131	30.5549	30.3338	30.3089	31.7249	31.8665	31.9139	31.88	30.9665	31.0639	31.2903	30.7413	30.7083	30.1995	31.2229	30.0593	32.1463	32.0423	31.888	32.3965	18	17	17	16	15	16	15	15	19	19	18	19	14	16	16	17	15	15	15	15	20	18	20	18
Q9CQJ6	Denr	25.7777	25.3363	25.1017	24.8426	28.1749	28.0964	27.185	28.3623	26.243	26.0211	26.3112	25.8183	25.9271	25.4869	22.9559	24.9136	28.5936	29.1668	28.5219	29.0333	26.3822	26.4772	26.2111	26.2478	8	7	7	7	3	3	4	4	7	9	7	9	7	10	7	7	5	7	5	7	8	9	6	7
Q99LB2	Dhrs4	26.9672	27.0964	27.172	27.2629	28.5875	29.1765	28.4847	29.2178	26.967	26.7833	26.5186	26.4174	27.2457	27.3731	26.9694	28.2597	27.5241	28.696	29.1038	28.7582	27.0899	26.5229	26.5397	26.6088	12	12	12	11	10	11	10	9	10	11	10	11	11	12	12	12	8	8	7	8	9	10	10	8
O35286	Dhx15	29.7931	29.5115	29.6434	29.6629	28.4932	29.4052	28.2459	28.0055	30.0779	30.0196	30.4861	30.4996	29.5553	29.8414	29.7364	29.0051	28.4474	29.2003	29.0412	29.8618	29.4407	30.2632	30.0174	30.3306	42	39	36	38	23	15	25	22	36	38	38	41	33	31	34	32	26	19	22	16	36	36	37	35
Q99PU8	Dhx30	24.4013	24.6497	24.6538	25.1924	23.6268	23.4165	24.2479	23.8571	24.115	23.937	23.9173	24.3495	25.0732	24.491	23.8235	25.5959	22.2612	23.8039	22.3518	24.1362	22.6924	24.1605	24.1012	24.2461	16	17	17	16	6	4	3	4	14	11	12	15	12	14	9	17	5	6	5	6	6	13	14	12
A2A4P0	Dhx8	26.0875	25.9694	26.0626	26.3641	23.6681	26.5087	24.0117	25.6367	26.2022	25.3835	26.2269	26.0701	26.3019	26.2517	26.6964	25.7713	25.9771	27.3294	25.738	26.8138	26.0999	26.2121	26.5103	26.4313	23	24	25	25	7	4	8	5	23	17	25	27	20	22	28	19	9	5	7	6	23	26	29	26
O70133	Dhx9	30.6892	30.2988	30.5599	31.0908	29.8408	31.4248	29.8717	31.0042	30.1087	30.7017	30.965	31.4536	30.3424	29.9833	31.2188	29.6417	30.0297	31.2519	30.0943	31.5416	29.828	30.2212	30.5924	30.0501	52	49	51	52	32	27	34	31	45	46	49	50	44	44	46	42	34	28	31	29	41	44	44	41
Q8C9B9	Dido1	26.247	25.9304	26.0312	25.4693	27.2268	28.7551	27.1134	28.8092	26.7197	26.5279	26.5303	26.5644	26.3311	26.0804	26.5347	26.0336	28.482	28.3877	28.8268	28.4603	27.4108	26.8676	26.9808	27.1516	27	30	25	23	11	16	14	19	39	32	33	28	23	30	32	38	21	19	23	20	52	49	41	47
Q9CSH3	Dis3	26.2765	26.2075	25.9834	26.1136	25.3582	26.1472	25.3272	25.2604	25.8187	25.6171	25.6844	26.4133	26.4466	26.195	25.8701	25.8754	25.6045	25.7518	24.5182	25.9358	25.7835	25.6827	25.7783	25.5719	25	27	24	26	8	7	7	7	23	21	22	29	18	26	19	18	11	5	7	5	13	22	20	19
Q9ESX5	Dkc1	29.3087	29.5267	29.2728	29.4504	28.9015	30.9402	30.0548	31.28	30.2849	30.2165	30.4988	30.2888	29.324	29.3673	29.5199	29.9432	31.0824	31.218	31.453	31.3379	30.6089	30.2754	30.2489	30.3673	31	31	29	31	14	12	16	14	30	32	31	30	30	30	26	29	13	16	14	14	25	28	28	28
Q9D2G2	Dlst	25.1113	25.6346	25.4224	24.9275	25.5069	25.5193	24.9865	26.6835	23.9688	23.8624	23.8896	24.1916	24.5275	25.2409	23.7	25.0001	24.137	23.4511	25.8437	23.5904	22.9694	24.1819	24.1576	24.6083	6	7	8	6	4	3	4	2	7	7	6	5	4	8	6	5	4	5	3	4	2	6	6	4
P63037	Dnaja1	25.9458	26.2166	26.0241	25.7804	26.4678	28.5796	26.0454	27.4988	26.9168	27.1492	27.1501	27.0086	25.6888	25.8209	25.8882	25.7591	27.0997	27.0121	27.4919	26.8442	27.4704	26.855	27.1857	26.9698	14	14	13	13	5	8	5	5	12	13	15	12	11	10	10	9	6	5	5	7	10	12	13	10
Q9QYJ0	Dnaja2	26.6009	27.5717	26.6642	26.8964	28.6195	29.3896	27.7584	28.4319	27.9492	27.2301	28.2176	27.8331	26.6529	27.9125	26.8679	27.309	28.9534	29.6573	26.5712	27.7773	27.2147	27.1824	27.92	27.6555	10	9	10	9	6	7	8	6	11	12	10	10	8	8	9	10	5	5	6	7	12	12	10	12
Q9QYJ3	Dnajb1	26.5772	26.5384	26.7216	26.6319	25.6533	27.0368	26.7075	27.006	26.7073	26.8193	27.2096	26.9099	26.8511	26.4857	26.0274	26.4512	26.5475	26.405	25.8465	26.4413	26.7183	27.1803	26.9924	26.9568	15	14	13	11	7	7	10	8	18	17	16	17	12	11	14	13	10	8	9	9	13	16	15	14
Q9D832	Dnajb4	25.6003	25.6753	25.0016	23.8695	25.5018	24.7686	23.2182	23.0845	25.7296	25.7014	25.4375	25.6598	24.5117	25.0365	24.9359	25.4432	24.4234	23.6836	23.4112	24.1472	25.6566	25.5507	25.4699	25.588	9	10	8	4	5	3	5	5	11	11	11	9	6	9	11	11	5	3	3	4	10	11	11	12
Q5U458	Dnajc11	25.9478	25.8067	26.7222	26.5797	26.1339	26.152	25.4261	25.6966	25.5575	24.8676	25.0312	25.0115	26.6752	26.5881	25.4626	25.9371	23.4618	25.4116	26.8719	25.5243	24.2591	25.1834	24.7163	24.9355	13	15	15	17	7	6	8	3	10	13	10	9	16	13	13	14	7	3	3	2	8	9	11	7
P54103	Dnajc2	26.4027	26.3696	25.9723	25.4614	26.9024	27.7073	26.3961	27.5516	26.4967	26.3839	26.3769	26.1611	26.2364	25.9706	25.3475	25.9775	27.3691	28.8255	28.8977	28.499	27.2353	26.5635	25.9769	26.9072	14	13	9	9	7	9	10	7	14	16	14	14	8	10	6	9	8	10	10	10	10	17	9	13
Q9QYI3	Dnajc7	24.8196	25.2796	25.2201	25.4076	27.6028	28.3142	28.1784	28.1603	24.4415	23.52	23.2525	24.0371	25.3127	25.381	25.6758	24.3339	27.8541	28.3042	28.5279	28.2123	24.6865	24.0404	24.285	23.8264	19	16	16	14	11	10	11	9	8	6	9	10	10	11	14	9	16	13	12	10	6	9	10	10
Q6NZB0	Dnajc8	27.899	28.1784	27.7128	27.1703	29.3506	30.031	28.9118	30.4471	26.7679	27.5082	26.1686	27.1616	28.5015	27.889	27.3971	27.2461	29.1982	30.2127	29.4693	30.6916	27.2302	27.9957	26.6964	27.7388	7	7	5	7	6	5	7	4	6	7	6	8	6	6	5	5	7	5	6	5	4	8	4	7
Q91WN1	Dnajc9	28.5914	28.0781	28.0338	28.1488	27.9125	30.0288	28.1458	29.412	26.5608	26.3328	26.514	26.3982	28.2355	28.1949	27.1268	27.6912	28.9795	28.4026	29.9556	28.4453	26.0262	25.8948	25.8711	25.4342	16	16	15	15	8	5	7	6	10	12	10	8	13	13	11	12	10	5	7	5	8	11	7	6
P39054	Dnm2	29.4859	29.1339	29.2903	29.3699	27.4694	28.0946	27.7111	28.1817	27.5031	27.3693	27.3564	27.5702	29.2991	29.548	29.2028	28.8045	28.5557	27.8884	28.4432	28.907	27.9333	27.4991	27.4258	27.8825	27	31	29	31	10	7	9	7	26	23	20	21	25	31	27	24	9	8	10	10	17	25	18	17
P13864	Dnmt1	28.7405	28.6256	28.5654	28.7104	29.5605	30.9839	29.6539	30.8457	29.6671	29.6639	29.5529	29.8086	29.2225	28.8512	29.0823	28.8134	30.4704	32.013	31.2103	31.2989	29.8453	29.577	29.7883	29.6273	50	50	48	52	39	38	38	37	61	54	63	55	51	44	52	45	45	34	37	38	51	60	49	57
Q8R2M2	Dnttip2	26.0325	25.8588	25.3869	25.043	24.648	26.2231	24.4271	26.9497	26.553	26.257	26.4085	26.2583	25.6	25.7642	25.3724	25.7813	26.6968	25.8685	26.7024	25.7677	26.5941	26.378	26.4685	26.4326	13	11	10	7	5	10	7	10	12	11	14	12	10	12	11	14	6	7	5	8	9	15	12	12
Q8BZN6	Dock10	27.7881	27.5128	27.3264	27.4512	24.3981	25.8372	23.3056	26.4691	27.899	28.0305	27.8779	27.7391	27.5643	27.6905	27.4264	27.6737	24.7078	25.3416	25.2671	23.8836	27.5444	27.5275	27.5467	26.7844	47	53	48	52	8	12	8	13	48	48	48	53	35	50	37	39	9	7	8	4	33	44	46	33
A2AF47	Dock11	28.1409	27.6189	27.7652	28.1267	25.2885	25.2549	24.4987	25.561	28.3189	28.1506	28.3391	28.4975	27.4007	27.78	27.6067	26.9615	24.8297	24.5878	25.6382	26.2241	27.3455	26.6756	27.7841	25.9441	53	51	48	52	5	6	7	8	51	48	50	49	41	46	48	42	6	6	9	4	41	36	40	23
Q8C3J5	Dock2	29.2061	29.0981	29.2544	29.4801	25.6122	25.9957	26.0224	25.8263	29.0854	29.0665	29.2906	29.4143	28.942	29.2624	29.219	29.1172	26.5675	25.5947	27.135	25.52	28.1662	28.0524	28.9898	26.7998	73	67	66	68	14	11	13	12	67	67	68	66	62	68	62	64	15	10	19	11	46	58	62	39
Q8C147	Dock8	28.7527	28.6196	28.5492	28.6886	27.5828	27.636	27.5099	28.3454	28.7937	28.9242	28.6843	28.9645	28.4624	28.5118	28.7953	28.1156	27.8309	27.9866	27.6312	28.0023	28.1136	27.7587	28.4206	27.2412	60	53	60	57	23	14	21	17	52	54	58	53	45	51	52	50	21	18	20	18	47	42	49	35
Q61103	Dpf2	26.0339	25.7989	25.6414	25.6177	24.8842	24.2924	24.6931	24.3381	26.2572	25.8459	26.6278	26.3873	25.1661	25.9812	26.5211	25.669	25.1694	25.2038	25.1838	25.1865	26.8162	26.387	26.2341	26.6158	10	12	15	10	7	5	7	5	17	15	15	16	10	10	14	11	5	7	5	6	12	14	16	15
P32233	Drg1	25.3885	25.5396	25.117	25.2695	24.0791	24.0203	23.6561	23.5636	23.9584	23.7998	23.3924	23.0902	25.9882	25.5651	24.8031	25.7592	25.262	23.8999	25.675	24.7857	23.9347	24.2091	23.9319	23.6837	8	7	4	8	2	2	2	3	4	4	3	4	7	6	7	8	3	3	3	2	3	4	3	4
Q3UIR3	Dtx3l	26.5637	26.3416	26.306	26.2729	26.7366	27.4417	26.8135	27.4375	26.0197	26.196	26.2852	26.4778	26.6615	26.2719	25.6455	25.7109	26.6861	24.962	23.633	25.4299	26.2251	26.0394	26.0225	26.2703	15	15	13	12	6	7	6	5	17	17	16	13	10	14	14	12	4	6	3	8	16	15	13	14
Q9JHU4	Dync1h1	29.0803	29.0991	29.1096	29.0932	27.7342	28.1139	27.552	28.2011	27.8212	27.5765	27.8238	27.9851	28.7603	29.1347	29.1653	29.0898	27.9497	29.1493	28.3883	28.9504	26.5871	27.3016	27.6604	27.0536	141	137	144	139	35	25	24	26	111	107	109	121	112	136	137	133	43	26	30	22	50	84	93	63
Q8R1Q8	Dync1li1	25.5604	25.7213	25.1825	25.2617	23.3034	24.6636	23.7843	24.7907	24.4716	23.9906	24.1877	24.5324	24.8927	25.6335	25.7058	25.4008	24.8173	24.8129	24.7121	24.6555	24.3807	24.3986	24.4166	25.0351	12	13	11	12	4	4	5	5	11	9	12	9	10	10	10	10	7	7	4	5	7	9	10	10
P97425	Ear2	28.6337	27.801	27.5056	28.7846	29.3605	28.9568	29.0028	27.9381	28.013	26.6367	26.3602	27.8341	29.0277	28.8611	28.9289	29.3198	29.3562	29.2662	29.2496	28.998	27.1599	29.5982	27.3026	28.9615	4	3	3	4	4	5	4	4	3	2	4	4	5	4	4	4	3	4	3	4	4	5	3	3
Q9D903	Ebna1bp2	26.733	26.4231	26.3254	26.1889	27.6717	27.5619	27.8967	28.0225	26.0003	26.1439	26.3714	27.1312	25.9357	26.289	25.7994	25.5025	28.0399	27.5993	27.2991	27.4127	25.713	26.7452	26.2246	26.2394	7	7	7	6	10	8	11	10	7	8	7	6	6	6	6	5	7	10	8	9	8	8	7	8
Q8BH95	Echs1	29.1279	29.3567	29.0946	28.9775	27.3525	28.6733	27.4743	29.434	26.6371	26.6164	27.1379	26.742	29.1091	29.2533	28.4808	29.2521	28.8374	28.8248	28.5761	28.5758	25.7768	26.1344	26.9329	26.8535	15	14	13	13	9	9	10	10	11	8	9	9	9	14	12	13	10	9	11	9	6	8	9	7
Q3UJB9	Edc4	27.472	27.4625	26.8042	27.1026	24.2016	22.758	24.9971	25.0358	26.4348	26.4815	26.2106	26.4952	27.1121	27.5129	26.9647	26.5786	26.2689	27.8829	24.7237	27.4457	26.2177	26.553	26.3493	26.732	36	32	32	31	9	4	9	5	26	31	25	28	26	36	32	31	9	6	3	7	20	28	25	27
Q9JMG1	Edf1	27.5453	28.3546	27.0515	26.6403	30.1939	30.2955	28.2116	30.2215	22.5114	23.206	23.2153	22.8664	28.862	28.7131	27.1218	27.63	29.8574	31.5331	30.5467	30.3203	23.1461	22.5048	23.9875	24.2153	5	4	5	6	6	5	6	6	3	3	3	3	4	4	4	5	8	6	5	3	4	3	3	2
Q921E6	Eed	26.5718	26.4229	26.582	26.2768	25.3585	26.6067	25.8479	26.3489	27.2039	26.9449	27.4314	27.7398	26.6033	26.1961	27.1926	26.1159	26.0052	27.0353	25.3067	25.6664	26.7209	27.0182	27.4787	27.3044	16	13	15	15	7	8	7	8	17	18	21	19	14	15	15	15	10	7	11	7	14	17	16	14
P10126	Eef1a1	33.7085	33.4888	33.6476	33.4886	34.1361	33.7577	33.9921	34.6041	33.7885	33.6054	33.5916	33.5592	33.596	33.5002	33.4542	33.1375	33.1298	34.1238	33.9445	33.2957	33.9862	33.4786	33.3416	33.8284	15	15	15	14	12	9	10	10	16	17	18	18	16	14	14	14	9	10	8	11	14	15	16	15
O70251	Eef1b	25.4103	25.7165	24.8465	24.7315	24.961	25.1631	24.9254	25.2245	23.7679	23.8389	23.5876	24.2309	26.3927	25.4409	27.1772	26.1866	23.2358	22.2411	22.4311	24.2204	23.4849	24.3443	24.8878	24.4194	6	6	5	4	4	2	4	2	3	2	2	2	5	5	6	6	3	3	3	2	2	3	3	2
Q9D8N0	Eef1g	27.474	27.547	26.8313	27.0224	26.0618	27.2121	26.509	27.24	27.3511	26.9654	26.9553	26.974	28.036	27.4067	28.3137	27.8045	26.9683	26.7292	27.9616	26.7969	26.865	27.7057	27.6674	27.256	13	12	14	12	9	9	9	11	11	13	12	12	12	12	15	11	9	8	9	8	12	16	13	12
P58252	Eef2	30.2082	30.3812	30.2464	30.6653	29.3316	31.149	29.4439	31.3217	29.7797	30.0704	29.6547	29.663	30.1142	30.163	29.5121	30.6452	31.4085	31.9098	31.871	31.6757	30.1605	29.8824	29.83	29.612	45	44	45	46	24	24	24	23	39	41	38	41	37	42	36	38	23	23	24	25	31	38	35	35
Q9JHW4	Eefsec	26.1893	26.3339	25.9465	26.4655	24.2276	26.5228	23.9923	25.927	27.0116	27.1999	26.8536	26.569	26.5275	26.3743	26.371	26.4001	26.7226	27.5641	26.8103	27.5946	27.0132	26.8845	26.8175	26.8471	20	19	18	19	7	7	7	6	22	20	22	21	17	20	16	17	10	6	9	8	19	22	22	19
O08810	Eftud2	29.7119	29.3289	29.4917	29.6438	28.2353	29.9071	27.7264	29.8642	30.5221	30.1425	30.8317	30.8607	29.6782	29.5919	29.804	29.2398	28.3711	30.1333	29.6644	29.2266	30.1557	30.4512	30.7794	30.6178	49	48	48	46	17	15	22	15	50	48	51	51	38	46	51	48	27	13	15	20	42	46	52	45
Q9EQP2	Ehd4	26.8486	26.7196	26.5754	26.8779	26.6481	23.296	26.6726	23.5606	25.5901	25.4572	25.3036	25.5113	27.2438	26.893	26.9914	26.2591	20.5869	22.9625	25.5648	21.6404	24.795	25.1203	25.4466	25.1081	23	19	22	23	3	2	6	2	21	19	16	14	19	21	21	20	2	2	2	2	15	16	16	13
Q8BJW6	Eif2a	26.7895	26.8844	26.4143	26.645	28.0362	29.029	27.4679	28.5635	26.5761	27.0179	26.7552	26.5489	27.0464	27.2154	26.4014	27.2536	27.4043	29.2988	27.7141	27.7127	27.2562	26.7396	26.572	26.8869	16	16	16	16	10	12	11	16	15	19	18	14	12	14	15	21	17	12	17	16	16	19	18	18
Q6ZWX6	Eif2s1	28.4745	28.2703	28.2813	28.5724	28.6872	30.0811	28.748	30.1	28.4913	28.6141	28.1213	28.5815	29.2169	28.6428	29.1723	29.1137	29.9067	30.4718	30.6369	30.5427	28.8276	28.6054	28.1011	28.3492	21	23	21	21	14	14	13	15	25	24	22	25	22	22	23	20	17	14	14	14	16	21	20	19
Q99L45	Eif2s2	28.6261	28.6329	28.2384	28.2217	26.6274	29.3197	26.914	29.3556	29.3507	29.4255	29.0986	29.1026	28.7813	28.7287	28.7102	28.8919	28.063	28.3357	29.4583	28.0955	29.6229	29.2686	29.0521	29.5029	16	15	16	17	10	6	12	8	19	19	20	19	17	14	8	15	12	12	9	11	17	20	17	18
Q9Z0N1	Eif2s3x	29.2485	28.9999	28.8227	29.2106	28.4423	29.9056	27.9535	29.9862	29.7719	29.9265	29.678	29.6922	29.4191	29.2776	29.5615	29.5175	29.5513	29.7502	29.9626	29.6329	30.3025	29.718	29.5551	29.6023	5	6	6	5	5	5	6	6	7	7	7	7	6	6	6	6	5	6	5	6	7	7	7	7
P23116	Eif3a	27.1081	27.2756	27.4087	27.4921	27.472	29.0698	28.3002	28.7389	27.085	27.0714	26.6406	26.1832	27.488	27.6895	27.3951	28.19	27.0998	28.6831	28.5897	27.9272	27.0802	27.0734	27.1308	27.3094	34	35	35	37	27	25	24	22	37	34	32	27	35	31	32	34	22	18	14	18	31	31	34	30
Q8JZQ9	Eif3b	26.1853	26.5007	26.5465	26.5216	25.0242	27.933	24.5966	27.5174	26.5399	26.5714	26.1306	26.0682	26.5871	26.6255	26.0089	27.1631	27.0466	26.0545	27.2746	26.9994	26.6633	26.2498	26.5275	26.4637	22	26	22	23	8	10	5	8	28	25	26	24	19	25	24	26	12	11	10	9	21	22	25	24
Q8R1B4	Eif3c	25.7898	26.2896	26.3604	26.6196	24.4266	26.0524	24.4899	26.8356	25.4335	25.9071	25.6669	25.1429	26.6707	26.1869	25.9955	26.8352	25.5778	26.2676	26.5525	26.458	25.9702	25.4899	25.9994	26.0571	15	17	18	16	9	10	8	9	19	19	21	15	17	15	13	16	9	6	9	7	12	19	15	12
O70194	Eif3d	26.7033	26.9915	26.7784	27.2233	26.9221	26.0537	25.3939	27.278	27.5472	27.7112	27.001	27.0027	26.7544	26.6568	26.292	27.3742	23.1518	25.8802	23.6826	27.0333	26.8671	26.9013	27.5702	27.1763	18	20	16	15	6	4	7	4	20	20	17	18	16	18	13	17	3	5	4	4	16	20	16	15
Q9Z1D1	Eif3g	26.5754	26.7723	27.0221	26.1501	26.5802	26.6773	26.4531	24.8816	26.9214	26.9861	26.6087	26.5031	26.9878	27.1635	26.1767	27.438	25.7258	26.6291	25.86	26.6734	26.7062	26.6675	26.7657	26.8411	4	6	5	6	7	6	7	6	7	7	6	5	5	6	3	6	5	4	5	5	6	6	5	6
Q91WK2	Eif3h	26.0223	26.58	26.2494	26.1587	25.5823	27.3067	25.9924	26.3042	24.2503	23.9989	24.0971	23.938	26.5086	26.342	25.7083	26.1955	25.5966	26.5156	25.6127	25.9313	23.1622	22.5872	24.439	23.3623	10	10	8	10	2	6	3	3	8	6	5	7	6	9	12	14	4	4	3	3	3	2	4	4
Q9QZD9	Eif3i	25.5204	25.6829	25.5582	25.9372	27.2289	27.9429	26.7749	28.3009	25.9814	25.5582	25.5229	25.1365	25.3924	25.8311	25.2526	26.3782	27.1177	28.1208	27.3529	27.961	25.8864	25.7869	25.5581	26.016	15	14	14	13	6	7	6	6	11	12	12	10	8	12	12	17	5	7	4	8	9	13	11	12
P60843	Eif4a1	27.8006	28.2029	27.7969	28.1597	26.3267	28.6717	26.7061	27.9699	26.7362	26.6637	26.3368	25.4079	28.658	28.0994	27.2208	27.7225	27.6148	28.797	28.3993	27.9384	25.6621	25.7936	25.4542	25.2462	11	13	12	13	5	4	5	5	9	10	8	8	11	13	12	10	6	5	5	5	7	8	7	5
Q91VC3	Eif4a3	29.7219	29.5536	29.3994	29.8608	29.9366	31.4207	29.8944	31.261	28.925	28.7727	29.4788	29.6527	29.9121	29.6318	29.8757	29.5276	30.9131	31.4129	31.3124	31.2193	29.0819	28.9782	29.5423	29.0519	25	24	24	25	19	16	16	15	23	22	22	21	23	24	24	23	16	16	16	16	19	20	21	20
Q8BGD9	Eif4b	24.7077	24.8299	25.1213	24.4666	27.6055	28.2288	27.5407	28.5932	26.4254	26.1783	25.5216	24.7565	25.7712	25.4844	24.8874	26.1047	27.9639	28.3626	28.2294	27.8153	27.706	26.3405	25.6948	26.7889	10	8	9	7	7	6	6	9	10	10	11	9	9	9	5	10	8	9	9	9	10	11	10	11
Q6NZJ6	Eif4g1	26.3701	26.7589	26.2739	26.2857	25.6493	24.6688	25.308	25.494	26.0503	25.432	24.9063	24.9718	27.2823	26.5846	26.2354	26.3776	25.0321	26.835	25.3565	26.6472	25.8238	25.5629	25.8882	25.8056	14	13	15	14	7	5	6	5	18	11	11	7	10	17	9	18	3	5	3	4	9	10	17	11
P59325	Eif5	25.4929	25.5759	25.9677	25.6937	26.4712	25.734	26.0819	27.7928	26.7629	26.4853	25.9297	26.1061	26.7669	25.7825	26.0714	25.1949	25.2745	25.5916	25.5892	25.8089	26.4855	26.7561	26.8359	26.3986	12	12	10	11	5	6	6	4	15	13	13	13	10	11	11	10	6	6	7	6	13	14	15	12
P63242	Eif5a	28.6118	28.7542	28.2524	28.0872	30.1242	25.891	29.2718	26.5159	28.8787	29.718	28.6695	28.9885	29.1696	28.3299	27.7223	27.9971	27.3505	28.6484	27.792	28.7568	29.305	29.0846	28.5493	28.8237	11	11	12	11	6	8	6	9	12	12	13	13	10	10	8	10	9	7	5	7	10	11	11	11
Q05D44	Eif5b	26.8198	26.8339	26.4222	26.5349	26.3709	27.2481	26.0076	27.9623	27.3616	27.4012	26.8681	26.7012	27.0404	26.8507	26.1108	26.6036	27.0672	28.8628	28.3108	28.7187	27.5508	27.1635	27.4524	27.2408	24	24	24	22	9	8	13	8	28	30	29	27	22	26	15	23	10	8	6	10	30	27	23	27
Q3UP87	Elane	28.9268	28.8752	29.2731	29.4458	27.0357	29.3855	28.0258	29.5308	28.6629	30.5674	30.6125	31.1579	28.4967	28.3334	27.5436	28.0635	28.0551	26.7823	29.6521	27.1874	28.4056	28.8007	28.0299	27.9461	11	11	11	11	8	8	7	7	11	11	11	11	7	9	9	10	7	7	7	6	8	11	10	10
P70372	Elavl1	27.6136	27.9553	28.4976	26.8716	26.0624	26.9514	26.1597	26.9047	28.0553	28.3545	27.8257	27.2732	27.5137	28.0189	28.4082	27.4438	26.9733	28.583	26.2942	28.4159	29.5537	27.219	29.3916	28.6818	11	13	13	10	9	5	8	6	13	14	13	12	10	12	14	12	10	6	5	8	15	14	14	15
Q8BPU7	Elmo1	28.042	27.9449	28.0513	27.9791	26.7538	26.4328	26.8114	27.9934	25.7751	25.862	25.7334	25.7843	27.8873	27.929	27.9265	28.3779	26.7486	28.4174	27.1493	25.8457	26.0984	25.8783	25.6059	25.4718	25	26	26	27	6	6	9	7	15	16	17	14	23	27	23	24	9	7	6	8	10	16	14	13
Q8CB77	Eloa	25.9163	25.6282	25.0019	25.0429	27.5455	29.0006	27.7879	28.6637	26.8025	25.4989	26.5558	25.6259	25.8185	27.1049	26.7533	26.6629	27.497	28.8446	27.8813	27.5696	26.9339	27.2807	26.64	26.9086	9	10	7	7	4	3	6	3	7	8	7	5	7	8	4	9	6	8	6	7	11	9	8	10
P62869	Elob	25.0209	25.0658	24.8572	24.5907	26.5722	26.5065	26.3729	27.2289	24.5556	24.176	24.6561	25.0676	25.066	24.6674	24.9669	25.1025	27.9183	27.8363	27.8551	27.813	25.0629	24.6018	24.2818	24.5271	8	5	5	6	6	4	5	5	6	5	7	6	5	6	6	6	5	6	6	8	5	5	6	5
O35130	Emg1	26.5766	26.372	26.2885	26.6535	26.5248	26.4069	26.4075	25.0234	27.232	27.4032	27.3674	27.457	26.7812	26.5207	26.8034	26.7542	26.3757	26.1274	25.1236	25.1261	27.1605	27.1684	27.2562	26.7019	16	13	14	13	6	3	6	6	14	14	15	16	12	13	12	15	4	4	4	4	13	15	14	12
Q8VC03	Eml3	25.1836	25.1238	24.8694	25.4588	24.1487	25.4752	23.8083	25.6388	25.9463	26.1824	26.0461	26.0184	25.3729	24.9622	25.0333	25.3629	24.8506	24.2761	25.6981	24.2238	25.8943	25.8016	26.0883	25.9836	19	18	17	20	3	2	3	2	21	22	23	23	15	15	15	15	6	4	7	3	15	17	17	15
Q3UMY5	Eml4	25.5437	25.586	25.2383	25.9158	24.4649	24.7825	24.1675	25.3689	26.361	26.8121	26.5021	26.3573	25.9563	25.7174	25.2264	25.5232	25.8272	25.3542	26.4306	25.1667	26.5271	26.2264	26.508	25.8863	15	17	17	19	6	6	6	4	20	21	21	22	17	18	13	16	7	9	11	4	17	18	20	15
B2RWS6	Ep300	26.0421	25.6322	25.6805	25.6839	26.6873	28.1333	26.7492	28.1805	26.3522	25.9922	26.2974	26.5114	25.975	25.8469	26.3555	25.5307	27.1848	27.5752	27.6348	27.6539	26.7813	26.5177	26.3119	26.6787	11	8	7	11	7	8	8	9	16	17	18	13	6	6	8	5	5	8	6	9	20	16	15	16
Q8CHI8	Ep400	25.435	25.0294	25.0054	25.3047	23.2417	24.2241	22.2951	23.6398	26.2517	25.9407	26.3975	26.4491	24.5356	25.1332	25.3249	24.7512	22.0196	22.855	22.9773	23.1307	26.3241	26.6495	26.3563	26.5333	33	19	25	24	8	7	7	6	36	33	37	36	17	26	28	17	4	8	6	8	37	43	38	44
P48193	Epb41	29.1715	29.2208	29.354	28.5137	29.6514	30.537	29.378	30.7756	30.3568	29.0813	27.7715	28.0853	29.3785	29.4879	29.1163	29.7836	29.9217	29.6159	29.8016	29.4673	29.5525	30.2311	28.1153	29.8765	24	30	27	20	24	22	22	21	31	28	18	21	22	24	22	27	14	15	15	15	26	32	19	31
O70318	Epb41l2	24.5062	25.0397	24.8716	24.9101	25.2459	24.7655	24.8132	24.1932	24.7911	24.3941	24.2496	23.8129	25.0585	25.273	24.3529	24.8391	24.3621	25.1679	25.3662	24.0646	24.8522	24.4189	24.6703	24.7398	10	10	10	8	3	5	4	4	12	9	9	5	6	10	6	9	3	2	3	3	8	11	11	8
P49222	Epb42	27.2521	27.3862	27.7715	27.2947	26.1029	28.4074	26.2637	28.051	27.7488	26.8097	25.7432	26.0787	27.8874	27.7732	26.9871	27.8094	23.5617	23.6972	26.641	24.2851	25.7522	27.1517	25.9903	25.7446	23	24	25	23	10	7	7	9	26	21	16	17	26	25	20	23	3	6	6	5	11	21	17	14
Q8CGC7	Eprs1	24.5187	25.2084	24.4963	25.0268	26.1564	26.7182	26.1387	25.6909	25.1987	24.9339	24.6475	24.1563	25.4958	24.9097	25.5835	25.3395	25.1806	25.2494	26.3286	24.933	24.7913	25.1525	24.8358	25.4207	11	15	13	15	9	8	6	8	19	11	12	9	11	13	18	17	6	3	9	6	7	17	15	16
P49290	Epx	29.2266	28.3446	28.1778	29.5682	29.1191	29.4251	28.9886	29.029	29.1177	28.0812	29.257	29.5369	28.8926	28.6506	27.5358	28.2169	29.0431	27.8457	29.7589	28.2879	28.5496	30.4281	28.9138	29.2996	23	21	22	26	22	19	20	22	21	19	23	25	19	25	11	15	19	14	20	14	17	30	20	26
P49135	Ercc3	25.1388	25.0484	24.6449	25.2884	23.885	25.2223	23.4246	24.832	25.7021	25.6889	26.1193	26.1129	25.1584	24.8331	25.217	24.758	25.9032	25.9748	25.7736	25.7345	25.2186	25.5944	25.837	25.3914	14	14	14	15	4	4	2	7	20	19	19	19	15	13	17	18	6	6	4	7	15	16	21	18
P84089	Erh	29.2567	29.2337	28.6922	29.1285	29.4304	28.9937	31.3091	29.2285	28.8675	29.7204	30.006	30.2408	29.1942	29.1376	30.0426	29.5264	29.5588	29.8874	28.6362	29.6552	29.3028	29.5133	29.5224	30.2106	6	6	6	6	6	6	5	5	7	7	6	7	6	6	6	6	3	5	4	5	6	6	7	5
Q3U7R1	Esyt1	25.5154	26.5145	26.3739	26.6988	26.2906	27.4278	26.5319	26.7621	25.9757	25.9327	25.6044	25.8164	25.881	26.4151	25.4135	26.2983	25.9396	25.442	26.4425	25.6856	23.6805	25.7866	26.6476	25.7422	19	25	26	26	7	8	6	7	18	18	19	19	20	21	18	20	4	4	5	4	11	15	19	14
Q8BWY3	Etf1	26.4822	26.5082	26.259	26.4273	24.6531	26.571	24.5838	26.5735	26.2832	26.1339	26.2515	25.9998	26.8523	26.5705	26.0555	26.4023	25.4279	26.1671	26.1054	26.0257	26.1508	26.3942	26.0299	25.9932	13	14	12	15	5	2	7	4	11	14	10	11	13	12	10	11	7	6	6	4	10	9	10	13
P70429	Evl	30.1972	30.1732	30.3364	29.5111	28.4214	30.097	28.1978	30.0313	29.2679	29.4408	29.5422	29.5011	29.3404	30.1819	29.6175	29.8874	30.2012	29.6731	30.2889	29.6112	30.0584	29.5386	29.5157	29.7996	18	19	18	17	16	12	14	13	18	18	17	18	18	20	18	19	16	11	17	13	18	16	16	16
Q61545	Ewsr1	29.5804	29.2014	29.3782	28.276	28.2959	28.1891	28.1195	27.4686	29.8118	29.8984	29.6569	29.6137	28.4595	29.3691	29.2781	29.1346	28.3834	26.4694	27.745	27.7349	30.5241	30.0887	30.0549	29.7741	8	9	9	8	9	6	9	7	9	9	9	9	8	9	8	9	8	9	7	9	9	9	10	10
Q9DAA6	Exosc1	24.6787	24.6939	24.6317	24.6003	23.7506	25.476	24.447	21.5687	25.7205	25.5901	25.7641	25.5589	24.6555	24.7139	25.191	25.1396	25.328	25.0607	25.6125	25.2547	25.4098	25.7401	25.6756	25.7142	7	6	6	7	5	3	3	2	7	7	7	7	6	7	5	6	3	3	4	2	5	7	7	6
P56960	Exosc10	27.0121	26.6077	26.5577	26.9277	25.3374	25.6973	23.4215	25.3292	25.9324	25.2009	25.281	25.3143	27.1634	26.8218	27.2018	26.6499	25.3418	26.1399	24.7941	26.3681	26.4118	25.8828	26.2441	26.3865	27	23	22	24	8	8	6	6	22	17	18	18	20	24	25	24	8	8	6	7	21	20	21	24
P26040	Ezr	27.9706	28.4371	28.5409	28.217	26.1356	25.6053	25.8037	26.5372	27.0706	26.9267	26.4469	27.2116	28.9677	28.2647	28.5336	27.6915	26.4058	27.3405	27.2395	26.3083	27.1028	27.2107	26.6649	26.9079	12	12	10	12	9	8	10	11	7	6	6	7	9	12	14	10	6	7	8	10	7	8	6	8
Q80XP8	Fam76b	25.7256	25.4477	25.6696	25.3307	24.5946	26.7832	24.4394	26.5969	25.1347	25.1431	24.9367	25.2614	25.8965	25.9512	25.4506	25.4346	26.3257	26.2047	26.7299	25.6662	25.8546	25.2296	24.8884	25.7527	6	5	5	5	3	4	5	3	6	8	6	6	5	5	3	5	2	2	3	4	4	6	5	5
Q80VD1	Fam98b	27.6849	27.7916	27.8778	27.9698	26.6613	26.0612	26.732	26.7357	23.8014	24.3604	24.7428	25.4298	27.6217	27.8929	27.5755	27.6242	27.9325	28.0486	27.2296	28.094	25.2201	25.2201	25.2292	25.2225	7	7	7	8	5	4	4	4	4	5	4	4	7	9	7	8	5	3	4	4	3	6	7	5
Q8C0C7	Farsa	26.2176	26.9798	26.2289	26.7738	26.854	26.9812	26.8931	26.4866	25.237	24.199	24.6436	25.4482	26.2463	26.5344	25.3649	26.9356	26.7653	27.3077	26.2582	26.9576	23.9076	25.2672	25.0782	23.7502	14	15	17	16	6	5	9	6	7	7	9	12	10	14	11	16	5	3	5	4	7	8	9	5
Q9WUA2	Farsb	26.4482	26.7816	26.6232	26.8073	25.6104	26.7529	25.7758	27.4606	26.2888	26.5063	26.4416	26.5344	26.7407	26.9293	26.2987	26.8227	26.096	27.5659	26.1154	28.0776	26.3064	26.5716	26.7712	26.7486	19	20	21	22	8	9	10	6	18	19	17	17	19	20	18	24	9	5	9	6	18	22	15	17
P35550	Fbl	31.0851	30.8312	30.4455	30.9278	29.6298	28.8757	29.694	29.0646	31.9751	32.1069	32.0224	32.0043	31.1022	30.9309	30.7128	31.0321	29.8498	29.4316	30.1664	29.4038	31.8164	31.9959	31.7364	31.8514	16	16	16	14	12	11	12	10	16	16	16	16	14	15	16	16	11	9	10	10	17	16	16	17
P22315	Fech	25.1847	25.6586	26.3778	25.6804	27.9216	29.3466	28.0454	28.4069	26.0565	24.9181	23.9152	24.0474	27.0177	26.4236	25.6932	26.6599	27.3883	25.0127	29.3851	24.692	25.8347	25.8072	24.4678	25.7019	12	11	13	10	14	11	14	11	13	9	7	6	8	13	10	13	8	8	11	10	7	13	6	10
P39749	Fen1	29.6029	29.3193	29.1525	29.2387	27.6931	28.1815	27.4186	28.4541	26.4482	26.0935	25.6869	26.614	29.6981	29.6765	28.6039	28.7264	29.7287	29.8268	29.2284	28.9123	26.8595	26.768	25.7112	25.8428	14	13	13	13	11	9	9	9	9	11	8	10	12	14	13	14	9	8	8	10	7	7	9	9
Q8K1B8	Fermt3	29.6275	29.5261	29.5024	29.7029	26.6471	28.141	26.8021	28.7524	28.8693	29.0617	28.6556	28.724	29.769	29.5397	29.663	29.1623	28.0886	28.0886	29.2707	28.1687	28.6427	28.6144	28.4106	28.3086	40	37	38	41	17	12	17	13	38	36	36	35	37	39	39	37	14	13	17	13	32	32	32	32
E9PV24	Fga	25.8188	26.3411	26.8022	26.2277	24.1316	25.6095	23.3574	26.0979	26.1744	26.6022	26.7256	25.8032	24.9342	25.8409	25.9659	26.4853	24.6285	24.3957	25.5529	24.0775	26.6013	26.3286	25.5607	26.3091	12	16	16	13	4	4	4	6	14	13	14	13	10	15	14	15	4	3	3	3	14	14	10	14
Q8VCM7	Fgg	27.7673	28.0174	28.0003	27.0801	24.6815	25.5738	25.6129	28.0187	27.2337	27.1405	27.798	27.2107	26.1014	26.9929	27.515	27.1355	26.9927	28.746	26.6326	26.8008	27.0272	27.0834	27.1486	26.9095	14	20	19	18	5	3	5	5	15	15	18	17	13	16	16	14	5	2	4	3	13	17	14	14
Q9D824	Fip1l1	25.6983	25.4926	25.4458	24.8877	24.2545	23.4212	24.6765	24.772	26.3487	25.5997	25.6026	25.0961	25.9023	26.0562	25.944	26.0923	25.3843	25.8911	23.6993	24.2775	26.295	26.3418	26.7425	26.5486	8	7	6	4	5	5	6	3	9	9	10	6	6	8	5	8	4	4	4	6	7	10	10	9
Q6P9Q6	Fkbp15	26.2578	26.4256	26.1635	25.5217	23.7136	25.1361	24.0899	25.2093	25.5543	25.5927	25.4186	25.2782	26.1671	26.621	25.9767	25.547	25.3719	25.6337	24.2464	25.5993	25.9785	25.6092	25.5954	26.1363	19	20	20	19	5	6	5	3	16	17	14	10	14	19	18	13	4	5	3	4	19	13	14	18
Q62446	Fkbp3	29.0909	28.5703	28.655	27.9072	26.767	27.6221	26.7658	28.5334	28.6892	28.8606	28.7463	28.4144	28.388	28.9115	28.0324	28.2012	28.2186	29.0836	26.5298	28.6409	29.0116	28.8365	28.4209	28.4681	11	13	11	12	8	7	8	6	12	12	12	12	10	12	7	10	7	8	7	5	11	12	11	12
P26323	Fli1	26.2992	26.2679	26.0052	25.6721	27.9932	27.798	26.7491	28.3704	26.5084	26.068	26.2345	26.5242	26.0933	26.5603	25.5032	25.8246	27.0706	29.3343	25.1645	29.1155	27.1772	26.651	26.9736	26.8204	14	11	12	11	6	7	9	7	14	10	10	10	13	15	9	10	6	7	5	9	11	13	11	11
Q8BTM8	Flna	32.4573	32.6008	32.5517	32.6722	30.9316	31.7043	30.9367	31.5794	32.541	32.5281	33.0117	33.1806	32.0503	32.288	32.837	32.4116	31.2328	31.5313	31.7873	31.4122	32.9602	32.679	32.7341	32.9974	127	127	125	126	72	67	72	63	123	122	127	127	111	121	127	123	57	53	55	55	121	123	119	118
Q80X90	Flnb	25.7347	25.6768	25.3485	25.9508	21.4226	24.4471	20.7052	24.5678	26.2397	26.2046	27.0172	27.0627	25.3066	25.6198	25.7068	24.9259	24.8794	22.3748	23.3314	25.2825	25.9568	26.696	26.4721	26.4513	38	34	33	41	3	4	3	3	44	47	45	48	23	34	35	27	4	3	5	2	28	40	37	40
P35922	Fmr1	25.8164	25.2728	25.7811	24.753	27.3307	27.2895	26.3843	27.144	24.9106	24.6167	24.5221	24.9915	25.5021	25.9717	24.4911	24.6773	25.5498	27.3236	26.4701	27.4352	24.5862	24.81	25.39	24.9403	9	8	5	10	3	3	3	4	7	7	7	7	7	6	5	9	6	5	3	5	6	9	4	6
Q6ZQ03	Fnbp4	23.4923	23.3645	23.628	22.9758	26.2075	27.0342	26.4966	27.1435	24.2313	24.2351	24.4268	24.2058	23.635	23.6594	24.2465	24.1402	26.976	26.8081	26.9985	27.0127	24.5111	24.5561	24.4585	24.7782	10	10	10	7	3	4	4	5	13	10	12	12	10	12	11	9	6	6	5	6	13	13	10	12
P97376	Frg1	28.2848	28.2034	27.7521	28.2133	25.8885	25.3022	25.9312	25.0706	28.1707	28.7997	28.8719	29.0424	28.877	28.5836	27.9784	27.7874	26.5051	26.4698	26.113	26.1497	28.891	28.6614	27.7927	28.3696	9	11	9	7	9	5	8	5	11	9	8	7	6	11	7	11	8	7	7	7	11	11	9	10
Q9DBE9	Ftsj3	25.3548	25.3623	24.8375	25.134	24.1403	25.1259	24.2345	25.3016	25.7708	24.6606	24.8075	25.3009	25.4925	25.0083	24.7903	24.6169	25.1253	25.8104	25.2166	24.9638	24.5698	25.2538	25.1304	24.996	11	12	11	11	2	2	4	5	8	5	6	5	9	10	8	9	3	3	4	3	6	10	6	6
Q91WJ8	Fubp1	23.3905	24.3523	23.7187	22.6083	24.669	23.8881	24.6107	24.3518	24.7344	26.5059	25.4436	24.9577	23.2106	23.4285	24.0702	22.4514	25.1347	25.2943	25.2685	23.9207	26.4187	23.7633	25.9513	25.4387	5	6	5	5	4	2	3	3	7	15	11	8	4	7	6	3	5	6	5	7	10	8	9	9
P56959	Fus	30.7058	30.772	30.5928	29.844	29.6122	31.5567	29.6472	31.3825	31.6279	31.8613	31.7462	31.5195	30.7474	30.789	30.7191	31.1215	31.2013	31.1942	30.571	31.0575	32.5582	31.5851	31.6846	31.6992	12	12	12	11	12	12	12	11	12	12	11	12	11	12	12	12	10	10	10	10	12	12	11	12
Q61584	Fxr1	26.2971	26.7079	26.3265	26.6326	26.1137	27.8763	25.4386	27.3826	26.3806	26.7873	26.4916	26.4842	27.4263	26.7401	25.4066	26.752	26.3967	27.7193	25.3018	26.6617	26.8795	26.2258	26.5311	26.3465	14	14	14	15	6	6	10	7	12	14	13	10	10	14	9	13	9	5	8	8	13	11	10	12
O35601	Fyb1	27.4638	27.1414	27.9121	26.2325	28.1865	29.7482	27.479	29.7655	27.2945	27.571	26.6915	26.3249	26.9781	27.7135	27.1414	28.1365	28.9638	29.6975	29.9434	29.0436	28.5256	27.5242	27.279	28.2	21	19	21	18	14	11	13	12	18	17	15	17	14	19	19	23	16	18	14	15	22	20	19	17
P97855	G3bp1	26.6481	26.7019	26.7752	25.8037	25.8476	28.1735	26.3002	26.9191	26.8209	27.1286	26.3166	26.775	26.8999	26.9355	25.9204	27.4543	26.8391	28.3897	26.1439	28.3627	27.6879	26.7524	26.882	27.0664	10	10	9	8	8	6	7	6	9	11	9	9	9	9	9	9	10	6	7	6	11	10	13	13
P97379	G3bp2	25.4437	25.927	25.7977	25.5393	23.97	25.1973	25.8177	25.2189	26.3899	26.7515	26.2259	26.494	26.1897	26.2458	25.1935	25.6094	25.8173	27.6647	26.0951	27.8519	26.1557	26.24	26.4603	26.1011	7	6	6	4	2	3	3	5	6	7	6	7	3	6	6	8	7	4	5	5	8	6	7	7
Q00422	Gabpa	25.6401	25.5364	25.2025	25.0279	24.9073	24.9952	24.9401	25.022	24.5354	23.8161	24.4014	24.1248	25.454	25.1918	25.644	24.3002	24.6746	25.3047	24.6353	25.5719	23.5836	24.2646	24.7767	24.2655	8	6	8	7	4	2	4	3	5	8	6	5	11	6	11	8	4	3	4	3	6	7	7	8
Q99KY4	Gak	25.108	24.9694	24.9845	25.3832	21.6782	25.043	19.3887	21.7741	24.9023	24.9337	25.2302	24.6911	25.0062	25.1904	24.6247	24.312	21.4877	20.9175	20.9077	20.2632	24.5268	24.772	25.0453	24.5993	18	17	17	16	2	3	2	2	15	19	16	17	12	20	14	12	2	2	2	2	15	17	16	17
P16858	Gapdh	29.54	29.7215	29.9268	29.1458	27.4055	27.2281	27.4834	27.4609	29.7682	30.1444	29.907	29.6604	28.5017	29.8058	29.6118	29.7302	24.9611	25.3847	24.7711	26.0401	30.1057	29.5737	30.1679	29.7486	15	15	14	15	12	10	12	10	13	15	14	14	13	16	16	16	9	9	9	10	15	15	15	16
Q9CY66	Gar1	29.2244	29.0317	28.4954	28.5503	27.7039	28.6461	27.6555	28.7219	27.2691	27.0342	27.3071	28.01	28.4569	28.796	28.8441	29.0741	29.7103	29.0269	29.5321	29.8105	27.1532	27.9739	27.7459	28.0608	8	7	7	8	4	3	6	4	7	7	6	7	6	7	7	8	4	4	3	4	7	5	5	5
Q8CHY6	Gatad2a	25.7615	25.9098	25.4893	25.1928	27.4134	28.4503	27.746	28.1227	25.69	25.627	26.12	26.4574	26.1994	25.5109	26.4409	25.5551	27.6113	28.6327	27.4105	27.2518	26.1664	26.0977	26.3088	26.3635	18	15	15	14	11	9	10	12	19	18	17	16	14	18	15	15	10	10	12	12	18	20	17	18
Q8VHR5	Gatad2b	26.2796	25.8719	25.8214	25.5581	25.8324	26.7824	27.3465	26.9431	25.7499	26.1377	26.371	26.2158	26.4003	26.0077	26.439	25.8458	27.8377	26.7525	28.143	26.9284	27.2846	26.5925	25.8203	26.7434	15	14	12	12	8	4	7	5	15	11	12	11	13	13	13	12	8	9	7	9	12	16	12	15
Q61598	Gdi2	26.5164	27.0794	26.3445	26.9418	25.7897	24.096	25.5975	24.2517	25.7746	26.0392	25.4172	25.1079	26.7958	26.7872	25.9934	26.1685	23.4811	25.3815	26.7024	25.5669	24.9761	25.0534	26.3195	24.5769	22	20	20	21	7	7	5	6	13	17	14	13	18	17	16	13	8	4	7	4	10	10	12	10
Q99JY3	Gimap4	25.5524	26.0465	25.4027	26.4438	26.1793	25.2805	25.7249	25.6126	27.2263	27.4361	27.536	27.125	26.5582	25.4035	25.8597	25.7272	25.3024	26.064	26.2726	26.4599	26.5401	26.9841	26.7908	26.5691	11	12	10	13	6	4	7	4	16	15	15	14	12	9	9	7	2	3	3	4	11	14	12	12
Q9JLQ2	Git2	25.2257	25.2454	25.0555	25.5612	25.5139	27.8158	25.8805	27.8273	25.3165	25.5596	25.5305	25.7607	25.554	25.5299	24.855	25.447	27.2808	27.2167	27.6583	24.9639	25.9147	25.2505	25.3367	25.1308	14	12	11	11	6	7	4	7	12	13	13	9	9	10	5	10	6	4	5	3	8	9	10	10
Q61543	Glg1	25.5014	25.993	25.5296	25.8127	25.0653	26.1494	26.8147	25.9524	25.9002	26.1702	25.8078	25.7213	25.9388	25.9605	24.9583	25.7338	22.5421	25.5139	23.568	25.632	24.9609	25.166	25.6226	24.232	20	16	20	18	8	6	9	5	17	20	21	17	13	19	12	18	4	5	3	5	13	10	16	7
Q9CYL5	Glipr2	25.4345	25.7866	25.8964	25.9953	24.9396	25.371	24.9607	25.3984	26.0289	26.8473	26.2784	26.7433	25.2935	25.7452	25.3851	26.2427	25.3322	25.4335	25.2401	25.4394	26.6087	26.4838	25.832	26.3495	6	5	6	6	3	2	3	2	6	6	6	6	5	6	6	6	2	2	2	3	7	6	6	6
P26443	Glud1	30.4553	31.0726	30.7634	30.7235	27.9304	28.3862	28.1374	28.1023	29.8007	29.4921	29.7853	29.7326	30.2125	30.9416	29.473	31.3852	28.8287	29.0193	28.8827	28.4292	29.8362	29.7826	29.9008	30.0116	31	31	29	31	21	16	20	18	28	28	27	27	28	30	29	29	15	15	14	17	29	28	27	28
Q922P9	Glyr1	29.3126	29.0681	28.9908	29.2118	27.4026	29.5861	27.4448	29.4301	29.7442	29.6233	29.7756	29.4105	29.4226	29.2415	29.5743	29.2675	28.7941	28.5931	29.4103	28.9097	29.5649	29.6752	29.842	29.9773	22	22	21	17	11	8	9	9	21	22	22	21	18	20	18	21	11	10	8	10	18	21	24	23
Q9ERL7	Gmfg	28.0831	28.0324	28.0195	28.1586	28.5988	30.5832	28.8969	30.701	24.5378	24.8723	24.62	25.2723	28.228	28.3587	27.5785	27.351	28.8897	30.5999	29.7373	30.6464	24.7141	23.9169	24.2523	24.9357	8	8	7	8	5	3	4	2	5	5	5	5	6	9	7	5	4	2	3	3	4	3	4	3
Q99LH1	Gnl2	24.2795	23.7457	23.8059	23.9279	23.726	24.4325	23.7856	24.7608	24.1974	24.2407	24.2524	24.687	24.9786	23.8283	23.5579	22.9789	21.2061	23.4558	25.4403	23.7302	23.7833	24.2779	24.1339	23.9547	11	11	8	12	4	4	4	6	11	13	13	11	8	10	9	7	3	3	6	3	10	13	9	10
Q8CI11	Gnl3	23.4992	23.6086	23.5212	23.7144	24.3588	24.1	24.0918	24.3724	22.8732	23.3458	23.6651	23.4184	23.7611	22.7383	22.3166	23.0735	22.6174	23.2821	23.4052	22.3181	22.7922	23.1256	23.309	22.7397	6	5	6	5	5	4	5	5	4	5	7	7	5	4	4	6	5	4	6	4	3	4	4	4
P05202	Got2	24.5107	25.5555	25.218	25.0682	25.6224	26.4309	25.9117	25.9621	25.6741	25.6799	24.9051	25.5068	25.1942	24.5522	23.5566	24.9187	23.4906	24.7256	27.2428	24.4859	25.6449	25.9145	25.9499	24.5619	9	11	11	11	4	5	4	5	12	15	12	13	9	11	6	7	5	3	6	2	11	14	14	9
Q56A08	Gpkow	25.4687	25.2464	25.2947	24.919	25.5308	28.6235	25.9738	27.9091	25.962	26.1092	25.7642	25.9977	25.9058	25.4068	25.0946	24.9415	28.0128	28.189	27.9572	28.2107	26.2928	26.0929	26.5584	26.1749	7	7	7	5	4	5	5	6	9	8	8	6	6	7	7	6	8	7	5	7	11	8	8	8
P11352	Gpx1	25.3981	26.2733	26.336	25.3737	24.266	20.4995	24.5587	22.7059	25.4003	25.3632	25.4634	25.866	26.0389	26.2778	27.5194	27.8258	23.567	23.896	24.1632	24.046	26.2025	25.4056	25.6017	26.4914	10	10	10	9	6	2	5	3	10	11	10	9	10	10	10	11	4	3	4	3	10	10	10	11
O70325	Gpx4	26.2301	26.4168	26.1756	26.68	24.7118	24.0227	26.3516	25.1955	26.7844	27.2747	26.8136	26.7238	26.7356	26.3451	27.1381	26.8762	25.4973	26.1914	25.8306	26.0297	27.6927	26.8514	26.2099	26.877	8	8	7	6	4	4	4	3	8	7	9	9	5	6	7	8	4	3	2	3	9	8	9	8
Q9CX99	Grap	24.6083	24.5795	24.2052	24.1478	23.1179	24.1339	20.8604	24.0995	23.536	23.6069	23.2822	23.654	24.4746	24.7283	23.9075	23.6632	24.463	23.586	25.6432	24.0335	23.1454	23.4722	23.488	23.6424	7	6	6	5	3	5	2	4	7	4	3	3	6	8	5	4	2	4	4	4	3	4	5	4
O89100	Grap2	24.6683	25.4278	25.1851	25.5217	24.7479	23.1491	26.0594	23.2369	25.4808	26.0123	25.1454	25.2754	25.7676	25.3947	23.7731	24.3968	25.0183	24.0696	23.4997	24.0685	25.2104	25.4896	25.914	25.3932	8	6	8	7	4	4	3	4	8	6	8	7	5	8	4	4	7	4	5	4	8	9	8	9
Q60631	Grb2	26.6206	26.9947	26.8376	26.4328	27.1187	27.2179	27.9492	27.2421	25.7565	26.0518	25.459	26.1096	27.2595	26.9892	26.8289	26.695	25.8527	26.1689	26.5899	27.753	25.6823	26.1588	25.851	26.1808	10	11	10	11	5	5	6	4	8	9	10	10	12	11	10	7	5	7	7	5	7	7	8	6
Q99MK8	Grk2	27.8704	27.9409	27.5594	28.0565	25.439	25.8493	25.5254	26.02	26.9251	27.3386	27.516	27.9732	27.9165	27.9976	28.2516	27.512	26.0208	26.3439	26.8318	26.1725	26.5962	27.4045	26.623	26.1966	21	21	16	21	5	3	6	5	13	16	19	16	17	18	19	17	6	5	7	6	14	14	12	9
O70293	Grk6	27.3237	26.9664	26.7502	27.0663	25.4208	25.9934	25.9781	26.0183	27.0907	26.9853	26.7506	27.2373	26.9313	27.1113	26.7032	26.966	26.1025	26.398	26.983	26.975	27.2219	26.8428	26.9142	27.0482	16	15	16	19	7	4	8	5	16	17	17	15	10	19	12	14	5	7	5	5	14	17	12	14
P28798	Grn	27.1252	27.0089	27.6143	26.1101	29.5822	30.1383	28.4496	29.8647	27.512	26.7781	26.9492	27.46	26.6886	27.2311	27.4464	27.7913	27.8102	27.7236	28.7355	28.13	27.7756	27.2993	27.4703	26.9981	10	10	10	9	3	5	5	5	9	9	10	10	10	10	10	10	3	5	3	5	10	10	8	10
Q9WV60	Gsk3b	23.9675	23.8053	24.3121	24.3189	22.5535	23.9684	22.8078	24.1246	24.4124	24.6625	24.5452	24.5088	24.0624	24.4966	24.1517	24.041	24.0302	24.399	23.5054	25.4015	25.3743	24.3093	24.4364	23.926	4	3	5	4	3	2	3	2	4	5	5	4	4	6	5	6	4	3	3	2	6	5	4	5
P13020	Gsn	28.3645	28.7265	28.6134	28.4496	26.9964	29.1999	27.0465	29.4573	28.853	28.8445	28.7697	28.9081	27.5712	28.2479	28.2636	28.6326	28.6035	28.3791	29.1264	28.6104	29.5879	29.2097	29.1191	29.433	14	15	13	14	7	4	6	4	12	14	14	13	9	13	13	14	3	5	4	5	15	14	13	15
P62915	Gtf2b	25.3214	25.0381	24.9971	24.6745	23.6655	24.3799	23.517	25.0159	24.9636	24.0408	24.4186	23.7968	25.1326	25.1803	23.6099	25.0842	25.3419	24.5005	25.6143	24.9481	25.5869	24.9859	24.5863	25.2059	9	11	8	8	5	5	8	7	8	7	9	7	8	9	6	9	8	6	8	5	8	9	8	10
Q3THK3	Gtf2f1	26.5038	26.1413	26.1346	26.6911	25.6453	27.6276	25.6681	27.4211	26.286	25.859	26.1608	25.8383	26.2734	26.7914	26.0056	26.0227	25.9343	28.4694	26.0965	25.7125	26.9896	25.7733	25.8471	26.1322	13	12	12	9	6	5	6	5	11	11	9	8	10	12	6	9	11	6	7	8	10	10	13	10
Q8R0A0	Gtf2f2	25.461	24.9276	25.1133	24.3361	26.5816	27.629	27.0424	28.2006	25.0022	24.6452	24.0422	24.1761	25.6165	25.4004	25.1879	25.4862	27.9162	28.08	27.6222	28.8636	24.8575	24.7426	24.9178	25.5277	12	12	11	9	5	5	7	7	11	8	8	9	7	11	11	10	7	7	7	8	6	9	10	8
Q9ESZ8	Gtf2i	27.0217	26.6473	27.1586	26.4164	26.5583	27.5858	26.2351	28.7288	27.3581	27.3492	27.2199	27.7455	27.1092	27.587	27.0801	26.3331	28.3871	28.9271	28.238	28.7862	27.2678	27.294	27.4477	27.2552	25	25	26	24	13	19	16	17	26	22	22	24	22	22	26	16	28	19	22	19	26	27	27	27
Q8K284	Gtf3c1	25.6018	24.7834	24.9566	25.3103	25.5709	23.5182	23.1606	23.275	25.9507	25.9195	26.3284	26.0955	25.2345	24.9865	25.6813	23.8677	25.0579	25.7255	22.8054	25.4362	25.2679	25.7688	26.3032	25.7724	30	22	23	27	7	7	8	8	34	30	39	33	21	19	26	11	7	4	6	4	21	35	35	27
Q8BMQ2	Gtf3c4	24.5419	24.3904	24.5651	24.5924	22.2517	24.1484	24.058	24.6363	25.2343	25.2475	25.7815	25.6582	24.9625	24.428	24.7948	23.5427	23.7296	24.1319	21.3647	25.0116	24.194	25.245	25.3804	24.8506	12	9	12	15	3	4	4	4	16	17	16	18	11	11	15	8	2	3	3	3	13	18	18	16
Q8R2T8	Gtf3c5	24.0539	23.6583	23.941	24.2277	23.7195	22.703	21.409	22.5373	24.7585	24.5475	24.6182	24.6571	23.6055	23.6048	24.4639	24.196	22.5719	22.1021	22.723	22.0241	24.1352	24.1319	25.4011	25.5501	13	10	11	10	5	2	3	3	13	11	14	11	7	9	9	6	4	2	2	2	10	10	13	12
Q99ME9	Gtpbp4	28.1547	28.0425	27.6715	27.8431	27.539	27.1091	26.8731	27.4633	27.863	26.926	27.6636	27.853	28.1298	27.8421	27.6942	27.2798	26.9768	26.5535	27.8093	27.7678	27.8112	27.9252	27.807	27.8573	22	23	20	23	13	12	15	13	24	21	26	26	19	22	21	16	10	11	13	7	18	25	20	23
P11032	Gzma	29.1499	28.7133	28.8619	28.2384	27.5597	29.1757	27.3492	28.8388	28.5168	28.1067	28.3876	28.5113	27.026	27.2643	25.7607	27.6342	29.3738	27.6381	29.4557	28.0145	27.6919	27.0564	27.1083	27.819	17	16	16	16	12	9	13	10	17	17	18	18	13	16	11	15	8	9	10	8	16	15	16	17
P04187	Gzmb	25.7791	24.745	24.692	24.3324	24.4009	26.18	23.4783	25.8373	25.5335	25.4276	26.0023	25.5007	25.1312	24.1287	26.0899	24.393	25.4683	24.0878	25.0814	23.3433	24.8654	24.2121	24.3911	24.9909	11	10	11	7	3	6	4	6	12	12	12	10	7	6	9	8	3	4	5	6	7	5	10	7
P10922	H1-0	29.7147	29.6528	29.6326	28.8539	31.8888	32.1139	31.7443	31.4424	28.3243	28.3846	27.9258	29.0958	30.0565	30.221	30.6903	30.0907	30.5733	32.6037	28.2052	31.0637	28.7067	28.9943	29.0016	29.6604	5	5	5	5	6	7	6	6	6	4	6	6	6	5	5	5	6	6	5	7	5	6	6	5
P43275	H1-1	31.6624	31.3014	31.256	30.3646	33.0051	33.8212	33.3608	34.2033	31.7862	31.6463	31.7998	31.6368	31.6802	31.305	31.6255	32.176	33.1262	32.3444	32.7263	32.8862	32.2762	31.7113	31.5088	32.0363	12	11	11	9	12	12	12	11	11	11	11	11	11	12	11	12	9	10	9	11	11	11	12	12
P15864	H1-2	32.8768	32.3065	32.7429	31.7724	35.126	35.9543	35.0672	36.1211	33.3251	32.9182	32.8597	33.1337	32.5322	32.6325	33.0751	33.4542	35.0941	35.6709	35.187	35.4806	33.8467	33.5741	33.3122	33.9672	8	9	10	7	7	7	9	8	8	9	6	8	7	9	4	7	4	7	4	6	5	7	8	8
P43274	H1-4	29.3553	29.4361	29.3878	28.5859	30.8587	31.766	30.523	31.6659	29.8098	29.4225	29.1069	29.3177	29.8417	30.2706	30.6651	30.3947	31.7057	31.829	32.2795	31.8126	31.1923	30.617	28.5763	31.0475	4	3	4	3	3	3	3	4	3	3	3	3	3	4	3	5	3	3	3	3	5	4	4	5
P43276	H1-5	30.9893	30.5036	31.1505	29.9654	33.0952	34.1926	33.3549	34.6108	31.5135	30.9353	30.9443	31.3178	31.1664	31.1179	31.4541	31.8801	33.4561	33.8162	33.8744	34.0485	32.3847	31.8437	30.9981	32.3689	11	12	11	9	9	10	9	11	11	13	12	11	10	12	11	12	9	9	9	9	13	13	11	14
P62806	H4c1	33.1649	33.5614	33.3607	32.8755	33.9525	33.8391	33.3339	33.6457	30.8324	31.1037	30.4907	30.1757	31.7389	33.1304	32.0144	33.7326	31.7206	31.3787	31.8879	30.514	31.4858	30.9133	30.4257	31.0735	14	13	14	12	10	9	10	9	10	10	10	9	11	12	11	12	9	8	9	8	10	10	11	10
Q8BMS1	Hadha	28.1471	28.3057	28.3469	27.9724	26.9308	26.2479	26.8179	26.8757	28.1918	27.9893	28.0095	28.0994	27.6179	28.4079	27.548	28.949	26.5259	26.4071	27.4647	27.6853	27.7823	28.0882	28.1704	27.9769	21	24	25	24	12	14	15	14	24	18	19	19	19	25	20	24	12	13	10	12	18	20	18	20
Q99JY0	Hadhb	27.2133	27.8439	27.7959	27.6151	27.949	28.9362	28.1589	28.6032	27.676	27.3692	27.4715	27.1608	27.6433	28.2092	27.564	29.0395	28.6414	28.9381	28.9421	28.9899	28.0046	27.6067	27.6882	27.7281	22	23	24	20	11	9	10	12	21	21	20	18	17	23	18	23	9	11	8	10	19	21	19	18
P01942	Hba	29.4027	29.8224	31.1416	29.4331	29.2448	31.4319	29.3539	31.1342	27.4639	28.2866	26.6055	27.5184	30.3936	30.2446	28.7673	29.4309	29.2518	28.2097	31.8579	27.8417	27.8321	27.838	26.9897	27.1318	6	6	6	5	5	4	4	5	6	6	6	5	6	6	5	5	4	3	4	4	5	5	5	5
P02088	Hbb-b1	29.6207	30.2683	31.0781	29.8975	28.8034	29.033	28.3328	28.7411	27.705	27.8484	26.9887	26.9474	30.6483	30.8391	29.5516	29.9999	28.1919	28.2293	31.8907	27.8858	27.7201	27.997	28.1185	27.0569	8	8	8	8	5	5	5	4	7	7	8	8	8	7	8	8	3	2	5	3	7	7	6	8
Q61191	Hcfc1	30.0103	29.4827	29.6307	29.6605	29.3554	30.2557	29.5057	30.7745	30.5749	30.2293	30.5914	30.4537	29.5028	29.4974	30.257	29.4008	29.7927	30.9129	30.7095	30.5988	30.945	30.6093	30.6406	30.6955	36	36	42	32	29	28	31	26	45	47	45	44	32	39	36	36	25	22	27	28	42	41	43	45
P49710	Hcls1	27.7664	27.9095	28.1404	27.0114	28.4791	30.0603	29.2598	30.2995	27.9772	27.5633	27.838	27.038	27.6619	28.4886	27.4293	28.187	29.6537	29.6567	29.1691	28.7455	29.1459	28.5053	27.9224	28.8033	26	26	25	17	11	9	12	14	19	20	17	19	21	25	17	19	8	10	8	12	21	23	23	21
O09106	Hdac1	28.3797	28.1092	28.1434	28.3845	27.9542	28.8862	28.6459	29.2796	29.2559	29.3868	29.7946	29.7865	28.5794	27.9458	29.1129	27.7734	28.3386	29.1508	28.4613	29.2448	28.8457	29.1883	29.8824	29.3584	13	12	12	12	5	3	5	3	13	13	13	13	9	13	13	13	4	3	3	3	10	13	11	11
P51859	Hdgf	25.3488	25.4593	24.6126	24.7546	26.1916	27.0681	26.4647	27.05	26.3407	26.5978	26.2434	26.2038	25.4093	24.9785	25.9315	25.0449	26.169	25.9304	28.0408	26.11	26.6598	26.2765	26.1502	25.9049	7	7	5	4	4	3	4	3	8	8	8	7	5	6	7	6	5	3	5	4	8	8	7	7
Q3UMU9	Hdgfl2	26.7622	26.5929	26.4001	24.902	26.1611	27.851	26.4432	27.284	26.5969	26.5783	26.7902	26.7893	25.932	26.5118	26.0431	25.2589	27.4302	28.0921	26.8943	28.3996	27.3158	26.7529	26.5152	26.5686	9	8	10	8	4	4	6	3	8	9	10	10	10	9	7	8	9	6	7	7	7	11	9	10
Q8VDJ3	Hdlbp	25.9601	26.4293	26.1962	26.1942	27.149	26.6824	27.2424	25.9994	26.347	26.5242	26.3306	26.1214	27.0616	26.7469	24.8808	26.6926	26.0338	26.3807	27.1001	26.5477	26.6505	26.3392	26.9234	26.2588	17	21	18	15	9	6	9	3	15	14	14	16	16	20	11	18	3	3	5	6	10	15	13	14
P29416	Hexa	27.3647	27.3985	27.041	27.8158	26.9302	25.7088	25.3254	21.3371	26.8422	27.6824	27.6476	27.5557	27.7084	26.72	26.8906	27.7081	20.4592	25.1847	19.9913	23.8241	27.0506	27.3094	27.1812	26.9893	17	17	17	17	5	4	7	5	16	15	16	16	12	17	13	13	4	5	4	3	12	16	15	13
P20060	Hexb	28.4182	28.6532	28.7445	28.8657	27.88	29.3948	27.7688	29.016	28.8339	28.733	28.7874	28.5974	28.7333	28.6778	28.3738	29.1825	28.6671	28.7201	28.735	28.3075	28.9934	28.908	28.2813	28.5265	26	25	26	26	17	14	16	13	24	25	25	25	23	24	23	26	16	12	14	12	20	25	24	22
P17710	Hk1	26.9292	26.8648	27.4693	28.986	25.3665	26.137	25.701	26.5136	27.6064	27.1084	27.1022	27.6683	27.5287	27.2948	26.5743	27.4909	25.8332	23.7197	26.7123	24.0228	26.2404	26.5241	27.0202	26.0636	26	28	28	30	5	7	6	7	27	23	26	28	22	24	18	21	6	3	6	3	12	17	22	16
P17095	Hmga1	26.289	25.8618	26.4859	24.9413	27.3679	29.595	27.8033	30.3482	27.4461	27.579	27.6691	26.9583	25.7621	26.3864	26.2785	27.5651	30.5544	30.8406	31.2943	31.1282	29.1696	28.3236	26.6497	28.6221	5	5	7	6	6	4	5	5	8	8	9	7	8	7	7	8	6	4	3	4	9	7	6	6
P63158	Hmgb1	32.9702	32.8922	32.7865	32.1682	31.9893	34.2599	31.6751	34.3526	33.4515	33.8015	33.6606	33.5175	32.9108	33.0707	31.9905	32.8823	34.2088	34.2369	34.4481	34.2742	34.162	33.8185	33.3387	33.4801	18	18	19	17	20	19	17	20	21	20	21	21	17	18	18	20	14	18	15	17	20	21	19	19
P30681	Hmgb2	32.6473	32.3024	32.4027	31.6391	32.658	34.8876	32.5952	34.9228	33.0447	33.2311	32.9366	32.9785	32.5105	32.479	31.5699	32.326	34.0683	34.4386	34.1762	34.6868	33.5052	33.3256	32.642	33.1842	18	16	18	14	18	18	16	17	18	20	20	20	14	17	17	16	17	16	15	16	19	17	17	17
O54879	Hmgb3	28.008	28.1004	27.5388	26.5751	26.6647	25.773	26.7317	25.0298	27.8649	28.5536	27.3711	28.1824	28.3011	28.1124	27.0221	27.5211	27.4761	24.7312	25.4355	25.1791	28.1677	28.4629	27.5895	28.5105	10	9	10	12	8	5	7	6	12	12	12	11	5	9	9	10	6	6	5	6	10	12	7	9
P09602	Hmgn2	25.9593	24.3134	26.1152	24.1206	33.2663	32.4343	33.3181	32.6237	27.7016	28.6221	28.4634	27.4147	23.9096	24.8195	28.1871	28.3884	30.5431	31.9451	31.6959	32.3878	30.071	28.7092	26.9912	28.9329	3	3	3	2	3	3	4	4	3	3	3	3	2	3	4	4	2	4	2	3	4	3	3	4
Q9CX86	Hnrnpa0	27.8894	28.3226	28.395	27.1088	28.9685	30.1064	29.1656	30.5729	28.6339	29.563	28.5533	28.1367	27.7275	28.0017	28.694	28.3363	31.0275	32.8339	29.8554	32.9266	30.061	28.1879	29.2486	28.963	14	13	15	13	9	7	9	8	14	15	14	15	9	14	11	12	9	7	7	8	14	15	15	15
P49312	Hnrnpa1	29.3046	29.4129	29.9568	29.3046	30.7898	32.193	30.7572	32.2815	30.2014	31.3265	30.4684	30.1158	29.7001	29.4981	30.7396	29.8433	32.5695	34.4413	31.857	34.0097	31.5347	30.2248	30.6935	30.9219	20	20	21	18	13	9	13	11	23	23	21	21	13	19	16	19	14	11	11	10	21	21	23	21
O88569	Hnrnpa2b1	31.7606	32.0206	32.2854	30.9586	31.7402	32.815	31.2309	33.2236	32.5936	33.4935	32.8581	32.4727	31.3193	31.7963	32.5552	32.324	34.0048	34.5833	32.6666	34.4001	33.8205	32.2655	33.4208	33.0549	29	28	30	25	18	17	20	16	30	30	31	31	27	28	26	29	18	18	19	17	26	27	29	27
Q8BG05	Hnrnpa3	31.7987	32.1951	32.5205	31.8029	30.7324	32.023	30.7976	29.4313	32.7532	33.5582	33.2291	33.3147	31.7713	32.1817	32.8894	32.1767	31.1267	32.4721	30.7345	31.7761	33.4016	32.6009	33.2245	33.1155	25	26	27	24	22	17	18	18	29	30	29	29	22	25	24	26	20	20	18	18	28	30	29	26
Q99020	Hnrnpab	28.2368	28.4114	28.5032	27.0535	27.1502	25.1366	27.4127	26.8143	28.8817	30.0146	28.9531	28.6	27.9993	28.4628	28.9331	28.2951	27.8659	25.4885	26.9725	26.8782	30.2073	28.0699	29.3623	28.9596	12	13	13	10	8	6	8	4	14	15	13	14	10	11	12	11	10	8	7	7	12	10	13	12
Q9Z204	Hnrnpc	29.7903	29.9839	30.0154	29.296	30.1414	31.5258	29.9772	31.3477	29.57	30.1413	29.4679	29.3038	29.9035	29.8133	30.3809	29.5852	30.8808	31.935	31.3318	32.0125	30.2553	29.1847	30.2953	30.2577	19	17	18	13	13	10	15	12	19	19	20	18	13	15	14	16	15	11	12	14	14	18	21	19
Q60668	Hnrnpd	29.7447	30.2156	30.214	28.7543	27.6603	27.3779	28.2916	27.8232	30.1691	31.3201	30.5162	30.3848	29.3372	30.1086	30.4052	29.8117	28.3482	26.827	26.7903	27.7029	31.5573	29.7191	31.1715	30.6938	15	18	17	15	11	9	8	7	18	18	17	17	12	14	16	15	10	11	9	9	19	18	18	17
Q9Z2X1	Hnrnpf	28.4517	28.4126	29.0509	28.1487	28.129	30.8351	29.403	31.0639	29.0161	30.0381	29.344	29.052	28.4753	28.4554	29.179	27.6432	30.1726	31.404	30.811	31.3733	29.777	28.3446	29.8548	29.5533	13	13	12	10	7	6	7	6	11	11	10	11	11	10	11	10	8	7	6	6	13	11	12	12
P70333	Hnrnph2	25.5956	25.8843	26.1704	25.376	23.3673	26.0535	23.2821	25.307	26.3692	27.991	27.546	26.8826	25.5459	25.5455	27.6671	25.0939	25.5895	25.5647	23.1408	24.2969	27.0464	26.123	27.6994	27.2995	5	6	6	5	2	2	2	3	7	6	6	6	4	6	5	5	4	3	2	4	6	6	7	6
P61979	Hnrnpk	29.6287	29.6349	30.207	29.633	31.1129	32.2941	31.0708	32.1917	29.8405	30.1658	29.2296	28.8164	29.8711	30.1804	29.9453	29.7684	32.5744	32.9478	32.2801	33.1889	31.4245	29.6886	30.4814	30.4405	25	25	25	21	15	14	18	17	23	25	22	22	23	26	18	20	18	17	17	18	22	24	26	23
Q8R081	Hnrnpl	30.8059	30.8584	31.4358	31.1986	30.0018	30.825	29.9628	31.3455	31.3613	32.3818	31.8852	31.5227	31.1208	31.066	31.4873	30.616	30.974	33.3855	31.0547	32.8218	32.2899	31.5558	32.3714	31.6323	26	27	28	27	16	14	16	12	29	30	29	30	23	26	24	25	18	15	16	16	28	25	28	26
Q921F4	Hnrnpll	24.8985	24.9994	25.7735	26.0431	22.9764	24.7846	23.5206	24.8458	24.3632	26.1327	24.9759	25.0859	25.9969	25.345	25.7499	24.6805	26.1061	26.0487	23.9396	26.5896	25.5064	25.0849	25.5036	25.1715	14	13	14	15	2	2	2	2	17	19	18	15	15	15	11	9	4	3	5	4	9	11	16	11
Q9D0E1	Hnrnpm	30.9423	31.4083	31.2666	30.3282	31.6113	32.2214	31.5071	31.7142	30.8731	30.9285	31.2837	31.1968	30.8056	30.9432	31.4868	30.7976	30.99	32.3474	32.572	32.6691	31.4581	31.0418	31.8296	31.5294	39	38	36	35	34	32	35	32	41	41	41	42	35	37	37	41	32	30	26	30	39	40	40	39
Q8VEK3	Hnrnpu	30.9031	31.4435	31.0351	30.6664	31.1057	32.6111	31.1519	30.8867	31.3541	32.0368	31.6333	31.2175	30.256	31.1072	30.7322	31.5346	31.7082	33.7415	31.0545	33.7952	32.0011	31.4139	32.4765	31.7887	39	37	39	36	26	22	27	24	40	40	37	35	32	37	36	37	27	24	25	23	36	34	38	39
Q8VDM6	Hnrnpul1	27.6354	27.4915	27.6128	27.715	27.6285	27.2145	27.5407	27.4515	28.2956	28.7293	28.9131	28.6717	27.8292	27.6731	27.9216	27.7421	27.7283	27.4413	27.1693	28.629	28.8956	28.2755	28.8578	28.6219	26	26	22	23	5	6	7	7	25	29	29	27	24	22	25	24	10	8	7	7	25	25	26	27
Q00PI9	Hnrnpul2	28.1432	28.4676	28.6763	28.2842	26.0243	27.3104	27.7519	27.3639	28.7714	29.7383	29.128	28.8389	28.3802	28.5713	28.8252	28.6462	27.9287	28.7942	27.8324	29.0674	29.8361	28.5443	29.6388	29.4747	28	32	28	29	11	9	9	6	34	36	35	34	20	29	28	29	10	8	11	8	30	32	33	30
Q3TEA8	Hp1bp3	30.5774	30.255	30.4888	30.0536	30.7787	31.9594	31.3038	32.28	31.3447	31.2196	31.4287	31.3682	30.3348	30.6183	31.0161	31.0146	31.6811	32.0422	31.8268	31.9473	32.0811	31.5906	31.6135	31.9563	29	28	28	27	25	24	23	22	36	33	35	36	22	29	23	28	21	21	19	24	29	35	37	32
Q8CFE2	Hpf1	26.7347	26.4408	26.5995	26.6538	29.0931	29.2499	28.6439	29.2427	26.483	26.8169	26.6188	27.1433	26.6223	26.3999	26.5704	26.3095	29.3676	29.7828	29.4903	29.9417	26.6834	26.7023	26.4103	26.2672	17	18	16	17	7	8	5	9	15	18	17	18	16	18	14	14	12	10	10	11	13	17	14	13
O08756	Hsd17b10	27.6685	27.8446	27.9976	27.7413	26.8071	28.1959	25.9926	28.0652	26.2205	25.5016	26.213	25.8846	27.6958	28.1558	27.4409	28.0607	28.3186	28.5403	28.8226	28.3497	25.949	25.6141	25.7297	25.8307	12	12	12	13	5	4	5	6	9	10	10	10	10	10	12	12	6	5	5	4	8	4	11	5
P51660	Hsd17b4	27.8288	28.2398	28.2648	28.0846	27.9246	26.93	28.1668	27.3103	27.4232	27.6137	27.571	27.5212	28.3201	28.1176	27.6565	28.2862	27.5708	28.171	28.1476	28.7856	27.5547	27.5858	27.6145	27.714	23	21	22	24	7	9	8	11	21	18	22	21	20	18	22	24	10	10	11	9	18	20	19	19
P50171	Hsd17b8	25.0898	25.1292	26.1172	25.0522	24.4168	24.6781	25.4469	24.1712	26.2677	26.0355	25.7003	25.5309	25.5646	25.8899	25.3769	26.7793	22.874	23.0206	25.8058	25.0432	25.9557	25.3717	25.7568	26.3115	8	8	10	9	4	4	3	5	8	9	10	8	7	9	9	10	5	3	4	3	7	8	11	7
P07901	Hsp90aa1	25.9108	26.1434	25.726	26.2951	26.9257	27.7398	26.6453	27.8434	27.3004	27.8036	26.8772	26.553	26.3925	25.8181	26.0502	25.7574	27.0538	27.4554	28.4929	27.1857	26.7329	26.5417	26.7031	26.2195	17	19	18	19	9	9	9	9	25	24	23	20	14	15	16	15	6	8	7	9	17	18	21	14
P11499	Hsp90ab1	28.704	28.9987	28.406	29.2558	28.2146	28.9471	27.6914	28.1899	29.5556	29.9088	29.298	29.0427	29.0565	28.5376	28.9483	28.5551	28.3587	27.7089	29.2522	27.3468	28.8077	29.1487	29.0387	28.448	22	21	18	21	11	8	11	9	22	22	22	23	17	20	18	20	11	8	11	9	16	23	20	20
P08113	Hsp90b1	25.9052	26.5228	26.8559	26.1476	28.1168	26.8232	27.6232	27.4644	26.358	27.0242	25.9457	26.1433	26.4082	26.3565	25.3978	26.9673	25.8809	26.2108	28.7912	26.601	26.1118	26.5845	27.1781	26.5556	17	19	23	20	10	8	9	9	23	24	17	22	19	19	16	23	6	6	11	6	19	16	20	16
P20029	Hspa5	28.9535	29.3763	29.4464	28.8209	27.8796	28.0561	27.5565	27.9023	29.1425	29.5906	29.0445	29.1446	29.1875	29.5602	28.5701	29.8384	27.3304	27.8279	27.6501	27.5532	29.4144	29.2736	29.5583	29.3539	27	27	27	28	16	17	18	21	27	27	28	29	25	29	26	28	11	12	17	13	25	29	27	27
P63017	Hspa8	32.4931	32.5302	32.2502	32.2777	31.0063	30.2886	30.8301	30.7169	32.8939	33.0733	33.1289	33.1376	31.8005	32.1167	32.7536	32.3455	30.6018	30.6455	31.132	30.5888	33.122	32.8703	33.0239	32.9841	28	27	29	27	21	21	21	15	30	31	30	31	24	28	28	28	19	17	20	18	29	31	29	27
P38647	Hspa9	26.8605	27.4102	27.3504	26.9538	25.6498	26.3189	25.7471	26.468	27.4976	27.4687	27.3541	27.4026	27.2479	27.4096	25.7936	27.2446	24.7806	26.5439	27.048	25.3354	27.0883	27.1967	27.3934	27.1733	14	21	21	19	14	14	12	13	20	23	21	18	18	18	18	18	10	6	9	9	21	19	20	20
P63038	Hspd1	27.4313	28.3962	27.989	27.8772	28.5868	30.1062	28.922	29.8934	25.8772	24.9634	25.0296	23.225	27.7913	27.4742	25.112	27.3841	27.455	27.7299	28.7068	27.6258	23.5046	24.8198	25.2406	25.5937	16	19	19	15	14	15	13	13	10	8	10	5	11	16	6	10	9	10	12	12	4	4	6	6
Q64433	Hspe1	24.4024	26.2468	25.3977	24.1081	25.7248	26.9748	25.7637	27.1413	24.6642	24.8085	24.3173	24.6793	25.6423	25.6857	24.3448	25.1023	23.3034	24.6342	27.0465	24.9924	24.399	24.6795	25.1601	23.8978	5	5	4	4	6	6	6	6	5	5	4	5	5	5	4	4	3	3	5	3	4	5	5	3
Q8BGC0	Htatsf1	25.7711	25.753	24.9964	26.0322	26.2299	27.7377	27.2227	28.07	26.6126	26.8069	26.8336	26.7169	26.1064	25.4877	25.9491	25.194	27.9602	28.966	28.1664	29.3183	26.8254	26.4103	27.1716	26.7	19	19	15	15	4	6	6	8	27	23	28	22	12	14	13	12	9	10	10	8	21	23	19	23
P54071	Idh2	26.384	27.4879	26.5335	26.1182	26.9536	25.0359	26.261	26.2666	26.7919	26.8612	26.1418	26.3172	26.8324	26.5511	26.23	27.3331	22.9847	25.1379	24.9152	25.2452	26.4902	26.5108	26.5986	26.5633	11	14	14	13	9	10	9	7	16	14	12	14	11	14	12	17	5	7	8	6	16	14	13	11
O35368	Ifi203	26.9622	26.6686	26.5548	27.2872	25.4026	27.4825	26.7447	27.8151	27.276	27.0046	27.531	27.4702	26.6407	26.4317	27.0287	26.1908	27.6223	27.0023	27.2736	26.9906	27.6463	26.9963	26.9119	27.3561	15	16	13	15	11	8	7	7	17	18	18	18	15	12	10	12	7	8	9	8	12	16	14	11
P0DOV2	Ifi204	28.6199	28.2321	28.1769	28.4935	28.5875	28.2443	27.4091	29.6838	27.9772	28.7665	28.4444	28.1478	28.3921	28.2051	28.464	28.2933	28.2116	28.0829	28.0357	26.705	28.0272	27.8508	27.7666	28.6241	12	13	14	12	6	6	6	5	12	13	13	12	8	10	10	8	5	5	6	5	9	13	9	8
Q9D8C4	Ifi35	23.8984	24.1983	24.698	24.2474	26.0485	27.5082	25.0643	27.1969	24.1987	24.8935	24.0807	24.8161	23.9167	23.8586	24.0813	24.4764	26.9581	26.7157	26.227	26.3939	25.4395	25.4639	24.2186	24.6281	6	6	6	6	4	3	2	4	6	7	7	4	4	6	5	7	4	3	3	3	6	5	7	6
P01872	Ighm	29.8034	29.9446	30.8027	30.3048	28.0061	29.9598	28.3773	30.5296	29.7953	31.6927	29.5657	30.3646	30.2307	31.8545	31.0286	32.1289	30.2475	28.5732	29.1625	28.5735	31.3947	31.2192	31.8675	31.9722	19	18	19	19	15	9	16	11	17	21	17	17	19	20	21	22	10	12	12	10	21	20	20	22
Q9Z1M8	Ik	26.757	26.5106	26.4108	26.1496	27.7683	28.7811	27.8092	29.1533	27.6276	27.134	27.4362	27.187	26.4349	26.4513	26.6235	26.8135	28.9341	29.5577	28.9776	30.0557	28.1215	28.0171	27.3361	28.0055	15	14	14	13	11	13	11	11	17	14	15	14	13	13	7	14	12	9	11	10	21	18	18	20
Q03267	Ikzf1	27.9993	27.8651	27.6568	27.4223	28.7341	30.9503	28.5184	30.7382	28.6577	28.5393	28.7497	28.1241	27.4407	27.7931	28.3315	27.6189	30.0036	31.1887	30.9997	30.9904	28.8001	28.5963	28.0174	28.9288	12	13	12	12	8	4	9	6	13	13	14	13	13	13	12	11	9	7	6	7	13	14	13	14
O08900	Ikzf3	28.6869	28.502	28.4756	28.0781	28.9995	31.1881	28.8079	31.2288	29.3009	29.0028	29.1893	29.0989	28.3743	28.3069	28.8507	28.0336	30.8321	30.0213	30.6416	30.4379	29.7384	28.9835	29.4117	29.4208	18	18	16	13	8	9	10	8	23	19	19	16	14	19	20	20	13	10	10	10	23	21	19	22
O54824	Il16	30.5682	30.2188	30.2149	29.5651	29.3358	30.0669	29.4059	30.0464	29.9335	30.2015	30.0548	30.1407	29.6433	30.479	29.3902	30.3904	29.6452	29.966	30.263	29.9203	31.1854	30.3425	30.0124	30.7892	30	33	32	30	21	15	22	18	32	32	30	30	27	29	28	32	21	21	20	21	32	33	31	33
O09046	Il4i1	26.6287	26.8955	26.6927	26.94	24.7325	26.3737	25.0166	25.9836	26.8356	26.636	26.5456	26.9745	26.8727	26.933	26.0277	27.0321	25.1905	24.9546	25.8164	24.6133	26.7001	26.7494	26.9938	26.6561	15	15	15	15	5	4	5	3	13	16	14	15	15	16	15	15	3	2	4	3	13	16	17	15
Q9CXY6	Ilf2	26.3038	26.4771	26.6861	26.2232	24.0738	20.5426	24.096	21.0719	25.5507	26.2067	26.1063	26.0711	26.5712	26.4372	27.0732	26.4038	24.4697	19.9666	21.041	21.0445	25.2094	25.1767	26.7052	25.8529	11	12	12	10	4	4	4	4	10	10	11	10	10	11	14	11	5	3	3	3	8	11	12	11
Q9Z1X4	Ilf3	27.7106	27.8211	28.116	27.6779	26.9981	28.7703	27.3606	28.5954	27.9126	28.9518	28.2374	27.8038	28.1436	27.9992	28.6039	27.9757	28.7474	30.5352	27.7718	30.1603	28.9208	27.9771	28.6471	28.3815	26	27	27	25	11	11	9	12	29	26	27	26	21	24	24	25	15	11	14	13	27	26	28	27
Q8R0F6	Ilkap	26.5914	26.4064	26.2032	26.5022	25.8096	26.6625	25.8119	26.9016	27.0548	27.1683	26.9123	26.93	26.4499	26.4192	25.7222	25.8447	26.3644	26.4269	27.0942	26.7832	27.0067	26.8832	26.7012	26.8231	9	9	12	10	7	4	6	4	12	13	12	12	7	8	9	10	9	6	7	6	11	14	11	14
Q8CAQ8	Immt	28.5644	28.6624	29.7401	29.9901	28.8632	30.7371	29.2449	30.0182	28.3045	28.0073	28.2362	28.197	29.4795	29.336	28.7162	29.188	28.18	29.6335	28.2159	29.365	28.9437	28.3521	28.3227	28.4623	32	34	41	42	28	22	28	25	37	33	30	28	33	37	30	31	14	18	14	18	24	36	25	27
P24547	Impdh2	25.5304	25.3621	24.8323	24.6664	23.9551	25.497	25.0345	26.0379	24.6108	23.8237	24.4383	24.7823	24.9357	25.0121	25.863	25.6083	25.2138	25.1464	24.9363	25.441	25.1213	23.8804	24.9121	25.1239	9	8	9	7	5	2	3	2	4	3	4	3	6	6	11	11	3	3	3	2	6	2	5	5
Q9ES52	Inpp5d	28.4275	28.3503	28.4754	28.1862	28.4707	27.7782	28.1302	28.2935	28.2977	28.0589	28.3001	27.9515	28.1688	28.7767	28.7115	28.1998	28.1339	29.2222	28.4028	28.726	28.7566	28.3808	28.5493	28.676	44	46	41	42	18	15	20	14	44	41	42	39	37	49	42	45	19	15	15	16	46	46	42	46
Q8QZV7	IntS13	25.6554	25.5285	24.9317	25.5553	24.9025	25.2588	23.2007	24.6277	26.3301	26.1063	26.7317	26.6747	26.0216	25.1412	26.242	25.2665	24.4964	25.597	22.5687	25.6055	26.6299	26.2885	26.6547	26.4288	17	18	17	23	6	6	6	6	25	23	25	22	14	17	14	13	6	6	5	7	15	23	24	19
Q7TPD0	Ints3	26.8472	26.5105	26.3405	26.7469	23.3769	24.3933	25.2285	24.79	26.6573	25.9748	26.4	26.2743	26.8531	26.0575	26.7327	25.7709	25.6486	23.5587	25.938	23.648	25.2834	24.8703	26.5497	24.6185	27	27	24	26	8	6	9	6	27	23	27	24	20	21	24	20	9	5	7	5	16	24	24	18
Q6PCM2	Ints6	24.6969	23.9791	24.8803	24.7129	24.3248	24.4728	24.3409	23.1674	25.5485	25.43	25.984	26.1053	24.8622	24.7507	24.7737	23.9701	23.4778	24.3483	24.314	24.8777	25.1574	25.6676	25.9712	25.7477	12	14	15	9	5	4	2	4	19	19	16	16	11	15	15	11	6	3	3	3	13	19	17	19
Q8K114	Ints9	24.8729	24.4723	24.0255	24.1418	21.7763	23.0747	19.6763	22.6156	25.6818	25.0784	26.0861	25.9412	23.8969	24.1684	24.8933	24.0121	21.2472	22.7091	23.2943	23.8874	24.4011	25.0434	25.4694	24.4682	14	11	13	12	3	3	4	2	19	15	19	18	7	9	9	9	5	3	4	3	7	18	13	14
Q9JKF1	Iqgap1	30.0692	30.4081	30.4263	30.3505	28.0547	28.1401	28.085	28.6507	28.2845	28.1936	27.8743	27.7851	30.0176	30.582	29.7387	30.5265	28.0409	27.8196	28.8343	27.9714	28.1642	27.7502	27.8093	27.8668	79	80	80	78	16	16	19	18	63	60	56	46	74	80	70	77	14	15	19	16	47	53	45	51
P23906	Irf2	26.1171	26.0743	26.0173	25.2087	25.6799	26.314	25.3832	26.1892	25.9983	25.1181	25.349	25.6262	26.2957	25.8491	25.8814	25.5506	20.7461	25.6786	19.5308	25.8423	25.9704	25.4988	25.8994	25.9425	5	4	5	4	4	2	4	2	5	5	5	5	4	4	7	6	2	2	2	4	7	4	5	7
P23611	Irf8	25.7304	25.3579	24.8302	25.4027	25.2196	25.7297	25.3374	25.688	25.9	26.0044	25.7217	25.824	26.4532	25.7498	25.9054	24.8363	25.741	25.4082	26.0897	25.3108	26.3277	25.9274	25.6696	25.9807	13	13	10	13	6	4	5	3	15	14	13	12	12	14	11	9	5	3	6	4	12	13	14	13
Q3U1G5	Isg20l2	26.3358	25.6208	26.0776	25.8091	25.283	28.3598	26.1289	28.1895	25.916	26.4362	26.8238	26.2989	26.0889	25.7193	26.3473	25.4223	26.6341	27.8145	26.806	27.6169	26.2125	26.4211	26.4523	26.3554	13	12	14	13	6	5	6	5	14	14	14	13	8	11	11	8	5	6	5	6	11	12	12	9
Q9Z0R6	Itsn2	25.5568	25.6084	25.7349	25.4094	25.5411	25.9842	25.0252	25.888	25.6487	25.6303	25.5445	25.5265	25.4992	26.0593	25.3057	25.7525	25.4509	26.0845	25.9769	25.8506	26.0508	25.7745	25.6843	26.1024	26	26	27	21	6	6	7	9	21	20	19	25	18	25	17	15	6	7	7	7	19	23	17	21
Q5SVQ0	Kat7	25.8566	25.8844	26.0971	25.7839	27.6225	25.61	27.4684	25.6318	25.5464	25.1431	25.5753	25.7006	25.6348	25.6842	26.3659	26.5079	24.6776	20.804	24.4731	25.8781	26.2723	25.7026	25.9679	25.9297	10	10	11	9	2	5	3	6	11	11	11	10	6	11	10	8	4	2	3	3	8	12	13	10
Q8BNW9	Kbtbd11	25.9358	25.4234	25.5474	25.8713	22.8992	24.1294	22.1444	24.5325	26.3038	26.5881	26.4263	26.6176	25.8386	25.3449	25.8214	25.3592	20.8783	20.6395	22.2166	20.7681	26.6996	26.0841	26.6071	26.6589	15	15	17	16	7	3	5	3	19	21	19	19	14	18	15	13	6	3	3	2	20	21	19	23
P62482	Kcnab2	26.9037	26.8768	26.8797	26.7823	24.4531	26.7049	24.9264	27.7846	24.6752	24.924	25.203	25.2509	26.6683	27.0662	27.0769	26.6926	27.1059	27.6366	27.1533	27.1352	24.0616	25.086	25.4323	24.9767	14	13	14	14	3	4	4	4	10	12	9	11	14	14	12	12	7	7	5	7	7	9	10	8
Q6WVG3	Kctd12	25.0861	25.4469	25.1308	25.5255	24.5533	24.9898	24.8155	25.3078	25.9288	25.9603	25.887	25.6253	25.9943	25.3401	26.4154	24.8469	25.2521	24.1151	26.2119	25.1862	26.1737	25.5708	25.4382	25.3542	7	7	9	8	4	4	5	3	10	10	10	9	8	7	11	9	2	4	2	2	7	10	10	9
Q6ZQ88	Kdm1a	25.5683	25.2067	25.2984	25.3221	25.6604	25.0773	25.4032	25.3418	25.9722	26.0248	26.6495	26.8049	25.9698	24.7981	25.9524	25.2115	25.2739	26.6451	25.6522	26.3282	25.6214	26.1012	26.451	26.1882	17	16	16	16	6	4	8	3	18	16	21	21	12	13	14	7	8	6	6	6	15	17	16	15
P59997	Kdm2a	26.6089	26.2987	26.2522	26.3621	25.3488	26.539	25.3584	24.3803	26.5642	26.3154	26.5751	26.7363	26.6446	26.2515	26.9468	26.3648	24.3806	24.4744	25.6299	24.015	26.5184	26.6632	26.9284	26.621	26	24	20	25	12	8	11	7	28	26	27	27	23	24	23	20	12	8	12	9	22	28	25	25
Q60749	Khdrbs1	27.5496	27.4526	26.8836	26.852	30.5832	29.6565	30.8165	30.9327	27.1259	27.0954	26.6473	27.151	26.8145	26.6003	27.4861	26.6009	29.6695	30.1392	30.5526	30.9987	27.6225	27.3808	26.8687	27.2436	8	8	9	8	7	6	8	8	7	8	7	6	8	7	8	8	8	8	5	10	8	7	7	9
Q3U0V1	Khsrp	25.767	26.3432	25.7956	25.5306	25.0549	25.126	24.5534	25.1129	26.4242	28.0598	27.1464	26.9096	25.7187	25.6555	26.1825	26.0071	25.9036	25.5362	25.3418	24.254	27.4054	26.287	27.5388	26.7506	15	16	17	12	7	9	9	8	16	20	18	17	11	14	13	11	11	9	7	9	14	16	19	17
P28740	Kif2a	27.4788	27.2742	27.165	27.2336	27.799	28.1057	27.5681	28.2831	27.6743	27.6247	27.5927	27.9659	27.8713	27.2435	26.8733	27.2889	27.4003	27.9679	28.6919	28.0897	27.1716	27.5923	27.4487	27.6478	19	21	23	20	13	9	14	11	24	23	24	19	16	21	19	18	14	11	9	12	17	25	20	22
P33174	Kif4	24.3966	24.3947	25.2491	23.2173	26.4148	26.355	25.9589	26.5902	25.4732	24.163	24.6501	25.8314	25.6577	24.8879	24.9642	25.4884	28.4898	27.3031	26.7709	27.6141	25.2446	24.4434	24.6121	24.6709	4	3	3	3	11	10	8	11	6	6	3	4	4	4	4	2	13	14	9	12	5	7	4	5
Q61768	Kif5b	22.541	22.6034	22.7593	22.4673	20.5054	20.5143	20.1458	21.9081	23.4191	23.6788	23.741	23.6502	22.8582	22.4091	22.5487	22.8942	20.9639	21.6404	20.7602	22.1009	23.632	23.4297	23.5526	23.5142	6	7	4	7	4	3	3	2	9	9	8	5	6	5	4	5	4	4	3	3	4	8	6	5
Q8K339	Kin	23.736	24.7736	24.735	23.9771	23.3181	25.7385	22.8726	25.1037	24.9757	24.8586	25.3961	24.8898	25.3154	24.6629	24.9101	24.65	25.3793	25.4507	22.7951	25.9773	25.1197	24.6328	24.4679	24.3873	8	7	8	5	5	3	2	2	8	8	5	6	8	9	7	5	7	6	3	7	5	7	6	7
O08550	Kmt2b	22.9888	22.633	23.2798	22.5238	21.0883	21.6237	20.1643	23.8301	23.5742	23.6989	23.8107	23.9142	20.2871	22.9972	23.0505	22.8371	19.8918	21.6582	19.893	20.6184	24.042	24.1821	23.5254	23.8206	7	5	6	5	5	4	5	3	11	9	12	12	3	8	6	6	5	6	6	6	13	15	8	12
Q6PDK2	Kmt2d	24.1899	22.8871	23.0003	22.4417	24.2046	23.855	24.0437	23.7395	24.8514	24.4371	24.8749	25.3928	23.5469	23.4852	24.2276	22.2486	23.7431	25.5682	24.9579	25.6567	24.6543	24.6433	25.7717	25.1625	11	6	7	8	5	4	6	4	15	17	15	14	5	13	11	4	8	5	6	6	17	22	19	17
P70168	Kpnb1	28.61	28.6447	28.5941	28.8155	27.3996	28.5541	28.2066	27.9546	25.9671	25.7556	25.7039	25.843	28.3092	28.4715	28.5092	28.134	27.6039	28.165	27.8809	28.59	24.5598	24.5548	26.0554	24.6547	25	26	27	28	8	5	12	7	13	16	15	15	25	24	25	22	11	7	9	8	9	10	11	10
Q8BGA5	Krr1	25.2672	24.8169	25.3389	24.6933	26.6324	28.0112	26.9494	28.2627	25.526	24.3932	24.5162	24.8815	24.4105	25.1211	24.7971	24.9653	25.5463	26.7991	26.1602	27.1469	24.0289	24.366	24.6328	24.2811	10	11	9	10	7	8	7	6	7	9	9	9	9	11	8	10	7	6	3	6	9	10	6	9
Q9EP89	Lactb	26.8064	27.2169	27.2946	27.2993	25.7533	25.43	25.679	27.0341	26.8743	26.4922	26.6266	26.6472	26.5001	27.6162	26.3286	27.5651	25.2596	25.7402	25.9395	25.3353	26.926	26.754	26.6009	27.1855	19	20	20	19	6	6	6	5	16	18	18	18	14	21	19	22	7	3	6	4	18	20	15	19
Q6ZQ58	Larp1	26.5248	26.4589	26.3342	25.5993	25.7435	25.1337	26.2074	25.7001	25.6522	25.2576	25.098	25.8966	26.396	26.3176	26.078	26.7466	25.7993	26.638	25.6383	26.6512	25.7541	25.7004	26.0659	26.1051	13	14	13	9	12	9	12	8	12	10	6	9	7	14	9	16	5	8	6	10	8	14	9	13
Q05CL8	Larp7	27.0102	26.9014	26.6371	26.6683	26.4875	25.2273	27.0944	25.0167	27.2021	27.1581	27.4645	27.5936	26.9805	27.1303	26.9819	27.0673	26.2207	26.0821	26.458	27.7584	27.639	27.5447	27.6195	27.7085	12	10	10	11	11	8	9	9	15	18	16	17	11	12	15	13	10	11	9	11	15	17	14	16
Q61792	Lasp1	27.8486	27.6577	27.7854	26.2467	29.0125	30.4252	29.7402	30.4132	27.3531	25.9611	25.7946	25.4113	26.5011	27.7478	25.746	27.6747	28.4552	30.4698	28.7668	30.3704	28.2979	27.4299	27.7526	27.944	11	11	10	10	8	7	8	6	9	8	7	6	11	11	10	13	8	6	8	6	13	11	8	13
Q3U9G9	Lbr	29.5884	28.7399	29.1178	28.807	30.6963	32.0832	31.2275	32.0922	29.2659	28.6002	28.9816	29.3699	29.0169	28.8142	29.827	28.9162	31.1019	31.1154	31.9279	31.0618	29.3356	28.6294	29.3656	28.5101	21	20	24	21	15	17	14	19	26	22	23	22	20	20	19	20	13	14	16	15	17	22	26	18
Q61233	Lcp1	28.4133	29.3497	28.6158	28.9662	27.8677	29.0672	27.951	28.8062	29.4774	29.5243	28.8828	28.7525	29.9365	28.6748	28.775	28.1165	27.2634	27.4169	27.9686	27.5382	28.5583	28.3759	29.1151	28.084	32	34	33	34	21	16	18	20	33	33	34	33	32	30	26	23	19	16	19	16	24	30	32	29
Q60787	Lcp2	25.6061	25.3942	25.4244	25.5431	25.0729	25.494	24.5238	25.848	24.8308	25.0226	24.2301	24.4404	26.3743	25.7778	25.0705	25.6153	25.6203	25.4042	25.6907	24.88	25.67	25.286	24.3523	25.5267	8	11	11	11	4	7	5	5	6	7	5	4	8	10	5	10	9	5	5	6	8	7	6	7
P06151	Ldha	24.7407	25.5145	24.6993	26.1893	24.5934	22.0158	24.6563	23.6374	24.7117	26.2766	25.8388	25.1819	25.3131	25.0829	24.8964	24.6346	20.4359	21.9482	24.0195	21.0994	24.9325	25.2339	26.796	24.722	11	8	10	11	5	4	3	3	8	11	11	12	6	10	8	11	3	5	7	3	10	7	9	8
Q5XJE5	Leo1	24.9913	24.6889	24.898	24.5553	20.7478	25.3667	25.3928	25.5622	25.7461	25.38	26.0709	26.0529	24.5976	24.9178	25.5836	24.9124	25.2777	24.3416	25.1975	24.1062	25.5925	25.8017	26.1807	25.9374	8	7	7	6	2	3	2	2	9	10	11	11	6	6	6	7	4	3	2	3	7	9	9	9
O08573	Lgals9	26.4201	27.0911	26.6	26.9572	27.2312	29.1034	27.1099	29.2808	26.4751	26.4595	26.1268	25.8735	27.1214	26.6577	26.6399	26.6164	28.5469	29.368	29.0316	28.3634	26.499	26.5958	26.3173	26.1301	10	11	11	11	7	8	9	9	10	10	10	10	12	10	8	9	7	7	6	8	9	9	9	9
P37913	Lig1	25.2249	25.0462	24.8083	25.305	22.7795	24.9919	25.05	25.8918	25.3585	26.0578	25.3775	25.481	26.0874	25.0365	23.9496	24.1155	27.8392	27.6337	25.9177	27.711	25.237	25.2509	25.8572	24.668	9	7	8	9	2	6	6	12	9	10	11	11	11	10	4	3	18	11	12	10	5	10	6	6
P97386	Lig3	27.5447	27.2059	27.6067	27.4802	26.926	27.4702	26.7791	27.7796	27.6185	27.5656	27.6834	27.8008	27.2137	27.6196	27.3471	26.9519	27.9002	28.0669	27.4221	28.4348	27.8104	27.7212	27.6755	27.7462	24	23	22	26	11	15	13	12	25	27	29	27	20	25	25	25	17	15	16	13	26	25	28	26
Q8BGB5	Limd2	29.5485	29.1863	29.1744	28.4861	28.6458	30.3922	28.1832	31.0789	28.6319	29.3128	29.0956	29.3395	27.9325	28.896	28.1115	29.187	30.659	30.2941	30.9927	30.2182	29.3997	28.9918	28.6317	29.07	8	8	7	7	6	5	6	5	8	8	8	8	8	7	7	7	5	5	5	5	7	8	7	7
Q99JW4	Lims1	26.2305	26.3246	25.9703	26.4187	25.3311	25.5972	24.2671	25.6248	25.297	25.4731	25.5594	25.8431	26.3819	26.0803	26.0093	26.5615	25.6565	25.5341	25.479	25.611	25.2367	25.0815	25.3513	25.2235	13	11	12	11	4	7	5	7	11	10	11	11	7	11	14	13	5	4	7	4	7	10	10	6
P48678	Lmna	28.9988	28.9653	28.506	28.6737	30.2455	30.6909	30.5718	31.1464	29.4241	28.91	29.174	29.257	29.8047	28.603	28.2104	28.4984	28.9397	29.6789	30.4187	30.0363	28.874	29.1004	29.3055	29.5735	24	25	22	20	35	31	34	34	24	24	27	26	26	19	21	20	18	19	27	19	25	29	24	25
P14733	Lmnb1	31.2358	31.2814	31.4535	30.9355	33.6161	34.1536	32.9848	34.0127	32.3222	31.9556	32.6437	32.269	31.2063	30.885	31.8604	31.3538	33.4833	33.7635	33.8868	33.7377	32.9531	32.7112	32.6429	32.7085	46	46	46	46	37	38	39	38	48	47	49	47	43	45	49	45	33	35	34	36	45	46	42	44
P21619	Lmnb2	27.7069	27.7451	27.9397	27.5088	27.6268	28.819	28.2555	29.0123	28.781	28.8808	29.2283	29.1294	27.947	27.7211	28.732	28.2181	28.7553	28.2001	27.951	28.7899	29.4956	29.4827	29.3038	29.638	25	23	21	20	15	10	16	15	26	25	27	28	25	23	26	23	11	12	11	11	26	28	29	27
Q921G6	Lrch4	26.4249	26.3006	26.2543	26.2558	25.6363	25.4018	25.886	25.9989	26.2105	25.431	25.7783	25.7199	26.431	26.3176	26.6381	26.4961	26.1009	26.8369	26.2929	26.5835	26.4565	26.0471	26.047	26.272	18	15	15	17	5	5	7	4	17	16	13	12	14	16	15	19	9	8	3	6	14	17	14	16
Q505F5	Lrrc47	26.573	26.4475	26.4513	26.7723	25.1385	25.0522	25.3084	25.5402	24.9881	24.9789	24.5362	25.032	26.674	26.6726	25.0455	26.7487	24.7608	24.2329	25.8493	24.1781	25.4062	25.2293	24.2743	25.0486	18	17	14	15	8	6	5	7	15	12	14	12	13	15	13	14	14	6	12	10	10	14	10	14
Q922Q8	Lrrc59	28.7286	28.8217	28.718	28.5624	27.2895	26.623	27.3065	27.7011	27.6126	27.8347	27.359	28.0722	28.8313	28.822	27.8692	29.1209	25.8283	27.3612	25.2921	28.0404	26.9919	27.7623	27.0088	27.3181	11	10	11	11	8	4	8	4	10	10	9	10	11	11	10	12	7	5	7	5	8	9	8	7
Q9QXA5	Lsm4	27.3448	27.6067	27.4313	26.9043	25.0655	28.33	25.0311	28.0683	27.6472	27.7394	27.8173	27.87	27.774	27.2856	27.4236	26.4218	26.6364	24.9453	25.2409	27.7867	27.0497	28.0903	28.2232	27.8226	6	7	6	6	4	2	4	2	5	6	6	6	5	7	5	6	4	4	3	3	6	5	5	6
P62313	Lsm6	25.0101	24.7043	24.6733	24.5642	26.8423	28.5557	27.22	28.8811	25.5577	26.1755	25.7164	25.4481	24.6474	24.9267	25.8617	25.5482	28.4134	28.7795	28.5223	28.5713	26.7566	26.1939	24.5391	26.3203	4	4	4	3	4	5	5	6	4	5	4	3	3	4	4	3	4	6	4	6	3	4	5	4
Q6ZWM4	Lsm8	26.3863	25.833	27.4551	26.4914	27.9877	28.1942	27.9272	28.561	26.5812	26.3593	26.4142	26.2379	26.3633	25.7572	26.5624	26.367	29.341	28.891	28.2975	30.0006	26.5699	26.3446	26.4186	26.3137	4	5	3	5	5	4	5	4	4	5	5	5	4	5	5	4	4	5	4	4	4	5	5	5
P19973	Lsp1	30.3749	30.2657	29.9214	29.5434	28.9998	30.2943	29.4382	29.6479	30.6766	30.5757	30.7701	30.6469	30.0912	29.7246	29.3662	29.9633	29.8917	29.7253	29.6609	29.2293	31.7903	31.2319	30.5865	31.1364	21	19	19	15	16	13	14	14	21	22	21	21	17	19	16	20	10	12	11	12	23	21	20	20
P08071	Ltf	31.813	31.8269	32.1087	32.3418	30.4246	31.6523	30.2697	31.382	30.7986	33.0695	32.9587	33.3084	30.8107	30.9671	30.9332	31.5492	31.1885	29.7763	32.1167	29.8134	31.5391	31.5182	30.3294	30.3789	53	52	54	55	40	36	39	37	50	53	55	55	41	46	46	48	27	30	37	31	50	51	41	44
Q7TNC4	Luc7l2	29.4366	29.4509	29.0973	29.1027	29.8171	30.1546	30.4678	29.7287	29.8649	29.6502	29.753	30.309	28.9388	29.2102	29.6591	28.3497	30.4332	30.0885	30.3303	29.7866	29.6075	29.3831	29.7991	29.6396	7	7	7	7	8	7	8	6	7	8	9	9	7	6	6	6	6	7	5	8	6	7	7	7
Q5SUF2	Luc7l3	27.1886	26.8138	27.0208	27.0979	27.3534	30.2611	28.1359	30.3743	27.4023	27.482	27.8489	27.5295	26.723	26.5895	27.6631	27.4198	28.4579	30.0869	28.7629	29.3976	27.9021	27.6794	27.5181	27.6541	8	8	8	8	9	7	10	6	9	10	9	12	8	8	6	7	6	9	4	9	5	10	8	9
Q08288	Lyar	26.3788	25.6255	25.5111	25.3964	26.7753	26.8035	26.7303	27.4069	26.0657	26.1398	26.1933	26.1071	25.9442	25.9897	26.9469	26.0845	27.3192	29.3138	28.3343	28.161	27.0884	26.4726	26.6287	27.1757	9	9	10	7	8	8	8	8	9	11	12	11	9	11	9	9	7	7	9	7	11	11	8	9
Q9QXZ0	Macf1	26.098	26.0657	26.5686	26.5266	22.0642	25.5518	22.0804	25.4803	25.46	24.505	25.0397	25.8217	26.2486	26.5855	27.2384	26.4968	24.3654	23.9476	25.5263	25.4576	25.0651	25.0295	26.1422	25.2885	64	65	67	70	6	9	4	7	43	29	31	46	61	64	72	50	5	8	6	10	32	33	44	27
Q9QZQ8	Macroh2a1	27.9129	28.2918	27.906	27.9067	25.8116	26.8515	26.1922	27.0008	25.626	26.3859	26.3736	26.4616	27.3114	27.7143	28.0155	28.0929	26.4582	26.0458	26.9378	25.8294	25.2469	25.8358	25.8537	25.6526	16	16	15	16	8	8	6	7	8	9	12	13	13	16	15	15	6	4	8	5	8	8	10	8
P27046	Man2a1	24.672	25.0043	25.5756	25.1094	23.0878	25.2016	21.577	24.2159	24.4787	24.7404	24.563	25.1219	24.7977	25.0172	24.3535	25.1578	22.212	22.5787	24.0436	22.5488	23.7031	24.0148	25.1976	23.8442	20	16	25	19	7	3	3	5	16	17	18	16	13	19	19	20	5	4	4	3	8	12	19	9
Q9CXI5	Manf	28.9385	29.1483	29.4887	28.3978	27.5316	26.459	27.333	26.446	22.414	22.0739	20.9673	22.6639	28.8874	29.8175	29.1984	30.2089	27.0287	25.9089	26.5107	26.6667	22.3254	23.5828	22.1858	22.809	9	9	9	8	8	8	6	7	4	2	2	4	9	8	8	9	6	5	5	4	2	4	2	2
P27546	Map4	26.1015	26.1636	26.0727	24.7229	26.95	27.2679	28.6817	28.9896	26.5604	26.7446	25.9472	26.0421	25.5976	26.2528	24.6816	26.5537	28.9162	29.9354	29.4275	29.7495	27.4452	27.3003	26.3125	26.9987	10	9	8	7	7	9	10	11	16	15	12	10	8	12	3	7	11	10	12	11	12	14	11	12
P70218	Map4k1	26.6948	26.7584	26.464	26.6209	24.2973	25.6925	23.6075	25.1985	26.4576	26.5419	26.3252	26.2537	26.7899	26.8294	26.5075	26.467	25.4757	26.1769	26.2944	26.056	26.6592	26.4452	26.2106	26.2894	25	25	26	24	7	6	4	7	25	25	24	21	20	26	17	21	9	5	8	4	23	27	20	20
Q61166	Mapre1	27.3145	27.6462	27.4071	28.0601	27.8594	28.5788	25.9484	29.3141	24.6386	26.0078	26.2103	25.4978	27.9375	28.1503	27.6526	27.8077	29.0586	29.6614	28.7834	29.0075	24.3489	25.791	24.9645	25.8094	12	11	11	9	7	7	5	7	5	2	2	2	10	12	5	6	7	6	7	7	3	3	2	2
Q8K310	Matr3	28.8572	28.8211	29.2981	28.1052	27.7508	28.9497	28.02	28.4231	29.1534	30.2628	29.6465	29.4478	28.8276	28.943	29.7554	28.7527	28.7476	29.6783	29.0536	29.6461	30.0601	28.9322	29.7868	29.7563	23	19	24	18	17	15	20	16	26	29	25	26	20	23	22	23	17	16	13	16	26	24	30	24
P56671	Maz	25.1771	24.6799	25.7101	24.9796	29.6012	31.1622	30.0514	31.5468	26.438	26.8352	26.1682	25.8775	24.633	26.4673	26.7429	27.1287	30.0388	30.0946	29.9499	30.2465	28.1984	27.0816	27.1926	26.8708	6	7	7	5	8	8	7	6	6	7	6	6	5	6	7	8	7	9	7	9	8	5	5	7
Q9Z2E1	Mbd2	26.1566	25.8027	25.9935	24.8548	24.6823	25.065	24.6298	24.9644	26.4942	26.2592	27.0425	27.3043	25.8167	25.3703	26.1957	24.8336	24.9576	23.9869	26.3458	24.3416	25.7754	26.5397	26.4322	26.5245	11	11	8	10	7	5	7	4	10	11	11	10	9	10	11	9	4	4	3	3	10	11	9	11
Q9Z2D8	Mbd3	24.9091	24.2557	24.4964	24.1157	24.2147	24.1061	23.9257	24.3101	23.1084	23.5693	23.8212	24.1532	24.4334	24.1805	25.0346	24.1741	25.433	24.5094	25.4725	24.5601	23.1333	24.2116	23.3169	23.7465	7	6	6	6	3	3	3	4	4	2	6	6	5	4	6	3	4	2	4	2	2	2	4	3
P97310	Mcm2	24.1589	24.2947	24.0109	24.5497	25.0672	25.8498	24.7312	25.9653	24.934	24.9142	25.0903	25.155	25.2523	24.3335	24.8763	23.486	25.5855	25.2977	25.0731	26.0855	24.9075	24.7152	25.1145	24.1572	10	8	10	9	8	5	11	6	14	16	16	16	10	9	15	7	13	7	10	7	10	13	14	11
P25206	Mcm3	25.1108	25.0743	24.6382	24.6539	27.6815	28.5354	27.7665	28.4702	25.8294	25.6039	25.7645	25.5135	26.6051	24.7338	25.757	24.6799	27.673	29.9436	27.4914	29.3975	25.4994	25.4984	25.5529	25.5984	15	15	14	17	14	11	11	14	20	23	22	22	20	10	18	15	15	12	11	13	16	16	21	13
P49717	Mcm4	25.0089	24.8137	24.6168	24.6547	23.7339	24.4294	25.6045	25.1104	25.3784	25.8865	25.214	25.3446	25.6588	24.9858	25.3524	24.0686	26.2305	26.3054	24.9253	25.0327	25.3019	25.6946	25.7397	25.4991	7	4	5	5	4	5	6	6	9	8	8	10	7	7	8	6	9	6	7	7	6	9	9	9
P49718	Mcm5	25.2994	26.0733	25.8272	25.6618	26.9859	26.3943	26.8504	26.6451	26.5896	26.727	26.1782	26.7007	26.3598	25.6805	26.2518	25.7386	25.9455	26.9657	24.7285	26.2339	26.6713	26.2546	26.5475	26.374	18	13	12	15	13	14	13	13	18	16	19	17	19	10	18	14	15	11	11	13	16	14	15	9
P97311	Mcm6	25.2643	24.9261	25.4207	24.5565	26.4849	27.0318	26.6473	26.8531	24.5846	25.6802	24.8341	24.9328	25.618	25.2279	26.3217	24.7664	26.4488	26.8697	26.8086	26.8027	24.8354	24.9899	25.4885	25.1574	8	8	7	8	12	10	13	10	10	9	13	13	10	7	12	7	11	12	10	11	8	9	14	7
Q61881	Mcm7	24.5487	24.3964	24.3653	24.8287	25.9827	25.3527	26.4266	25.2127	25.6126	25.5274	25.365	25.6108	25.0435	24.9585	25.1582	24.1664	25.1134	25.7343	25.0659	26.2136	25.4975	25.3762	25.6139	25.3027	11	9	8	9	11	8	12	10	14	13	9	13	10	7	8	6	8	7	5	7	8	9	10	11
P43430	Mcpt8	26.2101	26.1785	25.0299	25.3186	26.0841	27.2909	24.3868	26.8886	26.6786	26.6865	26.2369	26.3765	26.6854	26.4466	26.0203	26.4678	24.3345	24.7571	24.6597	26.0048	27.2674	26.9773	26.0096	26.6803	9	9	9	7	4	3	4	3	9	9	9	10	7	8	6	9	3	3	3	2	6	9	8	9
Q9DB27	Mcts1	27.8237	27.7271	27.5663	27.5393	26.3141	28.4367	25.7717	28.0233	23.9923	23.9788	23.0329	24.611	27.8193	27.803	26.7709	27.5543	27.0734	28.1449	28.0901	28.055	25.5669	25.3214	25.0874	25.2803	9	9	9	8	4	4	5	4	2	3	4	6	9	7	8	10	6	5	6	6	5	3	3	3
Q5PSV9	Mdc1	26.6958	26.6512	26.1707	25.3177	26.8143	26.1837	26.5352	25.9985	26.6974	26.6081	26.6617	26.2652	26.4791	26.5651	26.6017	26.2022	26.9364	27.8675	26.9607	27.1252	26.9537	26.7967	26.7562	27.0424	19	21	19	21	8	9	7	9	32	31	26	27	20	22	16	20	11	8	10	9	30	34	27	35
P08249	Mdh2	29.1947	29.4536	29.0551	28.9092	27.0419	28.8488	27.4394	28.5897	28.9216	29.2945	28.8643	28.8648	29.4995	29.2739	27.8057	28.5934	27.1602	26.5633	28.8957	26.6676	29.1748	28.9368	28.9837	28.629	15	14	17	16	17	14	16	13	16	16	14	17	17	16	13	14	14	14	14	14	14	16	16	15
Q9Z2D6	Mecp2	28.1267	27.8689	27.9154	26.8407	26.8217	28.9051	27.7362	29.3203	28.9082	28.6577	28.8874	28.8449	27.9801	28.2192	28.0236	28.6473	28.2266	28.5908	28.8384	28.5371	29.3296	29.3422	29.2594	29.5434	21	20	21	18	7	9	6	8	25	25	25	21	20	22	19	23	6	9	7	10	25	21	19	27
Q925J9	Med1	23.4753	22.8396	23.6454	23.8186	23.9102	25.2375	23.6531	25.047	24.5966	24.3082	24.9976	24.3886	23.917	23.8298	24.0967	23.3924	25.7863	24.331	25.4106	22.1965	24.8618	24.7939	24.8634	24.7868	11	11	10	10	4	3	4	3	21	16	17	15	7	11	11	7	5	2	5	3	16	20	18	19
O08663	Metap2	26.7494	26.4072	26.5842	26.6823	24.5147	26.2825	25.711	27.6717	26.8495	26.7412	26.413	27.0847	26.8508	26.5377	25.8669	26.2443	26.3079	27.4492	27.7202	27.8398	26.5547	26.6439	26.0951	26.2609	14	12	13	13	2	4	7	4	15	14	16	14	13	13	10	10	4	6	5	5	9	12	11	9
C0HKD9	Mfap1b	25.3462	25.0098	24.8663	24.5116	25.652	27.1256	25.6084	26.7859	25.9738	25.1071	26.6036	25.5213	24.9419	25.5477	24.8799	25.2311	26.7068	27.1605	27.2117	26.9626	26.2227	26.5598	26.4855	26.3659	8	8	7	7	5	3	4	4	10	6	9	9	6	8	7	6	5	4	4	4	6	8	10	8
Q8VE19	Mios	24.6821	24.8198	24.4976	24.6991	24.0097	24.9502	23.6501	18.8642	24.4743	24.3542	24.8553	24.4855	24.1724	24.945	24.1107	24.0804	23.0112	24.7645	24.4035	24.7039	23.9681	24.376	24.6783	24.3029	8	8	7	11	4	4	4	3	9	8	8	10	5	8	9	6	6	4	5	4	7	10	6	6
E9PVX6	Mki67	29.1089	29.0846	28.8385	27.7759	33.0138	34.1198	32.7364	33.9988	29.3527	28.8871	28.4088	28.7497	30.2435	28.9362	27.4954	28.609	33.3298	34.0442	34.6301	34.0705	29.3088	28.8632	28.2279	28.5287	48	50	43	40	106	108	116	109	58	48	40	45	57	51	22	36	108	105	110	102	46	47	38	43
D0QMC3	Mndal	30.3557	30.0356	29.8905	30.0219	29.6963	30.2271	29.4385	30.3213	30.3567	30.6836	30.449	30.3468	29.9682	30.1091	30.1808	30.0377	30.0321	31.9024	30.7857	31.0933	31.1324	30.6014	30.2178	30.8094	17	19	16	15	7	8	8	7	18	18	18	18	15	18	15	16	6	10	7	8	18	19	17	17
Q80UM7	Mogs	27.9129	27.8758	27.7774	28.1233	25.3962	25.6085	25.2791	26.5871	27.5012	27.2752	27.5312	27.7465	27.5019	27.6475	26.4262	28.0955	25.8203	24.108	26.4152	24.5362	26.2269	26.9885	27.3743	26.6599	27	27	26	26	7	6	7	8	21	23	24	24	22	23	21	24	8	6	8	6	15	21	23	19
F7BJB9	Morc3	26.494	26.3182	26.3399	26.6108	25.1017	25.4474	25.059	25.5676	27.3184	26.9878	27.5912	27.5486	26.872	26.3601	27.1129	25.5768	25.2967	24.7892	25.6723	24.7516	26.8213	27.3078	27.7653	27.3725	28	20	23	29	9	11	10	7	36	32	35	37	23	26	28	20	12	10	11	12	31	35	32	31
P11247	Mpo	32.4836	32.4175	32.493	33.0638	31.4131	32.2704	31.37	31.8456	31.246	32.8251	32.6273	32.9706	31.8661	31.8105	31.5459	31.8996	31.5228	30.4108	31.6845	30.3565	31.2246	31.7742	30.7935	30.9076	36	35	37	35	27	22	28	24	35	37	38	39	31	33	30	33	15	21	20	22	29	32	28	29
P70290	Mpp1	26.7352	26.9232	27.408	26.6536	26.0873	24.868	25.5042	25.2741	27.0086	26.2897	24.754	25.177	27.9198	27.6713	25.9189	26.9574	23.745	23.3676	25.548	23.3399	26.698	26.6975	25.5472	26.3962	20	18	19	17	7	7	8	9	15	16	11	15	14	18	15	17	5	5	6	6	16	13	11	12
Q61216	Mre11	24.1771	23.9441	24.1158	24.3555	22.0302	21.6858	22.4098	21.7847	25.3293	25.1341	25.5866	26.0527	24.869	24.951	25.87	23.4482	24.1231	21.9216	23.5329	22.3065	25.6583	26.2934	26.2049	25.2801	13	12	13	11	4	4	4	3	16	15	17	18	10	8	14	8	5	2	2	2	11	19	14	15
Q9D0I8	Mrto4	26.3022	25.8101	25.9093	26.3465	26.6078	27.5838	26.3445	27.2628	26.0246	25.5306	25.9218	26.2448	26.3814	26.3572	25.3082	26.0977	26.7425	27.5797	28.1105	27.4831	25.959	26.4243	25.7033	26.3303	13	10	11	12	9	12	10	11	10	12	11	13	11	11	10	12	10	8	9	8	11	12	10	13
P43247	Msh2	25.7999	25.3898	25.5912	26.0064	25.552	24.137	25.5596	26.5258	25.1395	25.5468	25.2412	25.604	25.7256	25.901	25.909	25.1565	25.1099	25.7752	26.2223	27.737	25.3121	24.825	25.5077	25.1876	18	18	15	16	4	7	5	5	14	10	14	10	18	17	16	13	9	10	5	9	12	11	10	7
P54276	Msh6	25.4477	25.2098	25.2226	25.29	23.9563	24.6454	24.9619	24.0114	25.2524	25.3723	25.3147	25.1217	25.4825	25.4244	25.4482	25.0569	24.8356	26.1255	24.8997	26.509	25.071	25.1659	25.6762	25.2494	22	20	19	18	7	4	7	4	18	20	19	19	17	17	21	15	9	5	8	5	16	21	20	14
P26041	Msn	27.8585	28.0266	28.0885	28.3478	29.8418	30.7883	29.7107	30.596	26.8317	27.1031	26.4839	27.8716	28.993	28.3138	30.3066	27.7972	29.8415	30.8883	31.0447	30.6877	27.4262	27.431	27.0076	26.9289	18	17	15	22	15	13	13	12	12	16	10	18	18	19	25	18	10	10	14	9	16	13	13	13
Q9R190	Mta2	28.415	28.184	28.326	28.2676	28.6388	30.1161	28.7283	30.2417	28.1984	28.3468	28.6004	28.8075	28.4358	28.2764	29.1318	27.7273	29.8108	29.773	30.1751	30.0769	28.4497	28.6751	28.7043	28.8716	20	19	21	19	17	19	17	15	24	22	24	24	17	17	24	17	20	16	18	15	22	24	21	23
Q924K8	Mta3	25.3344	24.8031	25.1717	25.1264	26.1704	27.6726	25.0012	26.0754	25.5455	25.3076	26.5007	26.5089	25.2908	24.6751	25.8051	24.3435	25.5658	24.7117	25.5424	24.9115	24.9052	25.7983	26.2511	25.6694	6	6	6	7	3	3	5	2	9	8	11	11	4	5	8	8	3	2	3	2	9	9	9	9
Q80WJ7	Mtdh	25.5205	25.5214	25.2865	25.9876	24.0655	20.9293	24.4528	21.4673	25.0728	24.6882	24.6304	25.1	25.3069	25.607	20.4792	25.9887	26.6806	24.1765	26.2586	22.6021	24.9736	24.6972	24.5617	24.8878	9	11	9	9	4	4	3	3	9	8	9	7	8	11	2	11	5	4	6	3	10	10	8	8
Q922D8	Mthfd1	27.392	27.8496	27.5971	27.5749	27.4337	28.9153	27.2497	29.103	27.3314	27.3792	27.2769	26.9514	27.2428	27.5987	27.4352	28.546	28.7227	29.5331	28.8208	28.3028	28.021	27.4946	27.4524	27.8666	28	30	28	32	17	13	17	14	28	25	26	22	22	27	24	27	17	14	13	18	26	29	27	26
Q3V3R1	Mthfd1l	26.757	27.2949	27.1526	27.0279	24.4826	25.413	25.7023	25.1486	26.1509	25.8217	26.004	25.9934	26.7128	26.9861	26.0401	27.5599	24.0808	25.1689	25.6101	25.4862	25.5677	25.7947	26.0667	25.7743	19	22	21	20	7	8	8	7	21	19	18	15	15	22	17	25	14	4	9	6	16	17	20	19
Q9CZU3	Mtrex	27.3828	27.3122	27.3599	27.5173	26.382	26.5915	26.9067	25.8202	27.7445	27.7943	28.279	28.3463	27.7448	27.3552	27.7915	27.0888	26.9908	27.9473	26.7352	27.4647	27.3652	27.816	28.2285	27.7477	29	33	30	33	10	8	11	12	33	30	31	30	32	29	29	26	15	11	13	12	24	27	30	28
Q7TPV4	Mybbp1a	29.124	28.9219	29.1702	29.1198	29.6508	30.522	29.4518	30.4719	29.8773	29.7745	30.0034	29.9203	29.3349	29.2373	29.2667	28.1038	29.9977	31.0509	30.7418	30.5643	29.6398	29.4637	29.7043	28.978	44	39	44	41	23	22	27	25	50	46	53	50	40	42	43	36	27	21	25	25	44	48	46	46
Q8C854	Myef2	25.9947	26.3757	26.4602	25.6428	26.2804	26.0112	26.0142	25.6674	25.7643	26.6944	26.2234	26.324	25.9149	26.1221	25.799	25.0659	26.2805	26.3986	26.0084	26.5006	26.419	25.9742	26.648	26.4426	9	8	10	6	5	3	6	3	9	13	14	12	6	8	10	8	7	4	4	4	15	9	12	10
Q8VDD5	Myh9	31.4759	31.9038	31.4989	31.5322	30.6474	31.4263	30.5282	31.6053	31.7584	31.5468	31.6234	31.5671	31.1986	31.1406	31.7281	31.9179	30.9029	30.6433	31.4574	30.6495	31.8255	32.1555	31.3651	31.9989	101	110	106	107	51	41	45	42	114	105	115	108	92	102	97	100	34	29	38	25	99	116	103	101
Q60605	Myl6	29.5786	30.0033	29.8081	29.4158	28.3175	27.9365	28.6091	27.9117	26.7098	26.526	27.9571	26.4454	29.2637	29.8741	29.6454	30.2647	28.1933	27.0715	29.2538	27.1939	26.696	27.249	26.9478	26.7813	8	8	8	8	7	7	6	7	8	8	8	7	8	8	9	9	5	7	5	7	8	8	8	8
Q9JMH9	Myo18a	27.825	27.8881	27.9148	27.9057	26.8457	27.8642	27.268	28.0896	28.1194	28.1258	27.9291	27.765	27.4454	28.0786	26.6199	27.9022	26.9901	27.4742	27.0567	27.2054	28.2332	27.9123	27.7511	28.0055	53	60	56	53	6	8	8	10	57	58	57	43	36	52	37	49	9	6	9	6	44	53	54	49
Q9WTI7	Myo1c	27.0656	27.4196	27.3794	27.139	22.6146	19.8649	23.6712	24.0142	27.9073	27.3866	27.628	27.5602	26.5434	27.5891	27.0672	26.9906	22.2283	21.2305	22.7681	20.7915	27.276	27.9774	27.6504	27.6849	33	34	34	29	8	4	10	7	35	33	31	36	22	29	30	31	2	2	3	2	25	34	33	32
Q5SUA5	Myo1g	28.5895	28.7469	28.7542	28.6176	27.071	27.96	27.1688	28.2145	29.8487	29.6928	29.7222	29.6889	28.0324	28.5655	28.4384	28.9673	26.6237	27.1153	25.7315	26.8042	29.8433	29.9743	29.671	29.7885	40	41	41	41	15	14	18	16	44	41	45	45	32	40	41	39	16	12	9	14	40	39	40	39
Q60817	Naca	25.7905	26.2375	25.2527	25.2546	24.5473	23.6041	25.0141	24.0154	26.4064	25.9147	25.5306	25.5879	25.8388	25.968	24.8809	25.0573	21.4479	19.5181	21.8454	21.445	25.966	26.3366	26.3277	25.7714	4	4	4	4	2	3	3	2	4	4	4	3	4	4	3	4	2	3	3	3	4	4	4	4
Q9QWR8	Naga	25.1012	25.9842	25.5848	26.0135	24.1401	25.1573	22.2862	24.521	25.5506	26.2406	25.7353	25.0157	26.1745	25.6627	24.5523	25.8094	22.4992	22.8291	25.6649	22.8319	25.0848	25.4063	25.3039	25.0779	11	11	10	11	3	3	2	3	10	10	9	10	8	10	9	10	3	2	4	2	9	8	9	8
Q8K224	Nat10	26.6395	26.1849	26.5945	26.4141	27.3818	28.6791	26.5742	28.1526	25.2892	24.673	25.3688	25.5666	26.3631	26.2227	25.7673	25.8312	27.309	27.7489	28.0615	28.6255	24.7743	25.6967	25.2019	25.7934	22	24	23	23	14	13	14	12	19	14	14	19	18	27	17	15	17	10	15	11	8	19	17	13
Q3UYV9	Ncbp1	27.7708	27.1709	27.0842	27.7659	26.6859	26.1334	26.0281	26.2848	26.391	26.218	26.3322	27.5366	28.2845	27.5231	27.6767	26.0496	25.8423	26.602	26.5607	26.4268	24.15	25.5993	26.0731	23.6827	26	25	24	28	8	6	6	8	19	19	21	22	26	25	24	18	9	5	7	5	6	13	13	6
Q9CQ49	Ncbp2	25.8132	26.0987	25.126	25.632	24.7018	26.4976	24.7968	27.9488	24.1324	23.7702	23.6638	23.889	25.9276	25.5605	26.0033	25.2509	27.3692	27.1642	27.5156	27.1595	23.9288	23.3856	23.4846	24.2494	5	4	6	5	4	3	4	2	3	3	4	4	4	6	5	5	4	3	4	3	2	5	5	3
Q8BZR9	Ncbp3	25.8642	25.6359	25.7551	25.1339	26.861	26.1576	27.0399	26.7103	25.9154	25.9661	25.7667	25.1383	25.1063	25.2008	24.7124	24.9907	27.8234	28.3253	27.7986	28.6348	26.2752	25.5743	26.1897	25.8964	7	8	6	4	6	3	6	4	11	8	8	8	9	8	4	5	9	7	5	6	10	10	11	9
Q09014	Ncf1	27.7928	27.6499	27.6598	28.0546	27.2133	27.9528	25.4204	27.8664	27.4223	27.7271	27.4686	27.9174	27.6575	27.8608	26.5825	26.9263	26.406	27.8738	27.9334	28.5798	27.4192	27.1965	27.5992	26.5296	15	15	14	16	6	4	6	4	15	14	14	15	14	14	9	10	5	4	8	4	13	14	13	11
Q8K1X4	Nckap1l	28.7086	28.1696	28.4253	28.6332	24.4171	26.5914	24.2898	23.4891	24.7628	24.6306	24.8414	24.6271	28.4313	27.9084	28.4807	26.944	26.8969	24.0112	26.5263	20.9644	23.3339	20.9555	24.0172	19.33	28	28	27	32	4	3	7	4	16	13	11	14	25	27	26	25	3	3	3	2	5	2	7	2
P09405	Ncl	31.0123	31.019	30.7996	30.6523	32.4799	33.1675	32.4214	33.255	31.5077	31.3656	31.4572	31.4082	31.4087	30.9326	31.3291	30.7222	33.0807	34.3749	32.7404	34.2822	31.6434	31.3609	31.2465	31.7001	36	36	33	32	32	28	35	28	38	38	38	37	31	36	32	34	30	29	27	30	36	35	39	37
Q91W39	Ncoa5	26.638	26.2091	26.6204	26.6127	27.6732	28.551	27.6049	28.2108	27.2522	27.492	27.2961	27.1102	27.026	26.4086	27.2703	26.4144	28.6694	29.7662	29.3121	29.4473	27.4822	27.2964	27.8244	27.5067	16	17	15	17	12	9	12	10	17	15	17	16	13	13	18	15	15	12	11	14	17	17	19	19
Q91VD9	Ndufs1	24.5141	25.1598	25.3363	27.5151	26.0923	25.6197	24.989	25.8973	26.0449	25.6427	24.6259	26.1496	25.6959	25.2174	24.0074	24.9	23.2797	24.0168	26.0773	24.5005	23.8954	24.9894	24.9694	24.2269	8	12	13	20	5	8	8	8	16	12	11	13	8	13	5	8	3	5	6	6	2	7	12	6
Q91YT0	Ndufv1	22.6327	23.9518	23.7478	26.3307	23.2818	24.1736	23.5206	24.2804	25.2536	24.5139	23.6467	25.218	23.407	23.697	21.508	23.4201	23.5922	23.7265	25.7389	23.5964	21.5765	24.1628	24.6249	23.7615	6	7	8	17	3	3	2	4	14	13	10	14	6	9	3	5	2	2	3	2	2	10	11	4
P33215	Nedd1	25.107	24.8374	24.6287	24.187	23.3202	24.1041	25.0756	24.6479	24.4735	24.5118	24.6248	24.4566	24.403	24.0118	25.088	24.0275	24.209	25.0401	24.7914	25.9917	24.9049	24.4461	24.7596	24.3298	9	9	9	10	7	4	6	5	8	8	8	6	6	10	8	8	5	4	3	4	8	8	7	8
P19426	Nelfe	24.2926	24.2886	24.1513	22.5708	23.2802	23.546	23.1272	23.7749	25.0388	24.928	25.2112	23.8647	24.4352	24.3061	23.4535	23.5167	24.5595	25.5477	21.6389	24.9882	24.9513	24.8154	25.2166	24.577	5	6	2	2	3	2	3	3	6	7	5	3	3	5	3	3	4	2	3	3	10	8	6	7
O88942	Nfatc1	24.615	24.5923	24.4813	24.7667	24.2988	25.9758	21.44	25.4588	25.8352	26.3637	26.1914	26.1176	25.1448	24.858	25.486	25.1233	24.4658	21.773	25.4237	24.223	26.4048	26.5378	26.5558	26.0206	12	7	11	8	4	4	3	4	14	15	12	14	6	12	8	8	7	2	7	3	15	14	15	15
P25799	Nfkb1	25.6109	25.2844	25.5491	25.4829	26.6534	28.8554	26.6106	28.6651	27.2542	27.9	27.6982	27.4173	25.7265	25.3086	26.4581	25.5113	27.8051	27.6935	29.0999	27.6568	27.5127	27.3115	27.4008	27.1318	14	17	15	17	7	5	7	4	19	21	19	18	11	18	17	11	5	5	5	6	16	20	17	16
Q9WTK5	Nfkb2	25.1634	25.038	24.9859	25.1245	25.9825	25.6949	26.3852	26.6438	26.5577	26.7807	26.9014	26.426	25.1365	24.5445	25.9264	24.1936	25.0819	24.7123	26.8023	24.6047	26.7332	26.265	26.4792	26.1295	7	8	5	10	7	5	5	5	14	14	14	11	8	8	12	9	3	4	4	5	11	15	12	12
Q6PIJ4	Nfrkb	24.0755	23.3948	23.5866	22.9273	23.1922	24.6244	23.4679	24.8113	24.5401	24.6571	24.657	24.6415	22.7215	23.9806	24.5001	23.8669	25.2731	23.9465	24.8183	24.7911	25.3238	24.8365	24.9649	25.1638	14	12	12	6	4	4	2	5	18	15	18	13	7	10	10	9	7	6	8	7	17	21	17	24
O08692	Ngp	32.4559	32.4202	32.1888	31.8559	32.6677	33.7521	32.6114	33.7685	32.123	33.5874	33.552	33.541	31.5617	31.5313	31.5952	31.5266	32.897	32.3533	33.6607	31.8223	32.463	32.6431	31.4518	31.9656	23	22	21	22	15	14	17	14	23	26	25	26	17	21	14	21	12	14	13	13	22	25	22	21
Q9CRB2	Nhp2	27.1541	26.8886	26.9525	26.0139	27.3332	24.7543	26.6771	25.4578	25.1582	25.2211	25.3495	25.6009	27.2863	26.9576	25.978	27.4428	24.6604	26.4649	24.2886	25.9577	24.8167	25.7752	25.7048	25.7155	5	5	5	4	4	3	5	3	5	5	5	5	5	5	4	5	4	3	4	3	4	4	5	5
Q91VE6	Nifk	23.4216	23.757	23.0821	23.6986	20.8085	22.3001	20.9174	21.6437	23.7574	22.8407	23.4621	23.1463	22.2184	22.2051	22.4331	23.0636	20.8788	23.2385	20.7428	21.7216	22.6096	23.4961	23.4449	23.4933	6	4	5	3	3	3	4	2	5	3	4	4	2	2	3	6	2	2	2	2	5	7	3	5
Q9CXK8	Nip7	26.6385	26.3767	26.5942	26.2906	25.3825	26.819	25.9083	26.3392	26.8551	26.5348	27.0612	27.0811	26.0198	26.4976	26.3791	26.6373	23.9432	26.0175	26.3195	24.3354	26.3369	26.7823	26.4048	26.3682	8	7	8	7	3	3	3	3	7	6	7	8	6	6	7	7	4	2	2	4	8	5	7	5
Q6KCD5	Nipbl	26.6769	26.4907	26.2314	26.533	26.889	27.8917	26.9643	27.1434	26.7809	26.8963	27.4179	27.501	26.6933	26.2031	26.8025	25.8073	25.8197	27.7233	27.2844	26.7693	26.1106	26.0138	26.8858	25.9378	41	31	32	40	12	9	11	11	46	43	45	45	35	35	42	27	7	9	10	6	35	32	37	22
O55126	Nipsnap2	25.1151	25.5444	26.4806	25.8769	24.9869	25.4314	25.1347	25.087	24.8094	24.3141	23.7513	23.3927	25.6374	26.6918	26.4302	26.4176	25.2553	25.3101	25.407	25.6715	24.2947	23.7542	24.8518	25.1937	4	5	5	5	3	2	3	3	4	4	4	4	3	5	5	5	4	4	4	2	2	3	4	3
O35309	Nmi	25.4317	24.7316	25.2202	24.8943	25.7859	28.4261	25.7091	28.0494	24.8459	25.0547	24.7702	25.1226	24.7624	25.1981	25.0232	24.6751	28.2507	27.8396	27.5073	27.585	25.0758	24.7605	25.2999	25.0384	10	9	10	9	4	5	5	5	10	7	10	9	6	10	10	9	4	3	4	3	9	10	7	8
Q5RJG1	Nol10	24.3817	24.1588	24.3846	23.7981	24.507	25.8702	23.5805	26.3176	24.8643	24.3838	24.7428	24.9796	24.7436	24.223	24.2042	25.2703	24.7923	25.1427	24.9315	24.7611	24.9316	24.7619	24.516	24.8414	13	10	12	12	4	6	4	4	14	13	15	16	7	11	7	10	4	3	3	4	8	14	13	11
Q8BJW5	Nol11	25.0894	24.2772	24.2163	24.7578	23.4361	24.0705	22.6141	23.1696	24.9646	24.1317	25.3743	25.3388	25.0514	24.1527	24.4435	24.4833	24.0421	23.5116	25.3198	24.3108	23.8952	24.7458	23.5076	23.021	11	8	8	9	6	4	6	6	12	6	12	14	7	7	7	6	6	7	6	5	2	7	8	3
Q9D7Z3	Nol7	24.5481	24.8514	24.4252	23.2082	20.1216	22.1729	19.4243	21.1928	23.9021	22.9929	23.88	23.9774	24.1301	24.5137	23.9203	24.6465	24.5638	24.3655	24.0044	24.3009	23.7558	24.1331	24.2269	23.8927	4	5	5	2	2	4	2	2	3	3	3	2	2	5	3	4	3	4	4	3	2	3	4	3
Q3UHX0	Nol8	25.282	24.9837	25.235	24.0064	25.1192	26.5746	24.8998	26.29	26.5347	25.8236	25.9039	26.7286	24.8052	25.5125	24.9746	25.0952	24.919	25.5929	25.9484	26.3554	25.9026	25.9514	26.7491	26.0895	9	9	10	5	5	4	6	5	11	11	10	10	7	9	5	9	5	4	4	2	12	11	11	14
E9Q5C9	Nolc1	29.2237	29.0939	29.1047	28.1347	29.0841	29.1352	28.7727	29.2414	29.7997	29.997	30.0709	29.7322	28.7456	29.2288	28.7986	29.0654	29.6582	29.5422	29.7665	29.6054	29.8433	29.8819	29.8542	29.9524	10	8	9	11	14	13	15	13	12	12	12	12	8	8	9	10	12	15	13	14	9	12	10	11
Q99K48	Nono	31.3466	31.0287	31.1236	30.9458	32.107	33.4048	32.4597	33.657	32.1293	32.2033	32.3976	32.283	31.5419	31.2195	31.5714	31.4148	32.5753	33.2553	32.9442	33.4793	32.4308	32.2356	32.5344	32.3828	24	22	22	24	18	18	21	16	30	29	30	30	22	26	25	25	22	20	19	19	24	29	27	27
Q8R3N1	Nop14	24.8599	24.7135	24.0871	24.253	25.1072	24.2793	24.7455	24.2254	25.1975	24.7164	25.2522	25.275	24.8116	24.0011	24.3046	23.6505	23.2308	22.7258	25.4773	23.6356	23.8735	25.1745	25.1001	23.7834	14	14	11	9	4	3	5	3	14	12	15	15	11	12	7	4	4	4	5	4	5	14	13	9
Q922K7	Nop2	28.1434	27.8926	27.8544	28.0925	27.4651	26.5241	27.6602	26.5213	28.371	28.2449	28.2597	28.693	28.393	27.9647	28.2965	28.0808	26.8453	27.0447	26.0191	26.1872	27.7708	28.2535	27.7959	28.4984	15	14	15	15	12	14	10	14	17	19	20	16	15	12	16	16	14	9	11	11	18	20	16	20
Q9D6Z1	Nop56	30.0237	29.764	29.6981	30.1301	28.1234	29.7914	28.3581	30.2156	29.4599	29.455	30.0084	29.438	29.5638	29.5781	29.611	29.8832	29.4912	30.0778	29.7771	28.6552	29.3557	29.0864	30.0078	29.4064	35	34	34	36	17	12	18	15	36	34	35	34	32	35	30	30	18	17	19	17	29	34	32	31
Q6DFW4	Nop58	29.9252	29.6475	29.6039	30.1188	27.8679	29.5121	28.1634	29.4558	30.261	29.805	30.1361	29.7321	29.9237	29.9544	30.1557	29.9604	28.2184	30.5647	29.4127	30.8689	29.8222	30.1746	30.226	30.1157	24	22	20	23	13	12	12	13	23	24	23	25	22	22	21	23	14	9	13	8	20	23	24	21
Q9D6T0	Nosip	24.9453	25.1925	24.8467	24.3435	24.9496	25.0246	25.2218	25.2776	24.8385	24.0751	24.8816	24.5175	25.0873	25.3092	24.2633	24.3173	26.2764	26.6385	25.9648	26.6615	24.6752	24.7124	23.8638	24.3905	6	7	4	3	5	3	6	4	4	6	4	3	2	5	5	4	7	7	4	6	5	5	6	6
P60670	Nploc4	24.3762	24.5252	24.0392	24.0832	20.2603	20.2979	20.8275	22.5924	25.3693	25.5301	25.4105	25.5443	24.5872	24.1193	23.9334	23.8085	22.956	24.821	24.3857	24.6204	25.0012	25.3313	25.5002	25.1697	10	12	11	10	3	2	3	2	11	15	12	12	9	10	5	5	4	4	3	4	7	12	12	11
Q61937	Npm1	30.7115	30.5257	30.7015	30.0285	33.5662	33.961	33.5522	34.046	30.9015	30.869	31.0093	30.7362	30.7663	30.3596	31.3181	30.7258	34.0312	35.4984	33.6638	35.3094	31.8097	30.9671	30.662	31.3582	17	14	17	14	14	13	15	12	18	19	19	17	15	18	16	17	12	10	11	10	18	18	20	21
P49117	Nr2c2	24.4529	24.6793	24.3418	24.3933	24.7739	25.0207	24.6991	26.0088	25.0896	24.9244	25.3112	25.2168	24.7775	24.2378	24.2421	24.0258	24.9574	26.1568	25.3996	25.5225	24.9919	24.5191	25.2578	24.5106	13	10	12	11	3	2	4	3	12	10	12	14	7	10	7	8	8	4	3	3	10	12	11	10
Q6P2L6	Nsd3	26.2336	26.0007	26.1576	25.2484	24.7257	26.1899	25.7756	23.9849	26.6296	26.7546	27.1437	26.8873	26.4087	25.9253	26.6422	25.9894	26.3634	24.402	26.3349	25.9538	26.3674	26.5839	26.491	26.7234	8	7	6	8	5	5	6	5	13	11	10	10	4	9	9	6	4	7	4	6	12	12	12	11
Q1HFZ0	Nsun2	26.1525	25.5735	25.8813	25.6871	25.7071	25.1447	25.6969	25.53	26.7037	26.9142	26.7169	26.7001	25.9063	25.9362	26.4306	26.0135	25.1772	25.5942	25.832	25.4427	27.0127	26.5707	26.8017	27.1039	20	21	18	18	8	5	8	5	25	23	25	22	20	20	22	16	8	5	4	7	22	22	24	23
Q9CQF3	Nudt21	28.1634	28.0158	27.7364	28.321	27.5904	27.7262	26.5039	28.4402	26.3536	26.6818	26.5408	27.3425	27.8271	28.0302	28.0285	27.935	27.5078	28.1755	27.7212	28.0407	25.9119	26.6824	25.7893	26.027	12	12	13	14	9	8	8	6	10	11	10	11	11	11	13	11	9	8	8	7	13	10	10	10
E9Q7G0	Numa1	29.3255	29.2586	29.3651	28.4921	30.3237	31.4098	30.1393	31.5642	29.4228	27.7342	27.5795	28.3015	29.6832	29.2917	30.0241	29.0051	30.7702	31.0484	30.9871	31.0818	29.819	29.7057	29.7372	30.0562	82	78	76	63	37	40	39	37	88	56	51	65	71	75	72	64	45	42	38	39	62	86	85	79
Q8R0G9	Nup133	28.3506	28.1258	28.2506	28.6731	28.4288	29.8235	29.2618	29.418	28.6538	28.8661	28.8404	28.8065	28.2833	27.5089	28.6464	26.91	28.1247	27.7669	29.2841	29.3358	28.019	28.7311	28.4914	28.0839	31	29	26	29	13	10	10	10	27	28	28	30	24	18	25	11	12	7	11	11	18	25	26	23
Q99P88	Nup155	27.895	27.2863	27.7691	28.0141	26.2466	26.2634	26.3393	27.044	26.7796	27.5059	27.303	27.2618	27.8453	27.019	28.0348	27.1715	26.3359	27.2271	27.3337	27.0882	26.9088	26.9719	26.9627	26.5859	42	39	39	43	12	13	16	9	29	22	34	33	32	35	36	29	18	10	14	12	22	25	28	21
Q9Z0W3	Nup160	26.5468	26.2107	26.6101	26.7752	25.5149	24.4628	22.7601	23.3033	26.3787	26.291	27.3581	27.5197	26.4572	25.4001	26.3991	24.9439	24.3915	22.2464	25.4326	22.2836	25.0556	24.7862	26.0765	24.2338	30	28	23	29	5	7	3	6	28	28	32	31	24	21	25	14	6	4	6	3	11	18	23	12
Q9QY81	Nup210	28.2794	28.0189	28.1193	28.1318	28.1256	28.0742	27.5133	28.1672	28.844	28.687	29.7326	29.5697	27.9002	27.9911	27.9721	27.9267	27.1472	27.3438	28.5483	27.4953	28.994	29.0381	28.8868	28.6942	40	39	39	36	15	18	16	15	41	42	43	44	29	38	38	35	21	20	18	17	36	36	37	34
Q80U93	Nup214	27.454	27.4389	27.1939	27.3895	26.8278	26.8577	26.9596	26.7456	27.15	27.3851	27.3096	27.3899	27.7604	27.2709	27.4703	26.9828	26.5312	28.5707	28.2448	27.4085	27.7293	27.6697	27.3538	27.5777	24	24	23	24	16	16	15	15	30	30	31	27	21	26	26	27	17	16	11	15	26	31	31	30
Q9CWU9	Nup37	25.4568	24.8987	25.0067	25.0809	26.0693	26.8761	26.0766	27.2026	25.8115	25.1613	26.0156	25.8904	25.2873	24.8114	26.2445	24.8974	26.9063	26.9727	27.5915	26.6632	25.7465	26.0264	25.3105	25.9579	8	6	9	11	6	7	6	7	8	9	10	8	6	7	8	5	6	5	4	5	10	8	8	8
P59235	Nup43	25.0987	24.249	24.8147	24.7662	23.6405	22.4399	23.5052	23.0042	25.4299	25.5883	26.4561	26.4484	25.1825	23.7737	25.3171	23.4139	21.8357	20.7844	22.0685	20.4262	25.2429	25.293	25.4636	25.7835	8	8	7	7	4	3	4	3	10	9	8	9	7	5	9	9	4	4	3	3	11	11	10	12
Q9JIH2	Nup50	26.5079	26.9979	26.6217	25.9323	26.926	27.8021	27.1568	27.1602	26.0762	26.0914	25.9084	25.9336	26.6041	25.5733	26.7288	26.5806	27.0349	26.6589	27.6426	25.6415	26.9484	26.289	26.6168	26.4433	10	9	9	6	8	7	7	8	11	11	11	10	6	8	5	9	10	6	9	6	9	10	12	9
Q8BTS4	Nup54	26.4307	26.0293	26.456	26.6703	26.1883	27.3649	25.7816	27.1455	26.2597	26.7552	27.1779	27.3266	26.7257	25.6164	26.2419	24.9746	26.9206	26.1563	26.6729	26.1947	25.8316	26.4711	26.3302	25.9905	13	14	14	14	7	6	5	6	11	15	14	16	10	9	12	8	5	7	6	7	7	11	11	10
Q8BJ71	Nup93	28.3698	27.6598	28.0502	28.1612	27.2318	28.0807	26.8175	28.7125	23.0752	23.1174	23.826	24.3447	27.9127	27.0128	28.3406	26.7976	28.0746	27.6708	28.2543	27.5192	20.4705	22.1942	22.9218	22.2564	37	35	35	39	17	15	15	11	12	12	16	16	34	33	32	24	19	12	20	17	6	5	9	4
Q6PFD9	Nup98	28.1534	27.899	27.8613	27.9398	27.1969	29.1518	27.7582	28.2393	27.8627	27.8642	28.0582	28.3727	28.2709	27.5305	27.9694	27.1167	27.9035	27.9138	29.097	27.7676	27.5095	28.0013	27.9938	27.826	41	34	38	40	11	14	21	16	37	37	40	38	36	29	33	28	16	17	12	17	31	36	35	36
Q9DBY8	Nvl	25.8682	25.7705	25.4617	25.1908	25.8529	26.4433	25.7667	26.7393	25.5771	25.7794	25.7116	25.8503	25.9706	25.2385	25.5812	25.2165	26.0638	26.2577	26.9249	26.6197	25.0717	25.5191	25.3512	24.822	13	15	10	15	9	9	8	8	11	14	11	14	13	9	9	5	7	9	7	8	7	14	9	12
Q99JX7	Nxf1	27.4929	27.135	27.5491	27.6296	27.5824	29.8625	28.0178	29.705	27.6181	27.7078	27.9977	27.9879	27.4242	27.3099	27.7975	27.0827	28.9117	29.9935	29.5788	29.9088	27.6889	27.7957	27.6053	27.6642	24	25	22	26	17	13	14	12	27	23	27	29	20	24	23	23	16	11	12	12	23	26	23	24
Q60597	Ogdh	26.1019	26.7647	26.9766	26.56	25.9066	25.7947	25.6398	25.6203	25.995	25.4641	25.7196	25.6159	26.2344	26.5404	24.722	26.4127	24.7523	22.2034	27.0285	24.8302	25.4782	25.5298	25.9595	25.5701	21	25	24	26	10	11	10	12	20	18	17	19	17	24	13	23	5	3	8	5	15	18	23	16
Q6P9R2	Oxsr1	25.5146	25.9092	24.9555	24.9048	27.273	24.6511	27.3363	26.3579	25.8148	25.8766	25.3271	25.737	25.5129	24.8462	24.5578	24.8373	25.4956	25.7736	26.4788	26.4298	25.3993	25.1041	25.1327	24.8546	5	5	8	6	4	5	4	4	9	10	10	7	6	6	5	5	3	4	5	4	5	7	6	5
P09103	P4hb	24.1044	25.1134	23.3209	24.3551	24.9604	24.7374	25.1982	24.7945	23.6996	23.7463	23.0545	23.3725	23.5187	24.0536	23.2344	24.385	22.2122	24.1139	25.9797	23.3218	22.3895	23.2368	23.402	23.1735	8	10	8	11	5	7	6	8	6	6	7	6	4	6	3	4	4	3	6	3	2	3	4	3
P50580	Pa2g4	29.4021	29.6918	29.3845	29.4077	29.4063	30.2253	29.4263	29.7791	27.7321	27.7987	27.383	28.1874	29.1144	29.5017	28.3939	29.9805	30.0765	31.0595	29.5585	30.8398	28.4248	27.9774	27.396	27.9199	21	22	21	21	18	12	19	15	20	19	16	19	23	22	17	24	16	14	16	13	13	17	19	11
P29341	Pabpc1	28.1353	28.3974	27.8795	27.9031	27.8788	27.7188	27.6844	28.3071	28.1747	28.031	28.2564	28.6266	27.3687	28.4716	27.6897	28.1798	27.5232	28.3953	28.0975	27.5904	28.3145	27.9896	28.506	28.6366	19	19	21	15	22	21	21	20	19	16	18	16	13	19	17	20	21	18	20	21	18	19	19	20
Q8CCS6	Pabpn1	27.746	27.4222	27.6202	27.2494	26.6094	26.7614	26.2915	25.3091	27.4266	27.6424	27.7785	27.4983	27.623	27.4398	28.2842	27.4842	26.3681	28.5688	24.0396	29.2009	27.2822	27.7277	28.0461	27.8261	9	9	9	10	5	2	5	3	12	12	12	12	10	10	10	10	5	2	3	3	10	12	12	10
Q9WVE8	Pacsin2	24.6246	24.5117	24.7676	24.8452	25.2148	25.2045	25.6437	25.4784	24.0764	23.8486	23.9524	24.6352	25.0602	24.7698	25.5927	24.4978	25.1939	25.7261	26.0045	25.8597	24.4505	24.2165	23.8496	24.2447	8	9	8	9	5	3	5	3	9	8	8	8	8	9	12	9	2	3	4	3	8	9	8	7
Q9Z183	Padi4	27.0395	26.3881	26.197	27.3683	21.8164	23.4072	21.9634	23.4553	26.3713	28.5075	28.1544	28.625	26.0155	26.169	26.2652	26.0724	22.7394	23.5769	24.4568	23.0761	26.7436	27.3706	25.8989	25.816	21	21	21	21	4	5	4	3	18	25	24	25	13	19	20	19	5	5	4	5	14	22	15	14
Q8K2T8	Paf1	25.3573	25.014	24.9878	24.853	25.5388	24.9998	26.2151	24.6491	25.6887	25.2011	25.6278	25.7142	25.6102	25.1491	25.7527	24.7618	25.4607	25.2008	25.3675	25.1335	25.2266	25.531	26.093	26.1898	12	8	10	11	3	3	2	3	13	13	12	15	7	10	10	10	4	3	2	3	10	13	13	16
P63005	Pafah1b1	26.4296	26.3273	26.3777	26.4728	26.6484	28.1009	26.871	28.0508	26.3604	26.3925	26.491	26.0657	26.132	26.3953	26.6013	26.5484	28.3144	28.7653	28.5403	28.7955	26.8198	26.4806	26.0274	26.7028	15	14	16	18	13	12	9	12	13	15	13	13	13	16	15	18	10	9	9	10	14	14	11	13
Q9DCE5	Pak1ip1	27.2557	27.0925	26.9727	26.9637	26.8484	30.0225	26.916	29.8576	27.9263	28.2168	27.9029	27.8895	27.2351	26.8654	27.2142	27.373	29.7077	29.1381	29.8041	29.2328	27.966	27.6473	27.6684	27.607	16	16	17	16	6	10	5	10	17	18	19	18	16	16	13	15	8	9	10	8	15	18	16	17
P11103	Parp1	31.1359	31.0046	30.9335	31.1089	29.7148	29.8467	29.7448	30.5761	32.3145	32.1817	32.2612	32.2203	31.2781	30.7072	31.5581	30.9569	29.7198	30.1895	30.3354	29.5061	32.6514	32.3935	32.2193	32.279	43	42	42	39	30	25	34	26	44	44	44	45	41	39	42	43	35	23	29	27	46	44	48	47
Q2EMV9	Parp14	26.0289	25.8768	25.5667	26.0519	25.47	25.6991	23.2041	25.6564	25.5258	26.011	25.6925	25.8821	25.8112	26.2655	26.0038	25.8189	24.4422	27.171	24.875	25.886	26.4304	25.7456	25.6848	26.198	35	35	29	28	6	4	7	5	29	32	30	29	29	32	28	29	6	7	4	7	32	25	32	28
Q3ULW8	Parp3	26.8709	27.1385	26.8387	26.8506	27.319	29.053	27.6034	28.3668	27.3025	27.0818	26.7664	26.5763	26.8023	27.1052	25.7455	26.363	28.2497	26.9287	28.117	26.538	28.1127	27.7073	27.7096	27.5646	15	14	15	15	6	5	8	5	14	15	12	12	11	15	11	14	8	7	8	8	15	14	13	16
Q02650	Pax5	25.7957	25.1561	25.7081	24.565	24.1504	26.2609	22.9926	25.1204	27.1495	26.2064	26.5117	26.4907	24.9194	25.7614	25.7829	25.5734	26.2619	25.7109	27.4235	25.824	26.6499	27.255	26.5799	27.212	5	5	5	4	4	4	3	6	7	5	7	6	4	6	6	8	6	4	5	4	10	6	7	9
Q8BSQ9	Pbrm1	27.2076	26.8667	26.818	27.1074	27.0119	28.0452	27.0915	28.5778	27.6185	27.8927	28.0947	28.1215	27.3855	26.8019	27.7449	27.1294	27.1434	28.5021	27.556	28.3795	27.5458	27.6972	27.7713	27.6182	39	33	32	35	23	23	25	21	39	36	33	41	24	33	34	24	24	23	25	26	36	35	35	38
P60335	Pcbp1	29.137	29.1793	29.3892	29.182	27.9199	26.1609	27.6593	25.9756	29.7697	30.2674	29.9038	29.8018	29.5782	28.9243	29.6371	29.2707	28.0805	27.1432	26.7046	28.32	30.543	30.0243	29.8139	30.2143	9	9	10	8	5	5	5	4	8	9	9	8	7	10	8	7	5	5	4	5	8	7	8	6
Q9R0L6	Pcm1	23.4419	23.1013	23.2795	22.7218	21.859	23.0034	20.8922	21.0313	23.0454	23.3397	22.824	23.1985	22.6929	23.5536	23.6796	23.5653	23.917	20.8363	23.4975	22.0574	22.9451	22.8467	23.3094	23.0997	5	6	6	2	2	2	3	2	4	6	3	4	3	5	4	4	5	2	4	2	5	4	5	4
Q6P8I4	Pcnp	25.4406	25.0779	24.8459	20.3589	27.5629	28.4474	27.288	26.5525	25.2428	25.213	25.0545	24.7843	24.1268	25.2933	24.9242	25.7471	28.2639	26.4408	29.5802	27.4384	26.6469	26.2415	25.2689	25.8076	4	4	3	3	3	4	5	3	4	4	4	4	4	4	2	3	4	5	3	3	3	4	2	4
Q6NS46	Pdcd11	27.8782	27.5082	27.4022	27.6895	26.6694	28.1921	27.3152	28.1266	28.5051	28.4479	28.6917	28.7466	27.7958	27.5854	27.8138	27.3339	27.2629	28.2318	26.1722	28.4395	28.0949	28.4945	28.6289	28.2567	57	47	55	53	14	14	15	15	62	58	63	66	50	46	47	43	15	15	16	16	45	62	57	55
Q61823	Pdcd4	27.0501	27.2687	26.9327	27.1816	23.8746	24.3023	26.3948	25.2136	26.3101	25.211	24.6844	23.6654	26.1266	26.7945	25.5821	26.6902	24.783	23.6407	24.0805	26.9753	25.5427	25.7896	26.4268	25.7965	13	13	13	14	4	2	5	5	11	8	9	6	8	12	10	11	5	4	4	4	10	11	8	10
Q9WU78	Pdcd6ip	26.2523	27.1654	26.605	27.0712	26.2952	27.2552	25.4487	27.055	25.4855	25.3898	25.0461	24.2294	26.8997	26.5584	26.7443	26.4228	27.4221	26.0458	28.0514	25.4028	24.2761	25.0235	22.0002	24.4105	21	25	21	21	13	8	8	10	20	18	13	10	19	17	17	18	11	8	10	8	7	9	3	6
P35486	Pdha1	25.2055	25.5902	25.8837	25.3635	24.877	27.0096	25.6192	25.2651	25.6601	25.5944	25.2086	25.31	25.3819	25.9261	24.2019	25.4232	25.1202	24.5973	26.5227	24.5851	25.3467	25.5811	25.6516	25.9068	7	9	10	8	10	7	7	8	10	11	9	7	10	11	5	7	7	6	7	4	10	11	6	10
P27773	Pdia3	29.8924	29.7378	29.8141	29.2158	29.9614	30.1575	28.6161	31.3659	28.565	28.6937	28.7227	29.3713	29.1608	29.5654	28.6134	30.018	28.8633	29.7945	30.346	29.2101	28.9824	28.7881	29.1399	28.6465	28	29	31	28	19	20	17	19	29	30	26	27	24	31	27	29	19	19	20	21	24	28	28	30
P08003	Pdia4	27.6993	28.2775	27.8639	27.8467	26.6457	27.7169	26.8336	28.0224	27.878	28.2701	27.7368	28.0572	28.5484	28.3038	27.4875	28.0743	27.2217	26.4886	28.4664	26.9454	28.0652	28.36	28.0099	28.0792	19	20	18	20	9	9	8	10	21	18	20	21	24	21	22	20	10	11	13	8	21	19	19	19
Q921X9	Pdia5	25.5174	25.5705	25.6804	25.1949	24.2001	25.0853	24.6891	25.3919	25.4169	24.9864	25.008	25.318	24.5959	25.2247	24.5353	25.7964	24.8711	25.14	22.9488	24.9478	25.4353	24.8697	25.0143	25.0115	15	15	16	13	5	5	4	3	14	13	14	15	11	15	11	17	3	4	3	4	14	14	13	15
Q922R8	Pdia6	25.81	26.4487	26.6722	26.3345	24.0375	24.073	24.3324	23.2001	25.0282	25.2368	24.6654	24.9305	26.4438	26.9322	25.3403	27.1581	19.171	24.787	20.9845	25.3082	23.7008	25.2175	24.738	24.1972	10	10	10	9	6	4	6	4	9	6	5	6	9	10	7	10	2	3	2	3	4	7	4	7
Q8R1G6	Pdlim2	26.6847	26.4046	26.3833	25.0224	25.1071	26.9547	25.1664	26.8758	25.4016	24.8917	24.7161	24.6804	25.8527	26.5331	24.8784	26.4087	24.9815	25.5534	23.9875	25.8352	26.0364	25.3945	25.135	25.1377	11	12	10	8	6	5	3	4	11	7	8	6	8	14	7	8	6	3	3	6	11	11	11	8
Q6A026	Pds5a	28.9396	28.5247	28.8775	28.9824	28.6041	30.2925	28.8866	30.1247	29.5377	29.6212	29.6911	29.6113	29.063	28.7225	29.3584	28.4336	29.8211	30.3638	30.3109	30.0413	29.1009	28.8005	29.6984	28.3718	51	50	46	49	23	16	23	20	59	55	59	60	48	50	50	39	25	19	21	21	42	51	55	37
Q4VA53	Pds5b	28.1736	27.996	28.0508	28.2194	26.5575	27.8232	26.0008	27.4637	28.8775	28.8259	29.1019	28.9576	28.1842	27.9434	28.5882	27.9315	28.0127	28.2111	28.8124	27.9013	28.5977	28.6714	28.9618	28.6401	46	40	39	37	22	11	21	11	44	46	49	47	39	44	40	37	25	16	22	16	40	48	47	43
Q9EQ61	Pes1	25.0294	25.5744	24.8659	25.2699	26.2561	24.9433	25.8765	25.5352	24.9277	24.2046	24.6072	24.583	25.2716	24.8006	24.9989	25.0589	24.0394	22.8071	24.0652	23.1001	24.4007	24.8466	24.0127	24.1623	11	10	10	10	5	6	4	5	9	8	9	8	5	7	5	7	5	3	5	4	2	9	7	8
Q9Z126	Pf4	30.0727	30.4376	30.1271	28.4828	28.6069	29.1481	28.5002	29.1166	30.1835	30.2264	29.4909	30.3328	29.3366	30.0735	29.8882	30.8665	26.9423	27.1084	27.672	27.5677	30.6985	29.9126	30.1006	30.7372	3	3	3	3	2	3	3	3	3	3	3	3	3	3	3	4	2	3	2	3	4	3	3	4
Q8BX10	Pgam5	26.4577	27.0331	26.9911	26.9259	25.8391	25.8397	26.5836	26.013	25.2307	25.5135	24.886	25.9417	26.9005	27.3988	25.9698	27.6831	26.7552	26.8467	26.2044	26.4622	25.941	25.682	25.3601	25.8931	11	11	12	12	6	7	8	8	9	8	7	8	8	10	9	10	9	6	5	5	7	8	10	10
O35129	Phb2	27.162	27.8559	28.3311	28.1133	28.182	27.9604	28.0063	28.297	25.6723	25.0724	25.0849	25.2223	27.3618	28.1361	27.644	27.9725	26.2496	25.0688	25.5697	25.918	24.6168	24.8974	25.6799	24.2738	12	11	11	12	10	10	11	11	10	8	8	7	13	12	11	11	8	9	9	7	6	6	4	5
Q9WTU0	Phf2	26.5313	26.4914	26.2713	26.4229	25.5883	25.5783	25.9148	25.7325	26.9223	26.8539	27.0862	27.2084	26.6146	26.4705	26.711	26.1704	26.7153	26.4217	26.5367	27.0976	27.1371	26.9518	27.3518	27.1688	24	20	17	14	9	5	9	6	28	25	24	22	16	17	16	17	11	9	5	10	18	26	25	25
P83870	Phf5a	26.2961	25.7031	26.3004	25.3279	26.8847	28.9957	27.996	28.9955	26.7821	26.3122	27.3082	27.3566	25.8438	26.1103	26.7314	26.0498	29.2742	29.3687	29.5748	29.3417	26.9158	27.2075	26.9304	27.3958	7	7	7	7	4	4	4	5	8	8	8	6	8	7	5	5	5	5	4	5	5	8	8	5
Q9D4J7	Phf6	26.9101	26.9334	26.8863	26.8304	27.7068	29.8819	28.968	28.7075	27.9876	27.8257	27.711	27.6596	27.1439	27.5417	27.5556	27.2056	29.6871	30.7072	29.6291	29.9758	28.7012	28.1214	28.1114	28.0985	16	15	16	12	8	8	10	9	15	13	17	15	11	13	13	11	13	11	12	10	13	14	12	14
Q80TJ7	Phf8	24.998	25.1001	24.755	25.5353	26.0033	26.5262	25.7086	26.2022	25.4564	25.6166	25.4595	25.7734	25.6047	25.1892	25.5284	24.4214	25.7875	26.9853	25.537	26.7278	25.6913	25.3781	25.8264	25.3631	9	9	11	8	6	5	8	6	14	9	15	12	10	12	10	8	6	7	3	6	12	12	12	15
Q8VDD9	Phip	25.9445	25.5832	25.8735	25.8469	26.1476	26.6921	27.4492	27.1478	26.5741	25.9229	26.3779	26.6836	25.393	25.6028	26.2085	26.1153	24.66	27.737	27.2558	26.7008	25.8453	26.5299	26.6927	26.7866	25	21	22	20	3	4	6	4	26	23	26	27	10	19	23	24	5	4	2	6	16	32	29	29
O35904	Pik3cd	26.1195	25.6909	25.8165	26.1878	21.2554	25.1029	21.0376	24.6876	24.9776	25.019	25.2073	25.209	26.0563	25.5578	26.0352	24.7213	25.5069	20.352	25.3721	21.3193	23.8064	24.6202	25.1141	23.7861	23	21	22	24	3	4	2	3	18	18	21	16	13	19	15	10	4	2	2	2	7	13	13	6
P26450	Pik3r1	25.6293	25.4164	25.7971	25.6155	27.0712	27.4503	27.2316	26.909	25.3614	25.4862	25.6778	25.8746	25.5475	25.5767	25.627	24.8802	25.5114	26.7803	26.1434	26.8687	25.3517	25.9673	25.5743	25.5511	16	13	14	16	5	3	4	2	16	15	14	16	13	13	10	10	3	3	3	5	15	14	16	13
Q9CWW6	Pin4	27.56	27.4837	27.0405	26.6818	27.4092	28.2001	27.1407	28.6397	27.134	27.688	27.0498	27.2115	27.96	27.6952	26.7142	27.3015	28.517	28.9517	29.0303	28.4032	28.0644	27.4536	26.641	27.2521	6	4	6	5	4	3	5	4	6	5	5	6	4	5	5	4	3	5	3	4	4	5	6	5
P53810	Pitpna	23.0231	23.6192	22.6338	23.6428	21.284	23.7309	21.3639	23.7735	24.1802	24.1126	23.7289	23.3058	23.4579	22.6155	22.4742	20.6742	21.1549	23.8594	20.9977	23.7983	22.4879	22.9908	23.8864	22.0465	7	8	4	6	3	2	3	3	9	9	6	7	4	3	4	2	2	2	2	2	2	6	5	3
Q8K411	Pitrm1	24.4305	25.0081	24.9777	24.7195	24.0305	24.6122	24.4909	21.2575	25.1058	25.1589	25.0805	25.191	25.4172	24.8188	24.2595	24.8337	23.9062	25.1201	27.6065	24.8863	24.5878	24.6671	25.0749	24.871	10	14	11	12	5	6	6	4	15	12	12	13	10	14	10	12	7	5	12	5	10	12	9	8
P52480	Pkm	27.4703	27.4313	27.2184	27.1951	27.2098	27.9413	27.2343	28.2435	26.2869	26.5475	25.9088	26.2492	27.2995	27.2539	28.4442	26.7686	27.793	27.021	28.7022	27.5342	26.5204	25.9111	26.6595	25.8658	27	26	23	23	9	13	11	9	17	19	17	19	22	23	26	21	8	7	8	8	13	13	18	11
Q8VCI0	Plbd1	27.7781	27.9502	28.0108	27.9119	27.0799	27.1236	26.6119	27.0719	28.1049	28.528	28.5369	28.451	27.7382	27.8526	28.0021	28.2157	26.2254	26.9659	26.7212	25.4788	27.7355	27.734	28.0307	27.4618	16	19	17	17	7	5	8	5	15	17	17	16	15	19	15	16	4	7	7	9	15	16	16	16
Q8CIH5	Plcg2	25.9201	26.3521	25.656	26.2959	25.3691	23.5541	23.1044	24.7146	26.9525	26.7914	26.6252	26.3243	26.7189	26.1939	27.8089	25.7285	23.5677	22.5637	25.622	22.4209	26.5428	26.4435	26.9652	26.1399	29	35	31	33	2	4	4	3	34	35	35	36	27	33	33	27	5	6	7	4	26	30	38	27
Q9QXS1	Plec	28.3529	28.4868	28.4299	28.9726	28.3392	28.0198	27.1504	28.3014	28.5266	29.0832	29.7355	30.1152	28.5959	27.8003	29.2314	27.8048	28.0023	27.8079	28.3781	27.3286	28.384	28.8256	28.7206	28.5463	112	117	112	138	27	23	31	28	122	132	152	160	103	96	125	84	23	16	29	22	94	131	121	102
Q9JHK5	Plek	27.6678	28.0444	27.6613	27.7278	26.0253	27.7042	24.7074	28.8114	26.813	27.1512	26.8753	27.0637	27.6857	28.0282	28.8695	28.1425	27.2787	25.6478	28.2072	25.1522	27.3793	27.4543	26.9777	27.094	9	11	9	11	4	4	3	3	9	8	8	7	9	10	11	11	2	2	3	2	7	8	9	8
Q922V4	Plrg1	28.5233	28.2658	28.0824	28.121	27.985	29.1254	27.3858	29.1996	29.1504	29.187	29.4818	29.2523	28.3341	28.0162	28.3263	28.2466	29.0958	29.2405	29.1541	29.1539	29.3029	29.3899	29.4599	29.441	24	23	21	22	12	14	13	14	25	25	27	28	20	21	21	20	13	14	13	13	23	25	27	22
Q60953	Pml	29.1179	29.1435	29.1046	28.7761	27.5113	27.9959	26.8453	28.3413	29.5295	29.0596	29.5133	29.3156	28.9127	28.896	29.2383	29.1489	28.3191	27.7899	28.5352	27.3718	29.3544	29.6354	29.5783	29.9103	30	30	30	28	15	11	16	10	30	29	29	28	28	28	29	27	11	13	11	13	27	31	30	28
Q9JLV6	Pnkp	28.5383	28.2587	28.5119	28.9223	27.5593	28.8667	27.713	28.8328	28.7605	29.3925	29.03	29.2002	28.4102	28.273	29.121	28.5897	28.7412	29.4679	29.2068	29.1042	29.4909	29.1225	28.67	29.3299	23	25	24	28	12	15	14	16	28	28	28	26	24	25	26	25	17	15	15	15	28	27	25	24
O35691	Pnn	27.8258	27.8014	27.4122	26.9749	29.9864	30.5769	29.6374	30.3127	28.6646	27.7264	28.9	29.2834	27.4437	28.0252	27.5291	27.5567	29.1965	29.9161	30.1382	30.7448	28.6507	28.6659	28.8726	29.1551	17	16	15	15	15	16	14	13	18	16	21	20	14	15	14	11	14	15	14	12	18	18	19	20
Q8K1R3	Pnpt1	25.0841	25.6573	25.2405	25.1174	25.224	24.6936	22.9756	24.0464	24.873	24.4714	24.811	24.4556	24.9503	25.3604	24.0324	25.8327	24.5042	25.2521	24.4388	25.3761	24.4158	24.1948	24.5084	24.4356	13	14	16	13	4	8	5	8	11	7	13	13	12	13	9	13	8	6	7	7	6	10	10	5
Q8K409	Polb	24.6165	24.732	24.3539	24.4328	21.3267	25.4052	23.4928	25.4077	24.5825	24.197	24.5774	24.9952	24.6689	24.4328	25.2873	24.8879	20.0081	25.5601	25.6348	24.8599	24.4634	24.4097	24.3636	24.4956	5	6	5	5	2	2	4	2	4	2	3	5	7	4	5	4	2	4	2	4	3	3	4	3
Q8BG81	Poldip3	27.2346	26.9724	26.1411	26.0985	26.6285	27.8218	26.2614	27.945	26.5196	26.5589	26.5673	26.0305	27.2983	27.6882	26.3546	27.1745	27.016	27.8021	25.8392	27.6264	28.2091	26.5988	27.0321	27.7892	12	11	9	4	7	6	7	6	14	9	8	4	6	12	8	10	11	11	8	10	13	13	13	14
O35134	Polr1a	24.6128	24.3003	24.3668	24.4588	20.7542	22.0899	20.4453	21.8253	25.3775	25.241	25.4592	25.5169	24.8737	24.2452	25.0386	24.6689	21.4796	22.5465	20.6734	20.117	24.2421	25.0126	25.7224	25.0695	19	17	12	15	4	3	2	2	27	20	28	23	10	13	22	15	2	2	3	2	10	26	26	23
Q76KJ5	Polr1g	24.0893	24.143	23.9097	19.913	26.0148	24.1853	23.2471	25.0643	24.7994	24.4777	24.1182	24.3567	23.8253	23.7848	23.0464	24.6534	22.0914	19.9145	19.7092	26.5269	25.3042	24.9299	24.8694	25.0536	5	6	5	2	4	4	3	2	5	6	4	3	3	4	5	6	3	2	2	2	10	8	6	9
P08775	Polr2a	26.636	26.2157	26.1643	26.5459	25.6732	26.0313	25.6804	25.8574	26.8972	26.7208	27.1983	27.4972	26.2608	26.2774	26.7958	26.2035	26.846	27.5855	26.937	27.6921	26.6479	27.0379	27.3893	27.1988	32	29	29	31	10	9	12	11	37	36	36	36	28	28	42	32	15	11	11	15	32	42	37	39
Q8CFI7	Polr2b	26.4097	26.1201	26.1692	26.2422	24.6445	18.8893	24.4234	25.6056	26.8048	27.0121	27.4213	27.4994	26.1268	25.9439	26.5646	26.1978	24.6157	24.8532	23.8153	24.7714	26.3147	27.2483	27.838	26.8995	31	28	28	33	6	4	11	5	36	34	39	37	18	29	34	29	12	6	12	6	31	33	37	34
P17742	Ppia	30.0605	30.2392	29.5806	30.0935	28.0323	26.7507	27.9917	26.7761	30.8971	31.1665	30.8622	30.9852	30.1775	29.9244	29.1806	28.9305	27.5435	25.8521	26.9152	26.5103	30.4975	30.5606	30.9063	30.4339	13	12	12	12	11	8	11	7	13	13	13	13	11	12	11	11	9	9	9	9	13	13	13	12
P24369	Ppib	30.6342	30.7285	30.799	30.1775	28.8204	29.1712	28.7159	29.8731	31.2104	31.4185	30.9804	31.049	31.2323	30.9228	31.0269	31.4795	29.1793	28.6895	30.3455	29.0191	31.9438	31.2604	30.9676	31.4888	18	17	17	17	14	14	15	14	23	22	22	23	16	16	18	18	13	13	13	13	16	22	23	19
A2AR02	Ppig	25.3926	26.7157	25.6635	25.776	27.2752	26.0283	27.1662	27.9549	25.6382	25.4475	27.0853	27.6934	24.5824	26.1535	26.235	25.2057	25.3804	27.7582	25.2394	25.9056	25.8939	26.1779	27.2303	26.2856	9	8	9	6	4	4	4	4	6	6	10	10	4	8	7	7	3	3	5	4	5	6	7	4
Q9D868	Ppih	24.9898	24.8166	24.9938	25.625	26.5019	26.1618	26.6851	27.5861	24.9487	24.907	25.5656	25.4301	25.1643	24.6529	25.2964	24.2352	25.9468	28.5418	27.9656	26.8655	24.4517	25.2898	24.8883	25.0964	5	5	4	4	5	5	6	4	5	5	6	6	4	4	5	5	5	4	4	5	4	6	5	4
Q9D0W5	Ppil1	25.5471	25.483	25.3162	26.2395	25.5359	27.5598	26.2044	26.8646	26.098	25.9931	26.3732	25.9867	25.9845	25.5706	26.2985	25.8051	26.9688	27.3569	27.4824	27.4701	26.2437	26.3281	25.6845	26.4161	5	4	4	5	4	3	3	4	5	5	5	5	4	5	5	4	4	4	4	4	4	5	5	4
Q9CXG3	Ppil4	25.3796	25.3549	25.7073	25.6907	22.4059	21.6541	19.5478	23.7664	26.3743	26.9935	26.2708	25.2865	25.6096	26.5252	24.7109	26.6974	24.6899	23.5585	24.002	24.4522	26.8495	26.5865	25.9404	26.6693	12	11	12	14	3	2	2	3	13	13	13	11	11	13	8	10	3	2	3	4	12	13	11	13
P62137	Ppp1ca	29.4874	29.1352	29.1299	29.4287	28.4631	29.9438	28.2445	29.8115	28.1292	28.3516	28.2629	28.7184	28.7031	29.3738	29.2536	28.9296	28.11	30.1842	29.9259	29.2824	28.0116	28.3977	28.3266	28.3412	8	8	8	8	7	6	6	3	7	6	7	7	6	8	7	7	7	4	4	4	5	6	6	6
Q80W00	Ppp1r10	25.5358	25.3554	25.3113	24.0919	25.854	26.4966	25.9377	24.949	25.6904	25.4933	25.2414	25.4351	24.8898	25.2366	25.4162	25.2039	27.6108	28.8328	27.8248	28.8645	26.1183	25.7388	26.8867	26.1497	10	9	8	8	8	7	10	6	13	11	12	12	5	5	14	12	12	8	11	9	15	16	9	11
Q9DBR7	Ppp1r12a	27.3577	27.6668	26.8777	26.5052	24.0184	25.3005	26.0006	24.9286	27.1472	26.6355	26.317	26.066	26.3929	27.8985	26.6319	27.7568	25.1943	26.6055	26.5949	25.8302	28.2625	27.4009	27.2375	27.8555	29	29	25	20	2	4	2	4	27	25	21	16	16	28	15	27	4	6	6	4	24	27	24	23
Q8BQ30	Ppp1r18	26.2476	26.412	26.2594	25.2713	27.4032	28.7655	27.7231	28.9935	26.1145	25.7866	25.4884	25.6321	26.2054	26.4519	24.8877	26.5692	28.0805	28.0508	28.5163	27.9797	27.3878	26.1475	25.9657	26.7488	20	20	17	12	8	9	11	11	19	17	16	15	14	19	11	17	9	8	10	8	21	18	13	21
Q6R891	Ppp1r9b	25.9139	26.3051	25.7783	25.3715	25.9932	27.2426	25.0581	26.7632	26.4281	26.285	25.9945	26.1538	26.5632	26.2127	25.7362	26.0095	24.7622	25.1249	24.2758	24.77	27.052	26.338	26.6994	26.7761	17	16	20	12	3	4	2	3	17	15	14	15	12	17	14	17	2	2	3	2	18	15	17	18
Q76MZ3	Ppp2r1a	27.4421	27.8519	27.0154	27.5376	23.8803	26.8164	23.9436	26.7091	23.8458	22.9044	23.0552	21.9281	27.7181	27.3706	27.9978	27.4171	26.7024	27.312	26.5713	27.2948	22.5746	23.0343	21.9248	23.0825	17	16	16	17	5	4	3	4	5	6	4	6	16	15	15	16	6	4	5	5	4	4	3	4
Q8CEC6	Ppwd1	26.5399	26.5412	26.7296	26.8646	26.5149	28.0212	26.4934	27.9477	27.2417	27.272	27.5001	27.2554	26.4144	26.8478	27.026	26.5454	27.455	28.0436	27.5734	27.5027	27.4027	27.0522	27.5421	27.0573	26	23	23	21	7	12	9	10	28	24	25	27	21	24	23	18	12	10	10	10	21	25	24	24
Q91VJ5	Pqbp1	23.1974	23.6385	24.4166	23.7283	24.2078	25.0754	23.8544	25.091	26.1782	24.7689	24.0351	24.7487	23.6993	26.4966	24.8465	25.7709	25.4278	25.7591	24.8804	25.625	26.916	26.7734	25.1975	26.8772	4	5	5	3	4	4	6	5	5	6	5	3	2	4	2	5	6	6	5	5	7	5	6	7
P35700	Prdx1	29.1387	28.8581	29.1982	28.9596	28.8886	29.981	28.9003	30.0038	29.5818	30.1156	29.9027	29.8319	29.3723	29.3238	28.7641	28.828	29.225	29.1276	30.059	28.5392	30.1389	29.785	29.4114	29.6136	13	13	14	14	9	9	9	9	15	16	16	17	12	13	14	15	10	9	10	9	13	15	15	14
Q61878	Prg2	27.4128	27.2622	27.0423	28.7316	27.9743	30.7626	27.6767	30.9446	27.5592	27.0423	28.03	28.2549	27.9994	27.4837	27.7139	27.3395	29.7706	28.1378	30.0259	28.0247	27.3547	28.7195	27.8337	27.2331	7	6	5	7	4	3	4	4	7	6	7	7	7	5	6	5	4	4	3	4	5	7	7	5
Q99KP6	Prpf19	29.8821	29.6168	29.7678	29.9109	28.2881	29.6893	28.5511	28.9963	30.6851	30.7306	30.7503	30.8606	29.4301	29.8771	30.1105	29.8069	28.9243	30.0469	30.5881	29.7175	30.8791	30.4576	30.673	30.5458	20	20	20	19	11	8	12	10	19	18	20	19	19	20	21	20	11	11	8	10	19	20	20	21
Q922U1	Prpf3	27.1556	26.7991	26.6791	25.9748	27.062	28.7617	27.1984	28.7693	26.8905	26.345	26.8112	26.8982	26.991	26.8733	26.9135	26.9116	28.8562	29.2573	28.8838	29.2655	27.3839	27.4227	27.2623	27.6401	22	19	20	17	13	7	12	8	22	21	19	19	16	20	13	17	11	10	10	11	21	20	24	19
Q8CCF0	Prpf31	27.184	27.1002	27.2356	27.4342	23.7014	28.1658	26.2197	27.581	27.6529	27.1007	27.799	27.7933	28.1065	27.4757	26.7733	26.8257	26.0927	28.6549	26.6099	27.4007	27.3035	27.4941	28.0476	27.4723	16	14	15	15	3	5	8	5	17	14	15	15	13	13	14	16	7	7	6	6	12	13	15	14
Q4FK66	Prpf38a	26.6806	26.5335	26.5485	26.9639	25.0848	27.2631	25.4269	27.1857	25.4821	25.386	26.0105	25.7881	26.812	26.6249	27.1086	26.4661	28.0182	26.599	28.2949	27.165	26.4174	25.321	26.1136	25.8041	12	13	12	13	8	5	5	5	11	10	13	13	10	10	13	12	7	5	5	5	6	10	12	11
Q80SY5	Prpf38b	26.9586	26.7411	26.7464	26.7771	27.6455	25.7331	28.0015	25.8358	27.0913	26.408	27.6065	27.3809	26.2252	26.9751	26.6274	25.4982	27.4071	29.8713	27.8789	29.5994	26.0374	26.3933	27.1541	26.2024	15	14	14	15	7	7	7	8	16	16	16	13	11	12	14	13	6	7	4	8	11	12	13	11
Q9DAW6	Prpf4	27.3023	27.2597	27.3189	27.8651	26.6353	28.1064	26.7851	27.9382	28.3389	28.1458	28.7973	28.6459	27.818	26.8179	28.2255	27.4999	27.912	26.4985	28.5648	28.1876	28.3535	28.5136	28.3787	28.7219	19	22	20	20	9	9	13	8	24	21	23	22	17	20	22	18	13	10	12	7	22	23	24	21
Q9R1C7	Prpf40a	27.7593	27.3476	27.6972	27.175	28.5506	29.3459	27.5953	29.5343	28.3102	28.1228	28.8663	28.6743	27.356	27.3354	28.2451	27.2498	29.5385	30.6855	30.104	30.3797	28.6201	28.2596	28.5623	28.3532	24	22	22	24	14	14	14	10	25	23	27	27	22	22	22	20	14	12	12	10	23	24	25	26
Q61136	Prpf4b	27.6107	27.5923	27.5125	27.7016	26.4202	27.6694	26.7977	27.9102	27.2511	27.1767	27.3232	27.1483	27.5823	27.5039	27.3096	27.2815	27.5836	28.2136	27.5635	27.872	27.3699	27.1168	27.5275	27.4514	23	19	22	21	10	10	12	9	27	25	27	26	19	19	19	18	11	9	8	11	21	24	26	20
Q91YR7	Prpf6	28.1605	27.9885	28.0856	28.3748	28.526	29.9994	28.7146	30.326	28.3474	27.716	28.1457	28.4084	28.4045	28.1398	28.5251	27.9687	28.7322	30.1266	28.2492	29.0998	28.3363	28.7665	28.6633	28.8932	35	30	30	32	17	14	17	18	28	28	25	30	27	29	28	27	14	15	14	15	25	27	29	29
Q99PV0	Prpf8	30.3118	30.0198	30.0916	30.4388	29.0165	30.1363	28.9637	30.0177	30.8378	30.3438	31.2242	31.2045	30.3356	30.1859	30.5165	29.942	30.2961	30.3837	30.5205	30.369	29.6836	30.2528	31.0241	29.7585	101	98	94	101	47	38	48	44	106	108	111	112	95	98	96	89	49	35	44	35	86	102	110	89
Q3TLH4	Prrc2c	23.7355	24.0127	23.452	22.7663	25.3344	27.7157	25.2136	26.6301	24.2156	24.659	24.04	23.5553	23.3689	23.9314	24.3184	24.6019	26.6756	28.2414	27.5801	27.8717	25.0804	24.685	24.3637	24.7294	5	9	7	3	6	8	6	7	8	7	5	5	4	9	2	13	10	11	9	11	9	8	9	6
Q61207	Psap	26.5011	27.0071	26.9612	27.0314	24.7575	27.3318	26.108	25.8028	26.6851	26.4507	26.0715	25.5312	27.9897	27.8782	26.7045	27.4045	26.3688	23.6852	28.21	24.6905	27.5691	27.1692	26.5622	26.7397	9	9	10	9	4	3	3	4	8	6	7	8	10	8	10	10	2	4	3	3	10	9	9	9
Q99JF8	Psip1	28.7176	28.8544	28.6559	28.4654	30.7103	31.2681	30.1494	31.78	29.533	29.6771	29.7583	29.4943	29.2398	28.8492	29.4105	29.2073	31.4717	32.7347	31.9497	32.4395	30.4746	29.7831	29.6197	30.0992	26	22	24	20	15	17	15	17	29	27	28	28	23	24	22	26	21	18	17	20	25	27	28	26
P97371	Psme1	24.7831	25.4456	24.9112	25.0675	25.6164	26.9437	25.8159	27.3516	24.2419	24.6136	24.1711	24.1632	25.6361	24.768	25.4625	24.2996	25.8359	24.7578	27.4608	24.9846	23.9658	24.4422	23.8316	23.1883	9	10	7	8	4	3	3	3	10	9	6	4	10	10	5	8	3	2	2	4	3	5	7	4
Q8R326	Pspc1	28.505	28.3272	28.3663	27.5717	27.6377	30.1266	27.8594	29.7323	29.0974	29.184	29.1938	29.4672	28.6188	28.1318	28.927	28.5723	28.9434	30.039	29.9457	29.6912	29.433	29.3486	29.8383	29.6009	16	17	16	14	13	14	14	13	19	19	19	19	15	16	17	17	13	13	12	11	20	18	20	18
P17225	Ptbp1	28.4812	28.923	29.3555	27.5594	28.4491	29.5178	28.0239	29.187	29.0778	30.3304	29.2651	29.0029	28.0243	28.7286	29.4668	28.5107	28.9284	30.2608	28.8761	30.3699	30.1636	28.4821	30.3707	29.6257	11	13	13	10	3	2	3	3	12	12	11	11	10	11	10	10	5	3	5	3	9	11	12	10
Q8BHD7	Ptbp3	27.6067	27.6884	27.8143	26.7036	27.4225	28.07	26.8178	27.7918	26.9919	27.1426	26.702	26.5856	27.401	27.8244	28.2035	27.9416	28.862	27.7971	29.0285	28.4705	27.599	26.4954	27.7249	27.3829	13	12	13	13	3	6	2	4	12	12	10	8	13	13	13	12	5	3	5	4	10	12	12	11
Q9QVP9	Ptk2b	25.217	25.4974	25.0356	25.9837	25.2736	26.2544	24.5248	26.4457	24.9317	25.5642	25.2038	24.486	26.0976	25.3426	23.9545	24.5722	26.1886	25.395	25.3055	25.6908	24.0892	24.2785	24.2246	24.2859	20	18	17	23	8	7	6	7	13	14	13	8	18	17	10	13	7	5	5	5	7	9	9	4
Q06180	Ptpn2	24.9511	25.0606	24.3812	24.9279	23.5301	23.4579	23.7822	24.7659	24.6355	24.5352	24.0155	24.0618	25.3115	24.9717	23.6104	23.517	24.2427	24.8332	24.6177	24.9258	25.4467	24.823	24.4133	24.9239	6	8	6	6	4	3	4	3	8	8	8	7	7	8	3	6	6	4	3	4	6	9	8	7
P29351	Ptpn6	31.0577	30.9284	30.4599	31.1522	30.2184	32.3194	30.743	32.6259	31.4849	31.6193	31.4325	31.1946	30.763	30.8443	27.9734	30.4966	31.2405	31.3145	32.4426	31.6888	31.803	31.3202	31.3519	31.046	36	37	37	37	23	20	22	20	33	35	32	34	31	36	27	31	22	21	20	22	35	34	33	32
Q3UEB3	Puf60	29.0064	28.8417	28.7567	28.8799	28.1388	29.825	27.9634	29.901	27.8796	27.6639	28.6165	28.38	28.8448	28.8402	28.9339	28.1725	28.5494	30.8533	28.9514	30.8211	27.8559	27.463	28.0323	27.548	22	22	22	21	18	14	16	14	19	19	17	18	22	22	20	21	15	10	11	11	16	20	18	18
Q8BKS9	Pum3	27.4629	27.2644	27.0378	27.1258	27.193	28.4995	27.3873	28.8077	27.527	26.7661	27.1836	26.9398	27.1134	27.3583	27.6263	26.8315	28.7735	28.8479	28.7552	29.0201	27.1837	27.2567	27.8096	27.4994	22	22	19	23	13	11	14	11	24	20	21	20	17	22	21	20	16	13	13	11	21	25	23	24
Q6DID5	Pwwp3a	23.6932	23.0559	23.0015	23.125	20.2914	20.4411	21.0891	22.0646	23.6596	23.5045	23.1502	23.0667	23.58	23.0458	22.7065	23.3665	20.717	23.5285	22.0327	22.5433	24.0039	23.7183	23.6436	23.8284	5	5	2	5	3	2	2	2	8	4	3	4	6	3	3	3	3	2	2	2	5	3	4	4
Q8BX57	Pxk	26.5832	25.8507	26.3953	26.0715	23.2378	25.7137	22.2496	25.5287	22.9587	23.9218	22.7186	23.8574	26.9207	26.5103	26.7285	26.1765	23.4806	25.165	26.1879	24.2719	23.7081	23.2353	23.2473	23.555	10	9	10	12	4	4	6	2	7	8	6	9	12	10	13	14	7	5	5	4	8	6	6	8
Q8BV49	Pyhin1	31.7191	31.3584	31.4751	31.0591	30.9666	31.3036	30.698	32.123	32.3221	32.3813	32.1786	31.9112	31.6664	31.6774	31.6081	32.1007	31.1239	31.3846	31.8722	31.2922	32.3773	32.3764	31.943	32.6296	23	23	21	20	20	16	22	18	25	26	25	26	23	22	24	25	18	17	16	18	24	26	26	24
P68040	Rack1	29.3761	29.5466	29.4343	29.5829	28.1526	29.7341	28.3527	28.6784	29.0629	29.2958	29.3914	29.1282	29.3424	29.6441	28.9023	29.8923	27.9975	26.9184	27.2323	27.3899	28.6766	29.2904	29.4473	29.0938	18	18	17	19	16	12	16	13	18	15	16	17	18	19	16	18	15	12	12	14	16	17	15	14
Q61550	Rad21	28.5368	28.2708	28.2878	28.1139	28.3894	27.0803	27.7971	27.331	28.408	28.2946	27.9437	27.9534	28.4823	28.1459	28.6365	27.3948	26.7032	28.6207	26.3923	27.2946	28.7923	28.5522	28.5538	28.6059	22	21	21	23	11	9	11	10	25	21	24	19	22	21	20	16	11	10	10	10	22	22	23	22
P54728	Rad23b	25.8518	25.4951	25.4597	24.7626	26.669	25.4496	26.7029	25.7145	25.4858	24.7394	24.1545	23.6734	25.9836	26.1223	25.6817	25.7774	25.9578	27.4015	25.5567	26.2811	25.1349	25.6331	26.0357	25.6348	5	5	5	4	4	4	6	4	4	3	3	3	4	5	5	5	6	4	5	5	3	5	4	5
P70388	Rad50	25.4988	25.3112	25.4328	25.6833	25.1071	25.2165	25.0832	25.799	25.5776	25.7818	26.2571	26.5941	26.1439	25.3523	25.668	24.2782	25.2408	27.4807	23.9612	27.4098	25.5402	25.9016	26.1246	25.9868	18	17	13	18	6	12	9	10	25	22	23	24	13	17	24	12	9	12	5	13	27	23	24	25
Q8C570	Rae1	27.3824	26.9472	27.0839	27.4465	25.3132	26.107	25.8217	26.2049	27.064	28.0928	28.2266	28.2742	26.8303	26.4954	27.1608	25.9503	26.4354	25.0065	26.1999	25.8951	26.9901	27.2972	27.0957	27.3763	13	13	12	11	8	7	10	8	13	13	15	13	10	13	13	11	9	6	8	6	10	14	11	11
Q64012	Raly	27.2981	27.2171	28.0074	26.8452	28.234	29.7244	28.7079	29.2061	27.7881	28.89	28.0178	27.7575	27.2528	27.9715	28.4098	27.8621	29.913	30.5307	30.1204	29.8854	29.3607	28.1547	28.2021	28.4661	13	13	14	13	13	12	14	11	17	19	18	17	14	14	15	15	12	12	9	13	16	15	16	15
P62827	Ran	28.2524	28.499	28.1638	28.3066	27.55	28.266	28.2656	27.8444	28.5265	28.2053	28.4804	28.3336	28.0994	28.2379	28.1553	28.7657	28.7944	28.9786	29.9167	29.2212	28.38	28.4319	28.49	28.6209	14	15	12	11	7	6	9	7	14	13	15	14	11	13	9	10	7	7	7	8	10	13	12	10
Q9ERU9	Ranbp2	29.1392	28.8268	29.1634	28.7406	29.1946	30.1354	29.1586	30.2634	28.7923	28.3762	28.4074	28.5351	28.7876	28.8918	29.2034	28.8466	29.6656	30.3195	30.1771	30.3726	28.8204	28.9273	29.0175	29.097	87	80	89	74	41	43	39	45	86	65	70	74	60	84	82	77	47	43	43	41	82	77	86	82
P46061	Rangap1	26.7813	26.5453	26.7824	26.5911	26.8662	27.8016	27.2568	27.764	26.7981	26.9158	27.0616	27.1966	26.6475	26.953	26.9649	26.6765	28.1815	29.02	28.3114	29.0484	26.54	27.0513	27.2794	27.1102	22	25	21	22	9	9	11	7	21	19	22	21	19	22	17	16	10	8	8	8	19	18	20	21
Q60790	Rasa3	26.6425	26.6366	26.7392	27.0736	24.8573	25.6817	24.8406	24.3979	27.4016	27.1287	27.0776	26.8792	26.936	26.937	27.0959	27.0703	24.1612	24.1306	25.6575	24.8184	26.7917	27.1335	27.2863	27.0891	32	26	28	30	8	9	7	9	36	36	34	34	17	29	19	25	5	4	8	6	26	34	32	31
Q9CW46	Raver1	26.6657	26.4932	27.0325	26.5853	27.0333	27.2626	26.8869	26.648	26.4342	27.2443	26.3333	26.5805	26.4282	27.0885	27.4447	26.8448	27.6118	28.86	27.7507	28.8438	27.5444	26.4845	27.4859	27.1465	16	15	17	13	6	6	5	6	15	18	16	14	12	16	14	15	11	7	5	7	23	14	18	18
Q60972	Rbbp4	28.9648	28.8883	28.879	29.0953	28.1416	29.7875	28.1984	29.2164	29.6254	29.7309	30.1081	30.1176	29.1818	28.6863	30.0798	28.6814	29.7436	29.1633	29.6614	29.5728	29.6622	29.5129	29.9889	29.6418	12	11	12	12	4	3	3	4	12	12	12	12	10	11	11	8	6	6	6	6	10	11	13	10
Q8BX09	Rbbp5	25.7573	25.5163	25.5172	25.7382	25.755	25.0938	25.0351	25.2204	26.2649	25.8925	26.932	26.9205	25.7413	25.712	26.2026	25.4208	23.4855	24.9715	25.3973	25.3725	25.6892	26.0566	26.8522	25.8588	13	13	12	15	5	5	5	4	15	12	14	15	12	14	13	10	4	6	5	4	10	11	15	13
P97868	Rbbp6	25.2579	25.411	25.4983	24.5025	25.4657	28.1801	25.4826	28.7255	25.5701	25.7815	25.9106	25.0196	25.1507	25.7503	25.6638	25.8083	27.014	27.9699	28.4955	28.1255	26.398	25.6239	25.7627	26.2294	17	15	12	10	5	5	9	9	19	13	13	12	10	17	10	16	12	13	9	12	20	19	19	19
Q60973	Rbbp7	27.3684	26.7526	27.5368	27.7319	27.7122	29.3385	27.0433	29.27	28.0525	28.4564	28.447	28.6955	26.7934	27.1037	27.9062	27.1573	28.9196	29.2265	29.1816	28.7587	28.3444	28.294	28.0389	28.3806	12	12	13	13	5	4	6	4	13	13	15	13	8	11	12	10	5	4	4	4	9	11	11	10
Q99KG3	Rbm10	26.997	26.4178	26.4418	25.56	26.8407	27.75	26.7993	27.8269	26.8889	26.8805	26.6287	26.3043	26.7528	26.7091	26.8974	26.3158	28.3541	28.1593	28.3513	28.1644	27.2768	27.1598	26.6425	27.6885	14	17	17	11	10	10	9	10	19	18	18	17	11	11	11	12	8	10	9	9	17	22	18	19
Q8C2Q3	Rbm14	29.9154	29.352	29.5306	29.4503	29.2432	31.3787	29.4081	31.4077	29.6657	28.0489	27.4045	27.3142	29.7515	29.553	29.5295	29.5086	30.6979	30.7498	30.8612	30.7055	29.9844	29.4798	29.798	29.5682	19	21	19	14	18	19	22	19	26	20	14	11	18	24	11	22	21	19	17	21	24	26	24	26
Q0VBL3	Rbm15	27.3998	27.248	27.1288	26.4138	29.3808	30.395	28.0753	30.2903	27.6672	27.8249	27.5272	27.4341	27.0169	27.4041	27.3871	27.3583	29.8616	30.5126	30.04	30.5008	28.2217	27.5995	27.3673	28.0839	18	18	20	14	11	14	10	14	24	19	22	17	14	22	16	21	16	17	13	16	26	21	19	25
Q8JZX4	Rbm17	26.6688	26.3367	26.0144	26.2246	26.4063	27.7454	26.1093	27.8876	26.7438	26.5359	27.0088	26.6572	27.1744	26.3118	27.0409	26.1197	27.5593	28.0922	26.937	28.317	27.0762	27.1741	27.3289	27.4001	18	17	14	13	11	7	9	8	17	17	18	17	11	17	16	13	10	7	9	7	14	15	16	14
Q8BHS3	Rbm22	25.4971	25.4823	25.6502	24.7093	25.6183	27.0224	26.3158	27.0869	26.0994	26.178	25.7479	27.114	24.772	25.4096	25.845	26.2012	26.7204	28.4914	27.5166	27.9252	26.2181	26.0655	26.8124	26.3814	12	9	11	10	9	9	7	9	10	9	9	9	8	10	9	7	8	7	7	6	8	9	8	8
B2RY56	Rbm25	28.4924	28.2614	28.4105	28.6623	29.2089	29.919	28.7024	30.2893	28.7335	27.7984	28.458	28.436	28.6396	28.329	28.7535	27.9925	29.5589	30.2539	30.1719	30.0383	28.9554	28.9146	28.7923	29.2805	32	32	32	31	18	19	18	17	32	25	31	27	28	29	29	21	20	15	18	19	27	31	28	27
Q6NZN0	Rbm26	26.5074	26.3611	26.318	26.0775	27.4726	28.7615	28.0046	28.6773	26.2981	26.352	26.1577	26.0204	26.7013	26.2924	26.2425	26.6161	28.9566	28.8984	29.0023	29.3207	27.113	26.2887	26.4697	26.8105	13	14	14	11	7	10	13	13	12	13	12	17	13	13	8	9	14	11	12	11	15	12	16	11
Q5SFM8	Rbm27	26.0677	25.877	25.8151	25.9904	25.991	27.2046	26.7913	27.6445	25.0251	24.9228	23.9167	23.9854	26.053	25.7999	25.4945	26.199	27.494	27.6131	28.0816	26.6573	25.7477	25.6689	25.733	26.0532	13	14	12	9	7	6	5	6	10	6	7	7	11	11	8	9	8	8	6	6	12	12	10	13
Q8CGC6	Rbm28	27.6094	27.6317	27.282	27.0983	26.7821	27.11	26.4856	26.8547	27.3814	27.3667	27.4607	27.6213	26.914	27.3101	27.4385	26.9295	25.2403	25.3071	25.3004	26.0492	27.0662	27.421	27.8236	27.8073	12	11	13	11	18	11	13	13	15	16	14	16	11	12	13	11	10	12	11	11	13	14	14	11
O89086	Rbm3	27.5614	27.6353	27.5581	26.3451	28.7006	29.6544	28.0296	30.6127	28.1382	28.3753	27.8017	28.0299	28.1835	28.3821	28.2119	28.1337	29.7456	31.3322	30.0788	30.9158	29.7368	28.3863	28.0041	28.7059	3	4	3	4	6	4	5	3	4	4	4	4	3	4	2	3	6	6	5	6	7	4	4	7
Q8C5L7	Rbm34	25.2028	25.3418	24.9702	24.6743	27.1164	25.818	25.1093	25.7856	25.2946	25.1145	25.2729	25.6091	25.3109	25.3995	25.6394	24.8226	26.0317	25.7847	25.909	26.0339	24.81	25.3275	25.6944	25.1511	8	7	6	7	6	6	3	4	6	4	6	6	7	5	5	6	3	3	3	5	6	9	6	10
Q8VH51	Rbm39	29.0294	28.8329	28.9252	28.9733	27.3113	26.4612	27.4116	26.6722	28.622	29.0709	29.4301	29.5211	28.5461	28.6862	29.1565	28.2214	26.0735	26.8445	26.102	26.929	28.278	28.5689	28.9967	28.6004	16	18	16	17	11	7	9	8	18	18	18	21	15	16	17	17	11	7	7	7	13	15	19	18
Q91YE7	Rbm5	26.8006	26.6679	26.288	26.1518	25.414	25.2103	25.1584	26.3121	26.2578	26.6713	26.6549	26.6938	26.6806	26.5945	25.7217	25.0108	26.5656	26.2561	25.693	26.4083	26.5393	26.5406	26.0288	27.0475	13	11	9	10	8	9	8	10	11	11	14	14	9	11	11	10	10	9	12	9	13	13	12	13
Q9CWZ3	Rbm8a	26.8938	26.4218	26.3198	26.0895	27.9884	29.2313	27.188	29.3232	27.5191	27.0781	27.7779	27.772	26.3445	26.0962	26.5458	26.3547	28.0405	27.4296	28.5839	27.683	27.5735	27.6215	27.3412	27.6716	7	6	6	6	4	4	3	4	7	7	6	7	6	6	5	6	5	5	5	5	5	5	6	5
Q91VM5	Rbmxl1	28.1098	27.9566	28.1016	27.871	33.3833	32.9357	33.4016	32.7357	28.1902	27.9134	27.6871	28.2795	28.5352	28.1377	30.1183	29.5346	32.5896	34.203	32.6338	33.7892	29.3956	28.5237	28.8844	28.9199	2	2	2	2	4	4	6	5	3	3	2	2	3	2	2	3	6	4	5	4	4	3	4	4
P31266	Rbpj	25.6079	25.0001	25.4482	25.751	24.0543	27.0228	24.718	26.6266	26.4158	26.6676	26.7455	27.0129	25.5335	25.8688	26.5202	26.0409	27.3598	27.0999	27.5838	26.9391	26.7353	26.5836	26.8044	26.9753	16	12	16	14	5	6	8	8	16	15	17	18	13	13	16	15	8	6	7	6	16	15	16	17
Q8VE37	Rcc1	28.7701	28.3787	28.633	28.4098	28.8687	27.9179	28.7491	28.0089	29.7374	29.2333	29.6363	29.7272	28.8448	28.6881	28.9591	28.7018	27.2831	29.3307	27.2353	29.6679	29.829	29.853	30.0445	29.9286	17	17	17	17	11	10	11	11	17	17	16	16	17	17	19	19	10	8	8	9	16	16	17	17
Q8BK67	Rcc2	31.4574	31.3903	31.129	31.4814	31.6783	33.5336	31.8412	33.0488	31.7323	31.8356	32.0359	31.9459	31.1829	31.3403	31.485	30.626	32.9424	32.6758	32.8644	32.9847	32.0232	31.6036	31.3154	31.5838	27	23	26	26	20	21	21	22	27	27	26	28	24	23	23	26	22	23	23	22	24	24	26	26
Q8CFE3	Rcor1	24.4285	24.3112	24.4429	24.0992	23.9616	23.0968	23.81	23.0928	24.9218	24.544	25.2395	25.3055	24.343	24.708	24.5057	23.7299	23.5731	23.8811	24.4619	24.4345	24.5528	25.024	25.3912	24.9697	10	9	10	7	4	3	5	3	9	9	11	11	8	7	4	6	5	3	4	2	6	9	10	7
Q9Z129	Recql	25.2792	24.9726	24.7468	24.7952	22.6494	24.2484	22.4323	24.2703	24.9363	25.8008	25.2389	25.4976	24.7735	25.7409	25.7952	25.4542	25.1915	25.4728	24.7383	25.0846	25.3938	24.9138	25.351	25.227	12	16	16	15	4	3	6	3	15	16	15	15	12	17	16	16	5	3	4	4	14	16	15	15
Q6PAQ4	Rexo4	25.429	25.0431	25.5651	24.9096	25.6285	26.8327	27.5538	27.9705	24.9328	26.1008	24.0649	24.1774	24.845	25.5161	24.7448	26.2252	27.6357	27.2805	28.0864	27.7411	25.4317	25.0304	24.2335	25.0545	7	6	7	6	7	8	10	9	6	2	3	4	6	9	5	7	13	12	8	13	7	7	4	9
P35601	Rfc1	25.6999	25.4693	25.6047	25.8091	26.1592	26.4039	26.4934	26.2703	26.5131	25.5364	25.1299	25.2983	26.1474	25.629	25.9878	25.5172	26.6043	27.4379	27.4738	27.8475	26.668	25.822	26.2234	26.4767	24	21	18	21	11	10	10	5	21	11	13	13	19	18	17	16	11	9	10	11	18	20	23	14
Q99J62	Rfc4	25.7861	25.5893	25.116	25.22	25.2589	26.4677	25.2123	26.414	23.6415	22.7927	23.335	23.733	27.4608	25.5704	26.4764	25.1267	27.1403	27.1791	27.3857	25.5045	23.8349	24.4083	24.193	23.4334	12	12	11	13	10	7	8	7	3	4	4	5	8	10	11	7	10	7	9	7	4	2	5	4
Q9JL61	Rfx5	24.2763	23.7649	23.6114	24.1175	22.3151	23.0907	22.3637	22.459	24.4215	23.5949	23.6806	24.3807	24.4098	24.0814	24.7018	23.8636	24.6527	23.736	24.5746	23.9667	25.403	24.4785	24.9654	25.3948	9	8	6	6	3	3	4	3	13	9	9	8	10	10	12	9	2	4	4	4	15	15	15	13
Q6PR54	Rif1	25.0794	25.2246	25.1218	24.4301	25.6308	25.628	25.3736	25.1464	25.1103	25.0468	25.0446	24.9135	25.6264	24.8131	24.4339	23.3097	24.9475	25.65	25.8263	25.4966	24.9192	25.1876	25.3628	25.3259	16	12	13	11	8	4	8	3	16	10	19	15	16	9	9	7	5	5	7	4	17	15	15	13
Q8CD15	Riox2	26.2495	25.9012	26.1697	25.9045	23.2935	25.8683	23.2971	25.9009	24.3855	24.7014	24.4693	24.7972	26.0394	26.0529	26.2954	25.5309	25.1557	25.0525	25.681	23.9679	24.8523	24.3303	24.3608	24.1987	10	10	11	12	3	2	4	5	9	9	6	9	9	9	11	11	9	4	5	4	6	6	6	5
Q9CQ18	Rnaseh2c	26.9858	26.1802	26.3477	24.3319	24.8945	25.2914	25.3744	24.8275	25.0737	25.1769	24.5265	23.5495	26.0992	26.022	24.9766	25.7898	26.3314	26.4593	25.5841	27.3412	26.0661	25.258	25.3567	25.2494	3	3	3	2	2	3	2	4	4	3	3	2	2	3	3	3	5	4	5	5	3	2	4	2
Q5DTM8	Rnf20	24.9848	24.6514	24.581	24.61	24.1204	25.0407	23.6545	25.1767	25.4982	25.1796	25.274	25.4446	24.8342	24.7889	25.2442	24.3862	24.4209	26.7186	24.7176	26.2022	25.3884	25.5881	25.7244	25.6997	11	8	10	10	2	2	2	3	18	19	17	17	12	11	8	8	3	4	3	6	14	19	19	19
E9Q555	Rnf213	27.6679	27.502	27.9453	28.1634	26.0609	26.9804	25.9664	26.3978	25.7078	25.476	25.8097	26.4426	27.4275	27.4088	26.5569	26.546	25.8482	25.9193	26.2521	25.6348	23.3798	23.3651	24.5562	23.2456	95	94	96	100	24	21	29	21	54	43	41	55	69	78	50	41	18	12	21	14	10	11	19	10
Q3U319	Rnf40	24.0553	24.1956	23.7302	24.3969	23.3697	24.0508	23.5703	22.9336	23.328	18.9078	23.5953	23.814	24.7381	24.388	24.4089	23.7862	24.5363	24.241	21.3834	24.3675	23.3202	23.6108	23.6575	24.1223	8	5	6	7	4	3	2	5	6	4	4	6	8	7	7	4	5	5	4	5	5	6	5	7
Q99M28	Rnps1	27.5731	27.321	27.034	26.5722	26.2215	23.7067	26.3127	25.0174	28.2084	28.1267	28.7088	29.1118	25.6316	26.8043	27.2309	26.1447	24.5473	23.8493	25.6094	23.6788	28.021	28.1498	28.7895	28.86	7	6	6	6	5	4	4	4	9	7	9	9	6	6	5	6	5	4	4	4	7	8	7	7
Q8VEE4	Rpa1	27.0798	26.6085	26.3989	26.5277	25.891	28.3946	27.216	26.6998	27.6761	27.7128	27.5316	27.5659	27.2664	26.6497	26.6237	26.6439	27.1919	28.4192	26.1728	27.4842	27.3168	27.109	27.3297	27.3231	17	17	17	20	8	8	8	11	20	22	20	17	16	20	13	17	9	7	5	9	16	17	16	16
Q62193	Rpa2	26.1254	26.0278	25.1842	25.7729	25.2371	27.0216	24.9666	26.8368	25.8221	26.0858	24.96	24.677	26.0756	26.1991	26.2202	26.6665	25.862	26.1078	25.1124	27.1666	26.7837	26.0209	25.8336	26.3071	7	7	6	7	4	3	5	3	6	6	5	6	6	5	6	5	4	4	4	3	6	6	5	6
Q9D706	Rpap3	24.2489	24.1475	23.547	23.068	23.5349	23.4537	23.7875	23.3602	23.969	23.6605	23.3462	23.7531	23.5265	24.1104	23.506	23.4094	23.4423	23.547	22.6278	22.0383	23.6916	23.5339	24.2623	23.7894	11	8	9	7	5	4	4	3	11	10	8	9	9	11	7	10	6	4	5	5	11	11	10	11
P53026	Rpl10a	29.2578	29.3425	29.2816	29.3252	27.3535	27.8911	27.2985	26.7804	28.2594	27.9487	27.5757	28.0727	29.0036	29.2536	28.0002	29.6598	26.3549	24.419	26.6701	25.3862	27.4332	28.0707	27.5585	27.8348	11	11	10	12	7	4	7	4	10	8	9	9	11	10	9	9	7	6	5	7	7	9	9	7
Q9CXW4	Rpl11	27.5543	27.8102	27.616	27.6099	28.6408	29.5231	28.4101	29.0787	27.1746	26.9074	27.0841	27.1753	27.3645	27.463	25.9412	27.7243	29.1192	28.9329	29.6949	29.4462	26.8662	27.3043	27.2782	27.1197	8	8	7	7	5	5	5	6	6	5	6	6	7	7	4	5	5	3	5	5	4	5	4	4
P35979	Rpl12	28.6802	29.31	28.726	29.0595	28.6701	27.8594	27.535	27.1334	28.5466	27.9943	28.2069	27.8545	28.4344	29.2203	28.1536	29.4325	27.2471	27.2533	26.1226	27.2332	28.1196	28.3229	28.1777	28.5372	7	8	7	8	8	7	8	8	8	7	8	9	8	8	6	8	7	4	5	7	8	8	5	7
P47963	Rpl13	28.3296	28.508	28.7465	28.4527	30.6693	29.4421	30.6659	31.791	28.2232	27.9249	28.3271	27.3727	28.29	28.7894	27.9044	29.8322	30.1957	30.6417	29.9613	30.4563	28.6066	28.4233	27.6471	28.5358	9	9	9	9	9	9	7	8	9	7	9	9	8	9	7	8	7	10	7	8	7	9	8	9
P19253	Rpl13a	27.3988	28.1421	27.4522	28.3241	27.5535	28.0129	27.8255	28.0287	27.0449	26.6283	27.1786	26.8131	27.3012	27.7713	26.3712	28.0879	27.9709	28.4375	28.5502	27.7559	26.8235	27.5198	26.3627	27.4343	9	8	10	9	8	9	6	8	9	7	6	7	8	7	7	9	7	6	6	8	6	6	5	6
Q9CR57	Rpl14	29.3367	29.7827	29.6857	29.5956	30.6365	30.5914	30.6493	30.4685	28.9926	28.4564	28.6284	28.7043	29.0283	29.4053	27.0965	29.2695	29.1285	30.103	30.1158	29.8163	27.9798	29.0755	28.5991	28.3786	6	6	6	6	7	6	7	6	6	6	5	6	6	6	7	7	5	4	5	6	6	5	4	6
Q9CZM2	Rpl15	27.1118	27.5415	28.0524	27.8837	32.0622	32.6162	32.4075	32.7072	27.061	27.3786	26.7547	26.2766	26.4092	27.4881	26.8185	29.3986	31.3087	32.2613	31.3242	31.9794	28.31	27.5034	26.1567	27.5831	9	11	12	10	7	8	10	9	10	9	9	10	10	11	10	11	12	9	11	9	8	9	8	9
Q9CPR4	Rpl17	27.1957	27.6676	27.1614	26.9536	27.3423	29.035	27.4269	28.6546	26.4311	25.5496	26.2268	26.1499	26.2413	27.3427	26.3592	27.8113	27.7949	29.1546	29.6279	29.1306	25.8073	26.4579	25.664	26.6577	9	9	9	9	7	5	7	5	9	9	9	8	9	9	7	9	7	6	6	6	9	9	8	8
P35980	Rpl18	27.6558	28.0623	28.1217	28.1955	30.5604	31.2602	31.0179	31.5296	27.5039	27.3045	27.1333	26.9548	27.5177	27.6183	27.5953	29.2227	31.1271	31.8394	31.1982	31.9694	28.2514	27.8891	27.1769	27.8134	9	8	9	7	9	8	9	9	9	9	9	9	6	9	7	8	7	7	8	7	8	9	8	9
P62717	Rpl18a	28.9891	29.3866	29.2292	29.5414	29.6839	28.8629	29.5539	29.0113	28.9694	28.5052	28.6497	28.6374	28.5064	29.1757	28.3366	29.771	28.0188	28.3912	27.422	28.3399	28.5664	28.9182	28.6674	28.9431	11	10	10	10	8	7	8	8	9	12	10	10	8	10	9	11	7	8	7	7	9	11	9	12
P84099	Rpl19	28.3599	28.6832	28.5843	28.4855	29.4206	30.4315	29.226	29.5986	28.2408	27.7142	28.5504	28.3122	28.8053	28.5209	27.7836	28.8996	28.4612	30.1387	29.945	29.5164	27.9152	27.5852	27.4636	28.5533	4	4	4	4	4	4	4	4	4	4	4	4	4	4	4	5	3	4	4	4	4	4	4	4
O09167	Rpl21	27.588	27.8963	27.9481	27.4623	29.5127	29.6896	29.4147	29.575	27.3941	27.143	26.9331	27.2323	26.9117	27.4876	26.4304	28.3233	28.5739	29.736	29.0297	30.182	27.3128	27.4141	27.1208	27.7333	9	9	9	9	7	7	6	7	9	10	10	10	7	7	6	9	5	6	5	6	9	8	9	8
P62830	Rpl23	28.4103	28.5795	28.553	27.8471	28.8852	30.0263	28.5381	29.8391	27.9817	28.0748	27.9923	27.7216	28.4414	28.8534	27.7514	28.9161	26.5474	27.7526	24.7371	27.6634	27.6842	28.3882	28.3985	28.2003	5	8	6	7	7	5	6	5	7	6	5	5	5	5	5	9	4	5	4	5	7	5	7	6
P62751	Rpl23a	28.1626	28.2042	28.3235	27.4406	29.4389	31.135	29.2852	30.765	26.5082	25.6608	26.892	26.365	27.5962	28.1246	27.4206	29.0614	30.3297	30.4328	30.6334	30.4349	26.3664	26.766	25.7301	26.9362	8	8	8	8	8	8	8	8	5	6	6	6	7	8	8	8	8	8	7	8	7	7	6	5
Q8BP67	Rpl24	27.4077	27.8508	27.8716	27.5724	27.3711	26.3938	27.5125	27.8401	27.1153	26.0193	26.7534	26.6905	26.7497	27.7811	26.4107	28.3299	27.8833	27.8911	27.1962	27.955	26.3262	27.0078	26.7675	26.9821	6	7	7	6	6	5	5	4	7	7	6	6	6	6	6	7	7	6	7	5	6	6	7	6
P61255	Rpl26	27.1907	27.2233	26.9612	26.9609	30.1067	30.4544	30.2477	30.071	26.4161	25.5685	26.6939	26.5655	26.3755	27.2027	26.0009	27.5265	29.2351	31.2828	29.2291	29.8885	25.0546	25.9632	26.457	26.0952	10	9	10	9	9	10	7	9	6	4	8	8	7	9	7	7	7	7	8	8	7	6	4	6
P61358	Rpl27	28.4676	28.7802	28.7524	28.7147	28.6948	30.3321	29.6954	29.9592	28.3068	27.938	27.8113	28.2383	28.105	28.3157	27.4936	28.7153	29.6978	29.9998	29.8366	29.7954	28.5187	28.2221	28.2247	28.6829	8	7	7	7	9	9	7	9	9	8	9	8	6	7	6	7	7	7	7	7	6	8	9	6
P14115	Rpl27a	27.5876	27.5369	26.9927	27.4199	26.7803	26.7809	27.1044	27.6651	26.7019	26.27	26.7826	26.3929	27.3937	27.5117	26.5088	28.1437	27.628	27.7345	27.1471	27.6462	26.62	26.4463	26.3903	26.7001	5	7	7	6	6	6	5	3	6	6	7	7	5	7	6	7	6	5	6	5	7	7	6	6
P41105	Rpl28	26.1678	26.9916	26.8722	27.1746	31.4695	31.0609	32.0851	31.478	26.4508	26.1635	26.5162	26.2114	27.7958	27.3128	25.8433	27.9088	28.9611	31.5788	30.4861	31.8786	26.7277	26.564	28.0361	27.0826	6	6	7	7	6	6	6	7	7	7	6	6	4	6	7	6	5	6	4	6	6	7	2	6
P27659	Rpl3	28.6943	29.3877	28.9891	29.2232	29.9847	31.6301	30.3599	31.7887	28.8158	28.3042	28.4541	28.4006	28.6384	28.9265	27.5715	29.4259	31.2069	31.5003	31.0291	31.7211	28.433	28.8158	28.7833	28.9502	15	19	18	17	16	15	14	13	17	15	18	18	14	16	14	16	11	16	11	16	13	15	15	15
P62889	Rpl30	29.4233	30.0206	29.3571	29.4528	29.7477	30.2527	29.8158	30.019	29.218	28.8961	29.2044	28.9033	29.0323	29.9716	28.9736	30.2323	27.4384	27.6816	27.0183	27.3491	28.7651	28.9793	29.0498	29.2905	7	6	6	7	7	7	7	6	5	6	4	4	6	5	5	6	7	7	7	7	5	5	5	5
P62900	Rpl31	27.1196	27.3598	27.2025	27.1777	30.7464	30.0844	30.8775	30.2626	26.5129	25.3655	26.6051	26.3817	25.715	27.7534	26.8229	28.6545	30.3427	31.3175	30.7154	31.2467	26.0017	27.0322	26.5695	26.9567	6	7	7	6	6	5	5	6	7	8	6	7	6	6	4	6	5	6	5	5	4	7	6	6
P62911	Rpl32	28.2007	28.4191	28.7678	27.8009	30.3699	31.3668	29.8764	31.3345	27.9764	27.6021	27.5345	27.667	27.6661	28.2706	27.4421	29.4346	30.5064	31.1579	30.0779	30.1891	27.8209	27.8504	27.8477	28.0488	9	9	10	9	6	7	8	9	11	10	9	10	9	9	8	8	8	9	7	8	8	10	10	9
Q9D1R9	Rpl34	27.1546	27.638	27.5366	27.0649	30.2792	30.7774	30.3345	30.5541	26.2472	24.7814	25.4252	25.9319	26.7738	27.0497	26.529	27.7409	29.8655	30.0908	30.1239	30.2119	25.7372	26.0874	26.6148	26.2758	5	4	4	5	6	6	7	5	4	4	4	4	5	5	4	5	5	5	5	6	3	4	4	4
Q6ZWV7	Rpl35	26.0794	26.3124	26.3171	25.9902	28.6971	30.3893	28.7975	30.6215	25.2258	26.2718	27.5143	25.6176	25.7094	26.1383	25.0514	26.5523	29.2772	30.5963	29.8186	30.4696	25.2941	25.48	26.2069	26.523	4	4	4	4	4	3	3	3	3	2	2	3	4	3	3	3	4	3	3	3	2	3	2	2
O55142	Rpl35a	26.5355	27.2845	27.3568	27.1393	31.0437	30.4849	30.463	30.6047	26.6982	26.1565	26.5919	26.3404	26.2088	26.655	26.5002	28.5145	30.6231	31.7877	29.2746	31.6638	26.9848	26.7104	26.2283	26.9545	6	7	6	5	7	7	7	7	6	5	6	7	6	6	7	7	5	6	6	6	7	7	6	7
P47964	Rpl36	25.9319	26.0827	26.2078	25.531	28.5611	29.1097	29.0172	29.1775	25.0411	24.8122	24.6094	24.3321	25.2454	26.0088	25.2142	27.2737	28.7256	28.5247	28.8287	27.1282	24.8964	24.975	24.176	25.5283	3	3	3	3	2	2	3	3	3	3	3	2	3	3	2	3	2	3	2	3	3	3	2	2
P61514	Rpl37a	28.295	28.4785	28.4722	27.3503	29.0495	30.1829	28.6793	30.4449	27.3376	27.0401	27.4209	27.2098	27.2428	28.3066	26.8495	29.3375	29.3775	29.6067	29.8666	29.6131	27.2872	27.3404	27.0239	27.6544	5	5	5	5	4	4	4	4	5	5	5	5	4	5	4	4	4	4	4	4	4	5	5	4
Q9D8E6	Rpl4	30.0904	30.5966	30.1776	30.3141	30.3936	31.2224	30.6271	30.9241	30.0013	29.5215	29.362	29.7149	29.738	30.2609	28.9734	31.006	29.8047	31.3942	31.3121	31.0665	29.8628	29.9668	29.6982	30.0304	23	23	23	24	22	19	22	20	26	24	26	26	19	24	21	23	18	13	11	13	22	22	24	24
P47962	Rpl5	29.331	29.6106	29.5939	29.3973	28.1406	28.1491	28.1216	29.2509	29.0895	28.7134	29.0815	28.857	29.0138	29.2117	28.6413	30.1913	27.8928	29.3679	27.9854	28.8463	28.6041	29.6508	28.8106	29.1594	12	11	13	12	11	11	11	11	13	11	13	12	10	12	10	14	10	8	10	9	13	13	12	14
P47911	Rpl6	28.0124	28.8301	28.4302	28.5397	30.8538	31.781	31.009	31.5729	27.7926	27.4511	27.3476	27.3005	28.1107	28.1331	27.2482	28.9824	31.2442	31.9869	30.9224	31.7708	28.1769	27.9983	27.8113	27.9073	17	17	16	16	16	13	17	15	14	17	14	15	17	14	14	15	9	14	12	13	13	18	13	14
P14148	Rpl7	28.6824	29.2539	29.1742	29.5151	29.4366	31.4198	29.4996	31.5234	28.6782	28.2549	28.3759	27.8716	28.5214	29.218	28.2454	30.0941	30.7019	31.3407	31.0668	31.1284	28.711	29.0597	27.9906	28.9976	18	18	17	19	19	20	23	21	15	17	15	15	15	17	12	18	15	19	15	20	16	16	12	14
P12970	Rpl7a	29.8995	30.4735	30.3724	30.3392	30.7852	31.4634	30.1972	31.1309	29.5114	29.2398	29.3306	29.2199	29.0955	30.391	29.2629	31.1564	30.3826	30.9629	30.4789	30.9173	29.4518	29.1357	29.2017	29.9642	19	19	20	19	17	16	19	18	18	16	18	18	16	19	16	17	18	16	15	17	16	18	15	17
P62918	Rpl8	28.3721	28.7723	28.7894	28.5024	31.7235	32.3368	32.1109	32.7796	28.1751	27.8086	28.0564	28.0602	28.1657	28.7725	27.852	29.6924	31.7467	31.8488	31.9156	31.8886	28.6341	28.346	27.679	28.1836	12	11	13	10	10	10	9	9	15	12	11	11	8	9	10	13	6	8	6	8	9	13	13	12
P51410	Rpl9	28.6241	29.1378	28.5304	29.0619	27.1831	27.1943	27.6207	27.0649	27.9884	27.468	27.4915	27.7365	28.9129	28.901	27.1903	29.196	26.3419	26.4139	26.8952	26.2266	27.13	27.8864	27.7961	27.9652	10	10	10	10	8	6	6	6	10	10	10	10	9	10	9	9	5	6	5	6	6	9	8	8
P14869	Rplp0	29.1442	29.9546	29.3147	29.5581	28.3479	28.4862	28.7517	28.9618	28.3794	27.9093	27.8237	27.8536	28.5709	29.7354	28.0304	30.3493	27.4271	31.3565	28.1127	30.1862	27.7223	27.9518	28.1817	28.7396	13	14	14	14	12	10	12	10	13	13	13	12	13	14	14	13	11	7	9	9	9	11	13	9
P99027	Rplp2	28.6863	29.0841	28.4225	28.234	27.7146	27.1378	28.227	27.2882	27.0467	26.2038	26.3295	27.1199	28.6507	28.7702	27.4174	28.8952	26.5374	25.4304	24.1097	25.6804	26.0907	27.0099	26.9218	27.2502	8	8	8	7	6	7	5	6	7	6	6	7	6	9	7	7	6	4	4	4	5	7	6	7
Q91YQ5	Rpn1	28.013	28.4259	28.4612	28.3458	26.8832	26.5091	26.9446	26.6695	28.2437	28.1401	28.3595	28.466	28.0668	28.4339	27.8098	28.651	26.8603	27.2708	26.869	26.5375	28.2146	28.1113	28.4213	28.3537	26	28	25	30	14	13	12	11	29	27	27	27	23	28	23	25	11	11	12	10	19	26	27	22
O88796	Rpp30	26.2321	25.9274	25.6408	25.8845	24.948	24.6707	24.8178	25.0385	25.3571	25.8698	26.0511	26.0353	25.6589	25.8172	25.749	25.4869	23.787	21.8397	24.2107	22.4753	25.1019	25.6014	25.7416	25.2419	10	10	9	12	7	3	6	5	9	10	10	11	11	10	9	9	6	5	3	5	8	8	9	9
Q9CSU0	Rprd1b	28.0945	27.8661	27.3204	27.3711	25.7642	26.748	25.9499	27.3785	24.2115	24.9664	24.5506	24.7458	27.6176	27.6535	28.3259	27.7907	26.383	26.0773	26.697	26.4487	22.6473	24.654	23.2677	23.513	12	11	11	10	7	5	7	4	4	7	6	8	11	10	10	7	7	5	8	5	3	6	3	3
P63325	Rps10	27.4565	27.5704	27.8457	27.1094	27.9904	28.4215	29.2483	29.2287	27.3893	26.8425	26.525	27.2154	27.1187	27.9513	26.714	28.6945	29.6911	30.2739	28.0679	29.597	26.8283	27.121	27.6523	27.5673	9	10	10	9	8	4	6	5	7	5	7	6	9	10	8	10	7	5	7	4	6	7	6	4
P62281	Rps11	28.8883	29.1639	28.9724	29.2035	30.1992	31.7894	30.1515	31.0395	28.9631	27.7369	28.552	28.7567	28.8818	29.1256	27.8422	29.8096	30.7115	31.0358	30.2912	31.0909	28.0895	28.535	28.7046	28.0456	8	10	9	12	13	13	14	12	10	9	10	9	10	10	11	12	12	13	12	14	11	10	8	11
P63323	Rps12	28.8861	29.0883	29.1172	27.7934	28.9936	30.2212	28.6217	30.67	27.7379	27.2239	27.4961	27.8021	28.9424	28.2327	27.6512	29.5887	29.5077	30.4657	30.4961	30.3664	27.1425	27.8199	28.0406	27.9893	8	8	8	8	6	6	6	7	5	5	6	6	8	8	6	7	5	6	4	6	5	7	6	6
P62301	Rps13	27.9527	28.5433	28.5997	28.0742	28.943	29.5788	28.5778	29.968	27.2817	26.243	27.2546	28.2295	27.9954	28.4909	27.3123	29.2902	27.4846	29.1803	29.4752	28.66	26.3412	27.0209	27.6314	27.1756	10	10	10	12	7	7	7	7	10	9	10	9	11	11	9	10	8	7	7	6	7	8	8	8
P62264	Rps14	29.4583	29.7608	29.7224	29.2148	29.872	30.3806	30.41	29.6938	29.1252	28.4696	29.1971	29.027	29.2391	29.9688	28.8069	30.0579	29.827	30.2915	30.1587	29.4524	28.7348	29.2623	29.0351	29.0804	9	8	8	8	7	6	7	7	8	8	9	8	7	8	8	9	6	6	6	7	9	8	7	8
P62843	Rps15	24.709	24.4903	25.2033	24.564	28.3657	29.4735	28.1302	29.112	24.4561	23.803	23.3088	23.8349	23.7953	24.7645	24.2372	26.171	29.131	29.2836	29.3747	29.4309	25.3384	24.2682	24.8533	24.3807	5	5	5	5	3	3	3	3	4	4	4	4	5	5	5	4	3	4	2	4	3	4	4	4
P62245	Rps15a	28.4069	28.706	28.4541	28.5444	27.1923	28.268	26.9297	28.2608	27.5379	26.4018	27.3491	27.2014	28.408	28.5778	26.3578	28.764	26.9477	26.969	27.4952	26.909	25.8273	26.8741	27.1322	26.4921	6	7	7	8	6	4	6	5	5	6	8	6	6	7	7	7	5	4	5	4	6	7	7	7
P14131	Rps16	29.0639	29.4821	29.0661	29.3896	29.2143	29.7062	29.221	30.0428	28.4363	28.0065	28.2523	28.303	28.6567	29.1397	28.2446	30.2051	28.652	29.0176	30.0942	29.724	28.1145	28.3968	28.4638	28.6668	10	10	11	8	8	9	9	9	11	11	9	10	8	8	9	10	9	10	7	9	10	10	9	9
P63276	Rps17	26.7125	27.0434	26.6557	26.3845	26.9479	27.8443	26.4182	28.0181	26.0823	25.3013	25.8397	25.8535	26.5992	26.7001	25.9129	27.9819	27.2936	27.1884	27.6356	26.8747	25.3929	26.0959	25.9487	26.1668	8	9	9	9	4	4	3	4	8	5	6	7	8	8	8	10	3	2	2	3	4	5	6	5
P62270	Rps18	27.848	28.2126	28.412	28.187	30.3744	30.4634	30.5484	30.9877	26.9974	26.3957	27.4491	27.0397	27.4986	28.0839	27.5663	29.2757	30.0505	31.0217	30.2537	29.9256	26.5779	27.3707	28.046	27.3076	12	10	11	10	10	9	10	8	10	9	13	12	10	10	11	11	11	10	10	10	8	11	7	10
Q9CZX8	Rps19	29.7917	30.2374	29.7506	29.2733	30.618	31.3587	30.2614	31.0508	29.2592	28.3267	28.8871	28.9134	29.5594	30.0096	28.9265	30.9662	30.3327	31.2908	30.6504	31.3568	28.6344	28.8344	28.7778	29.0153	11	10	10	9	10	10	9	9	9	10	10	10	11	11	10	11	8	7	8	8	10	10	9	11
P25444	Rps2	27.7499	28.1278	28.0024	28.4237	29.836	30.9983	29.8629	30.9792	27.2876	26.4874	27.1021	26.5592	27.3802	28.1854	27.2038	28.9919	30.7808	31.1849	31.0974	31.1068	27.063	27.4605	26.2915	27.5661	12	12	12	14	12	10	12	11	13	12	11	13	11	12	10	12	9	10	8	8	10	11	12	13
P60867	Rps20	27.753	28.1317	28.0014	27.7058	28.6253	30.3092	27.7831	30.3106	27.7157	27.8583	27.2565	27.3917	27.5198	28.0663	27.3727	28.9996	28.9899	30.3547	29.5204	28.9616	28.3094	27.8038	27.1674	28.2626	5	5	5	5	4	4	4	4	5	5	6	5	4	5	4	5	4	4	4	4	4	5	5	5
Q9CQR2	Rps21	27.1246	27.8498	27.5192	26.8709	28.9172	28.3053	29.0655	28.7562	25.3254	24.8405	25.2043	25.3292	27.1663	27.6375	27.7387	28.6405	27.9994	29.3184	27.2972	28.2379	23.5815	24.7386	25.5023	23.4349	5	5	5	5	5	5	5	5	3	2	4	4	5	5	4	4	5	4	5	5	2	2	3	2
P62267	Rps23	26.9182	26.5779	27.1525	26.2971	30.3302	30.6861	29.9512	29.6836	26.5908	25.7022	27.2202	26.4602	25.9435	26.7001	27.1417	28.524	30.2881	27.9392	29.0372	30.3522	26.197	26.8329	26.4933	27.1914	5	6	6	6	5	5	4	4	5	5	5	5	4	5	4	4	4	4	4	3	3	5	4	3
P62849	Rps24	26.7121	27.0717	26.9188	26.8373	26.0152	27.3674	26.4366	27.0028	26.3342	25.7528	26.31	26.283	26.4009	26.9964	26.0299	27.9066	27.3567	26.597	27.2036	26.8368	25.3132	26.1703	26.1182	26.0733	5	5	5	5	4	3	4	3	5	4	5	4	4	5	4	5	4	4	4	3	3	4	4	4
P62852	Rps25	28.5861	28.7855	28.4067	28.0775	28.4446	28.915	28.3676	29.407	26.2445	25.7736	25.1666	25.2528	28.0342	28.5266	27.4701	29.3482	28.5843	28.2244	29.3981	28.2378	25.6066	26.1949	24.4807	26.2725	5	5	5	5	5	5	5	3	5	5	4	4	5	5	5	5	5	5	5	5	3	5	4	4
P62855	Rps26	27.8231	28.0785	27.8101	27.5414	28.6032	29.9805	29.2504	30.326	27.7108	26.3	27.1067	27.2677	26.096	27.9273	26.4918	28.8099	28.9899	29.7825	28.1822	29.8916	26.5157	27.1191	27.234	27.3857	3	3	3	3	3	3	2	3	3	3	3	3	2	3	3	3	3	2	3	2	3	3	3	3
P62983	Rps27a	29.9693	30.1511	29.7758	29.4879	30.3684	30.7096	30.3636	30.486	29.2368	29.003	29.2515	29.4119	30.8355	30.0831	29.6673	29.9756	30.7352	30.7977	30.4563	30.9434	28.61	29.1648	29.5125	29.3917	2	2	2	2	2	2	2	2	2	2	2	2	2	2	2	2	2	2	2	2	2	2	3	2
P62274	Rps29	24.3281	24.4573	25.1812	24.4905	29.0819	29.1481	29.0763	29.5741	22.9724	22.2233	22.9131	23.2713	22.594	24.6829	24.8972	26.3141	28.2592	30.0013	28.4761	29.7506	21.2298	23.3531	22.9753	23.4865	3	3	3	3	4	3	3	3	3	2	3	3	3	3	2	2	4	2	3	2	2	3	2	3
P62908	Rps3	29.941	30.2271	29.8897	30.2029	29.0543	30.6216	28.8418	30.4754	28.9237	28.5475	29.1106	29.1942	30.066	30.1015	29.22	30.6432	30.0574	29.7991	30.7747	30.5393	28.4241	28.7745	28.9479	28.8607	21	22	21	21	16	15	14	18	21	20	20	21	20	21	16	20	16	15	12	14	18	18	21	20
P97351	Rps3a	29.9589	30.1162	29.8519	29.9064	31.2991	32.1261	31.4984	32.0652	28.7079	27.9056	28.848	28.7838	29.2163	29.7899	28.8682	30.4619	32.1095	32.3262	31.4924	32.0989	27.9084	28.6178	28.5203	29.0287	17	19	17	18	15	15	16	16	18	13	16	18	18	19	15	19	15	14	15	16	13	16	15	13
P62702	Rps4x	28.9956	29.3776	29.3115	29.4935	30.9682	32.2734	31.318	32.7301	29.3025	29.0466	28.7301	28.6825	28.8479	29.3755	28.8163	30.5533	32.0743	32.385	32.0135	32.4468	29.4525	29.03	28.8188	29.3601	16	16	16	16	15	15	15	16	20	18	21	21	15	16	14	17	11	13	12	12	14	19	18	15
P97461	Rps5	27.8528	27.8792	28.2126	28.1514	29.6897	30.1568	29.6166	29.0266	27.5082	26.8382	27.5694	27.3392	27.7509	28.0461	28.0304	29.1093	29.0014	29.2588	28.8199	26.9834	28.1402	27.5425	27.6773	27.8539	10	11	10	11	8	8	7	8	8	8	7	6	8	9	5	6	7	5	6	7	4	7	6	5
P62754	Rps6	28.3707	28.5809	28.3445	28.8237	27.8368	27.9366	27.5579	26.3355	28.0367	27.7385	28.5824	28.3412	28.6746	28.2405	27.3673	29.4267	27.9333	30.4968	28.3217	28.6453	27.9017	28.0111	27.4306	28.1244	11	9	12	9	6	9	8	9	9	7	9	9	6	8	5	8	6	6	6	7	7	10	8	9
P62082	Rps7	27.7278	28.2329	28.1128	27.6636	30.5565	31.0953	30.7001	31.1353	26.5096	26.2864	25.8531	26.8291	28.1711	28.1715	27.2009	29.2837	30.2869	31.1724	30.2071	30.7751	26.638	26.9061	26.6647	26.93	12	12	11	12	7	8	6	7	11	10	10	8	10	11	8	10	6	5	6	5	9	9	8	9
P62242	Rps8	30.1827	30.4206	30.2899	30.3144	30.1309	29.0051	30.0188	29.2224	29.6108	28.8643	29.7179	29.4409	29.6761	30.2098	29.2207	30.6914	28.0896	27.6595	26.9301	27.9595	28.543	29.4433	29.7484	29.5104	11	11	11	10	13	12	12	10	9	10	10	10	9	11	10	11	10	11	10	11	8	9	9	10
Q6ZWN5	Rps9	29.4825	29.7564	29.6048	29.7057	29.6449	29.3272	29.5601	29.7891	28.7692	27.9641	29.0469	28.6301	29.2436	29.5043	28.6881	30.2308	28.8998	30.4335	29.5203	30.1376	28.2665	28.9417	28.5614	28.8165	15	16	15	16	14	15	14	13	16	15	15	16	15	15	14	15	14	12	11	13	14	15	15	15
P14206	Rpsa	28.9152	29.3103	29.0024	29.389	28.2935	27.6901	28.2208	27.9203	27.1728	24.1328	26.2269	26.4987	29.0975	29.2486	28.1962	29.6788	27.4374	27.252	27.8575	27.0805	25.8547	26.3911	27.043	27.2211	14	15	13	14	9	7	10	7	7	5	6	9	11	12	14	15	9	5	6	7	9	7	13	10
Q99PL5	Rrbp1	27.5125	28.1293	28.3292	27.0174	28.5711	29.7041	27.89	29.6717	26.7552	26.2759	26.6978	26.6534	27.4348	28.4488	26.3012	28.8235	28.4136	28.5403	28.874	28.4666	27.1845	26.8669	27.0835	27.0739	28	29	31	28	13	18	13	15	27	20	21	23	25	34	20	38	13	13	12	12	27	29	29	27
Q6P5B0	Rrp12	25.9187	25.8074	25.7512	25.9541	21.336	26.681	25.183	25.8191	25.955	25.3069	25.8874	25.9815	26.3134	25.5044	25.6348	25.1445	25.4744	24.8771	26.4326	20.7307	24.6528	24.744	25.8413	22.3551	22	20	19	17	2	4	5	3	18	12	20	17	19	16	14	12	4	3	6	2	7	12	16	4
Q91YK2	Rrp1b	25.0875	24.9792	24.5331	24.7341	24.1546	24.0085	24.6324	25.0396	24.2651	24.263	25.0239	24.9218	24.4767	24.7648	24.7941	24.5311	24.4323	26.202	25.4993	25.1027	24.7601	25.0769	24.4668	24.3971	6	8	9	6	5	5	6	6	7	8	6	6	6	7	7	8	6	5	5	7	12	7	10	10
Q9D1C9	Rrp7a	23.9763	23.5881	23.7136	23.4403	24.5926	25.3182	24.4942	24.9862	25.1057	24.7759	25.0963	25.3039	24.4416	23.7855	23.8361	24.0543	19.6813	25.3786	22.547	25.2904	24.5719	24.9592	25.301	24.8349	8	7	8	7	3	3	4	4	9	7	10	10	6	5	6	6	2	2	2	2	7	9	8	8
Q9DB85	Rrp8	24.8667	24.5232	24.6563	24.7391	24.1646	26.5458	24.7073	26.3454	24.6116	24.0935	24.4855	24.5253	23.765	24.4633	25.11	24.3043	25.0991	25.4158	25.9544	25.4443	24.1929	24.0904	24.6772	24.5337	9	7	9	9	5	3	4	4	8	10	8	10	5	8	6	7	6	3	6	3	10	10	8	9
Q91WM3	Rrp9	26.6992	26.4747	26.1717	27.0538	27.069	27.5268	27.4414	27.7631	27.3434	27.0336	27.4434	27.1115	26.9303	26.741	27.4062	27.1469	28.4693	28.3116	28.1607	28.2878	27.9681	27.6907	26.8593	27.6934	13	10	12	12	7	6	7	6	14	15	14	15	11	12	9	10	9	9	9	8	10	15	13	12
Q8BVY0	Rsl1d1	28.3079	28.1182	28.0674	27.7941	27.3905	28.1727	27.7456	28.1109	27.9792	27.6369	27.8884	28.1191	27.8252	28.4076	27.9977	28.2507	28.9451	28.553	29.0708	28.909	28.5126	28.1753	27.7425	28.308	16	17	16	15	15	10	12	11	18	18	17	16	12	15	14	21	15	11	13	11	15	18	15	16
Q99LF4	Rtcb	27.9088	28.0921	27.9394	28.1519	26.0631	26.6915	26.5467	27.5007	28.2306	28.2833	28.1299	27.9744	28.1831	28.1713	27.8262	28.0069	27.5483	27.5269	27.369	27.9361	28.4973	28.2669	28.432	28.3829	21	21	21	22	12	10	12	11	21	23	21	22	23	22	16	19	14	12	11	10	19	23	21	22
A2AQ19	Rtf1	25.0308	24.8631	24.7972	24.9404	22.9505	24.5167	24.1249	21.4725	24.963	25.4396	25.2736	25.0005	25.3253	24.732	24.7921	24.328	24.3623	24.2513	24.586	25.06	25.5377	25.0834	24.686	25.0055	6	6	6	5	6	3	2	2	7	9	6	6	8	6	7	6	6	5	6	4	11	10	9	8
P60122	Ruvbl1	28.1209	27.8257	27.9226	28.0288	28.1152	28.7942	27.7804	28.288	27.7526	27.6536	28.0104	27.8368	28.2871	27.7156	28.4713	27.8131	26.4644	28.1859	26.9599	28.1433	27.535	27.8315	28.1296	27.8768	22	23	22	22	14	9	14	11	20	19	22	21	18	21	20	22	12	9	11	10	19	19	18	17
Q9WTM5	Ruvbl2	28.436	28.1184	28.1244	28.1928	27.9175	27.5625	28.1516	29.1803	26.4716	26.2987	26.9959	27.1726	27.9688	27.9514	28.4102	27.9779	27.3984	29.9535	27.4866	30.1109	26.3794	26.5911	27.5851	26.8714	25	26	24	27	19	14	18	13	21	17	23	21	23	25	23	22	14	12	14	11	17	18	15	18
P31725	S100a9	29.4624	30.5915	29.6817	29.8264	30.781	30.4554	30.849	30.7285	29.1497	30.1689	30.101	30.2861	29.1065	29.5789	29.3157	29.9222	26.4096	28.9267	25.7758	26.6914	29.2363	29.4167	28.9859	28.3002	7	7	6	5	8	7	7	8	6	9	8	7	4	6	5	6	3	5	4	6	4	7	4	3
D3YXK2	Safb	26.4243	26.5163	26.5544	25.7749	29.3131	29.3475	29.2277	27.8738	27.644	28.0993	27.6581	27.2877	26.3893	26.4983	26.5733	26.8081	30.0623	30.5962	29.8746	30.3029	28.1051	27.3101	27.6394	27.6958	15	13	14	10	9	9	9	8	17	19	19	19	13	13	15	13	11	9	10	9	15	18	16	13
Q80YR5	Safb2	27.0801	26.8099	27.0234	26.1903	27.2736	28.9004	27.6384	29.1306	27.5767	27.4704	27.4247	27.3979	27.2259	27.2389	26.6918	27.0667	27.8423	29.8819	27.9271	29.7812	28.3901	27.6606	28.1613	28.0654	16	16	16	13	9	11	11	10	18	21	19	17	14	19	10	14	9	10	9	10	18	20	16	19
Q60710	Samhd1	29.3832	29.1119	29.0234	29.1045	27.3776	27.161	27.822	27.1364	27.9034	28.6389	27.7486	28.7917	28.7915	29.1883	29.1196	28.9799	27.8671	27.9555	28.6349	27.6879	28.7782	28.8591	28.6986	28.9204	35	35	33	34	16	11	18	15	28	31	28	31	29	33	31	30	14	11	17	13	28	28	28	28
Q8BGH2	Samm50	26.2656	26.5028	27.7691	27.8809	24.789	26.8868	24.8255	26.8353	26.4027	25.979	26.3989	27.095	27.1055	27.2902	26.2037	26.4169	25.8689	24.1803	25.7861	24.8075	25.5392	26.1166	25.8634	25.5058	17	17	18	20	8	7	8	6	14	14	16	20	14	17	16	15	8	4	5	5	11	14	10	13
Q8BIH0	Sap130	25.4269	24.6973	24.9507	24.8415	27.2946	25.9047	25.3288	26.6544	25.3593	24.9515	25.3824	26.0972	25.392	25.1304	25.794	24.5666	26.0538	27.3475	26.1453	26.5137	26.091	26.0686	25.5917	26.0826	8	10	12	9	4	8	7	9	13	11	11	8	8	10	10	11	7	4	5	8	7	10	7	8
O55128	Sap18	25.689	25.1779	25.2669	25.2485	30.1061	30.1812	30.6466	30.1505	26.3943	26.0377	27.1304	26.7571	25.4335	25.0341	26.6044	25.8571	29.6218	30.5892	29.6946	30.9222	27.2489	27.0361	26.7762	27.3624	9	8	7	7	7	7	6	6	8	7	9	8	7	8	8	5	5	6	4	5	7	6	6	7
Q9D1J3	Sarnp	28.9028	29.0296	27.9866	26.9144	29.2542	30.791	29.0068	30.7765	28.2026	27.1032	27.7687	28.0246	28.3541	29.6483	27.0163	28.5586	31.5772	32.2865	30.3887	31.4638	28.9708	28.4135	28.1929	28.731	7	7	6	7	9	8	7	7	7	6	5	3	6	7	4	7	7	6	7	7	7	7	6	7
Q9Z315	Sart1	27.2313	27.1089	26.8913	25.8691	28.1725	28.4952	28.0348	28.6532	27.9554	27.5553	27.7435	27.5605	26.9076	27.3571	25.8396	27.3997	28.4034	29.7996	28.7486	29.2373	28.3669	27.9983	28.1774	28.4732	32	29	26	22	13	14	15	14	33	31	33	29	26	27	14	28	16	17	15	17	30	30	32	33
Q60611	Satb1	28.0589	27.2967	27.6928	26.8362	25.4564	26.5367	26.0925	25.8204	25.6254	25.8754	25.0488	25.2623	27.4914	27.3791	28.0668	27.01	29.5948	30.4271	25.1824	30.0679	25.7224	26.9901	26.0815	27.0059	12	11	12	13	10	6	11	5	8	9	9	8	8	10	13	9	21	14	12	14	4	7	8	8
Q7TSH6	Scaf4	26.1179	25.8835	26.1866	26.0718	26.3366	27.8099	25.4806	28.3299	25.9058	25.4069	25.4765	25.3683	26.0747	26.3094	26.0917	26.2004	27.5436	28.126	27.8573	28.0228	26.1869	25.6972	26.3288	26.0969	8	8	7	7	2	3	3	2	8	7	5	7	5	7	6	5	4	3	4	4	8	7	7	10
Q8K2B3	Sdha	23.5212	24.9932	24.5506	24.2139	26.3627	26.7919	26.4622	26.7992	24.3028	24.0052	24.3361	24.1562	23.4541	24.0685	23.8789	25.3147	24.3759	25.883	27.9736	25.9415	25.443	24.0195	24.8489	24.7139	8	12	14	11	4	4	7	5	15	12	6	11	8	13	2	9	4	2	8	3	7	6	14	5
Q8R2U0	Seh1l	26.6388	26.2779	26.1664	26.7872	25.1241	25.5705	24.495	25.702	27.0504	27.2046	27.6503	27.8908	26.4771	26.1124	26.1852	25.9395	25.3796	24.3911	25.2213	24.3824	26.5353	26.5536	27.2247	26.7054	15	15	14	17	7	5	6	5	15	16	16	16	17	14	14	15	4	5	4	5	16	17	16	15
P59110	Senp1	24.8534	24.2701	24.7767	24.3139	23.5824	23.4636	23.7068	24.3283	24.4598	23.8411	24.0086	23.5986	23.9504	24.4364	24.9069	23.9409	24.5086	24.5591	24.4533	24.5688	24.815	24.3212	24.5834	24.0409	8	10	7	6	4	3	2	2	12	7	9	8	6	10	8	9	5	3	3	3	12	11	11	9
Q8BUH8	Senp7	24.6615	23.8023	24.7149	23.7923	25.3734	26.3309	25.0782	26.1015	24.4515	24.9788	24.7966	24.3108	24.7538	24.7197	25.0455	24.9007	26.3193	26.7279	26.6859	26.3608	25.232	24.7791	24.3773	24.7017	12	16	8	10	6	5	5	5	11	15	11	14	10	12	11	9	8	6	7	5	9	12	11	10
O55131	Septin7	26.3825	26.5902	26.732	26.8105	25.2799	25.2168	25.4274	25.1873	24.8113	24.9057	24.6979	25.7472	26.8332	26.4712	26.1234	26.6775	26.5302	25.3662	26.9385	25.7302	25.4685	24.7262	24.8032	24.4769	8	10	10	9	4	5	5	4	5	4	4	6	7	9	6	7	3	4	2	5	2	4	6	2
Q80UG5	Septin9	26.1974	26.4468	26.4554	26.4307	25.0893	26.2665	25.2242	26.2492	24.3949	24.9394	24.118	24.6699	27.0795	26.5137	26.2175	26.631	25.6419	27.4894	25.9567	25.6587	25.6913	25.0799	24.7487	24.7494	10	10	12	10	7	4	7	5	6	7	10	9	8	9	7	8	6	5	3	4	7	9	8	7
Q9CY58	Serbp1	27.3554	27.9087	27.6954	26.93	32.1669	31.7485	31.7815	31.6656	27.6873	27.7241	27.098	26.7212	27.1317	27.5039	26.3557	28.6933	30.5575	32.3573	31.2744	32.1339	28.7942	28.3399	27.3352	28.0283	14	17	12	17	15	12	16	16	15	15	13	13	15	16	10	16	15	17	14	16	14	15	13	16
Q9D154	Serpinb1a	26.6483	26.8097	26.0561	27.4132	21.1069	21.4492	22.5552	21.7778	27.1885	28.3809	28.1848	28.3845	26.7363	25.3134	28.9351	26.4047	21.9206	18.609	22.9882	17.6857	25.8071	26.3033	27.047	26.046	16	16	13	20	5	4	5	3	17	20	21	21	17	12	17	10	3	2	5	3	12	16	16	11
Q07235	Serpine2	27.5053	27.7705	27.7046	27.502	25.3154	23.762	24.8702	25.2447	28.5897	28.5446	28.0135	28.0933	27.8331	28.0726	28.3637	29.0518	24.832	18.9276	23.8899	20.6352	28.7833	28.4718	28.5492	28.6514	17	18	18	18	6	3	7	3	17	17	17	17	18	17	17	16	2	3	6	4	17	16	15	16
Q9EQU5	Set	27.3626	27.9118	27.0597	26.8938	28.5592	29.6035	27.9654	29.5243	26.727	26.2998	26.1415	26.2912	27.3795	27.4357	25.9404	27.3452	29.163	29.0277	29.8791	29.1369	27.1966	27.336	26.4065	26.7482	7	8	7	7	5	5	4	5	5	4	5	7	5	5	4	6	5	4	5	4	4	5	5	5
E9PYH6	Setd1a	25.4971	25.4253	25.2748	25.4427	26.3066	21.0158	24.9623	21.5148	25.8997	25.5874	25.7255	25.8745	25.8756	25.4926	25.7752	24.9519	25.1015	25.0509	25.073	22.4778	25.7861	25.738	25.6984	26.0726	15	14	15	11	3	2	5	2	20	17	15	15	15	16	16	14	3	4	5	6	21	18	18	19
E9Q5F9	Setd2	23.1394	23.6016	23.2982	23.4994	23.2643	23.7911	23.0563	23.7694	23.6736	23.1981	23.4473	23.6591	23.1334	23.3683	23.8297	23.3788	24.5833	24.2918	24.9908	24.1555	24.1057	23.351	23.5045	23.4593	8	6	6	3	4	4	4	5	10	11	12	11	3	7	9	7	6	5	6	5	11	9	8	8
Q64213	Sf1	27.6719	27.6673	27.7937	27.5491	28.9079	30.5825	28.8024	30.8822	28.7823	28.6297	28.8078	28.4953	28.1692	28.2108	27.9197	27.7789	30.3551	31.221	30.3916	31.6184	29.3363	28.8071	28.53	29.1341	16	14	15	13	6	6	8	7	15	14	14	14	11	15	13	11	10	8	9	8	14	13	15	12
Q8K4Z5	Sf3a1	29.387	29.4087	29.5285	28.8307	30.1343	30.5682	30.0909	30.6618	30.0373	29.4021	30.0861	30.3083	29.2764	29.3952	30.0418	29.4189	30.2407	32.1263	30.3504	32.4381	30.2702	30.1121	30.7815	30.4565	36	33	34	38	20	22	24	25	41	34	38	35	34	33	39	33	25	23	20	19	35	40	33	38
Q62203	Sf3a2	27.1043	26.216	27.6595	25.9768	28.3299	29.9263	27.9537	30.0255	26.2945	26.4062	26.66	27.4251	26.7117	26.4723	27.2014	26.5601	28.6683	29.2738	26.4059	28.4642	27.2557	26.6883	26.7025	27.4687	5	6	5	6	7	7	6	4	7	6	6	6	6	6	7	7	5	5	5	5	7	7	6	7
Q9D554	Sf3a3	28.5195	28.6199	28.5737	28.671	27.7978	28.6394	27.6542	28.3592	28.8815	28.5933	29.2767	29.4603	28.9022	28.3754	28.8863	28.1919	28.0541	28.5513	28.3435	28.6201	28.5701	28.9937	29.2166	29.1675	20	21	17	21	12	12	11	10	21	22	20	20	19	19	24	17	14	11	10	11	22	23	21	24
Q99NB9	Sf3b1	29.766	29.1274	29.3858	29.6681	30.4214	32.1888	30.8199	32.1807	29.4009	28.4616	28.3498	28.1859	29.4601	29.4051	29.447	28.9908	30.9233	32.0167	31.212	32.5076	29.2612	29.733	29.5271	29.629	51	49	47	46	30	23	28	26	53	43	47	42	44	51	49	51	28	28	25	25	49	48	51	51
Q921M3	Sf3b3	29.5531	29.1265	29.2458	29.7333	28.2258	29.3141	28.2957	28.9733	30.3933	30.0561	30.7299	30.7144	29.688	29.1691	29.8846	29.0244	28.0771	29.4873	29.3575	29.2413	29.9237	30.1147	30.5577	30.2272	47	44	45	47	18	14	22	16	51	46	51	51	40	44	43	38	20	14	17	18	39	46	48	39
Q8QZY9	Sf3b4	26.5078	26.6433	26.228	25.3092	27.9048	25.6586	28.082	26.4104	26.3716	25.0791	26.6227	27.2353	24.855	25.2968	26.766	25.5274	26.297	27.6777	27.3636	27.6121	26.1156	26.1558	26.7312	26.8203	5	3	5	3	2	3	2	2	4	5	3	4	4	4	5	5	3	2	2	2	3	3	4	3
P59708	Sf3b6	27.7761	28.0993	27.6941	28.4539	27.7169	27.6998	28.411	27.5324	23.4944	24.0182	24.2688	25.2691	27.4563	27.8477	28.8295	27.9243	27.6052	27.2915	25.5473	26.4031	23.8146	24.5278	24.373	24.0086	6	5	6	6	6	5	5	5	2	3	4	3	5	6	5	5	5	5	5	6	2	4	3	2
Q8VIJ6	Sfpq	30.7162	30.3106	30.6806	30.3943	34.3468	34.8549	34.2837	34.8524	31.5813	31.6568	31.5647	31.535	30.713	30.2203	31.5173	31.2586	34.6408	35.4246	34.2995	35.2992	32.3723	31.995	31.7985	32.2101	32	31	32	31	34	32	33	31	35	35	34	36	32	30	34	32	31	29	28	28	36	33	35	35
Q3USH5	Sfswap	25.7296	25.0757	25.4767	24.713	25.8228	26.0857	25.3558	27.4874	25.2278	24.8836	25.2888	25.1435	25.0255	25.3221	25.963	25.8305	27.6472	26.627	27.4484	26.4762	26.3749	25.7273	25.5669	26.0657	13	11	12	10	9	6	10	5	11	7	8	7	10	14	9	13	10	11	8	12	9	14	12	14
P55194	Sh3bp1	27.4705	27.3318	27.5117	27.4523	26.394	27.4168	26.5468	27.7577	25.9465	25.784	25.172	25.6474	27.455	27.4644	27.0502	27.6457	26.0381	26.9559	27.7388	26.2534	26.5764	26.3573	26.3974	26.5322	26	25	26	23	9	7	11	6	17	16	10	10	19	26	17	22	6	6	6	5	17	14	9	14
Q8R550	Sh3kbp1	28.3345	28.0106	28.0727	27.6592	28.9041	30.5535	29.2116	29.9271	28.2025	28.341	28.1275	28.3505	28.155	28.6005	26.9516	27.8677	29.6244	30.1861	29.3343	29.8687	28.9074	28.5386	28.6962	28.8669	30	29	28	21	15	14	11	15	30	30	26	25	23	31	21	31	19	15	20	14	32	28	27	32
Q9CZN7	Shmt2	27.8389	28.4537	28.5745	27.973	28.1704	28.486	28.236	28.6263	28.4097	28.1795	28.044	28.2654	28.3594	28.7363	27.9626	28.9122	28.3495	28.7731	28.9374	29.1977	28.3477	28.0843	28.0102	28.3162	20	20	21	23	20	16	21	16	20	24	23	21	18	22	23	25	14	14	11	13	17	22	22	19
Q60520	Sin3a	27.4704	26.9829	27.1121	27.3109	27.1967	28.1052	27.6388	27.995	27.6705	27.2574	27.6312	27.7892	27.3422	27.1611	27.8426	26.7433	28.905	28.2539	29.1101	28.1398	27.3494	27.5983	27.8763	27.9365	31	31	29	34	19	14	14	10	35	29	32	30	29	29	34	34	17	15	17	11	32	32	31	33
P46062	Sipa1	28.0919	27.9908	27.8498	27.8132	27.4651	27.7885	28.0443	27.585	28.0454	28.1243	27.8866	27.8805	27.6457	28.0672	28.0978	28.083	27.0016	26.0671	27.0367	27.4904	28.8232	27.9792	27.912	28.4597	31	31	28	28	9	9	11	7	32	32	28	30	21	31	28	32	10	13	11	11	30	30	26	29
Q8BKJ9	Sirt7	26.0914	25.9213	25.3288	26.1031	25.3035	27.0335	25.7394	26.2503	27.0669	26.418	27.3797	27.1032	25.6937	25.8231	25.82	25.3689	24.718	26.9027	25.7593	26.9015	26.2159	26.1886	26.8474	26.0087	13	10	13	13	7	3	7	5	12	11	9	8	10	11	10	9	4	3	4	3	11	11	9	10
Q3UND0	Skap2	26.1233	26.1227	26.3875	25.9091	26.1822	27.3927	26.0615	26.938	25.9852	25.6328	25.6104	25.6138	25.8669	26.1023	26.603	26.6108	27.1231	24.81	27.6391	25.2588	26.6331	25.9135	26.1237	26.5066	11	11	13	11	6	6	6	5	13	11	11	12	7	11	11	12	4	4	4	4	14	12	12	13
Q8VEM8	Slc25a3	23.5318	25.3098	24.9174	25.0144	23.4706	25.2315	23.7425	24.9821	24.3536	24.1133	24.6937	24.1457	23.7462	24.5201	23.9754	24.1895	24.4136	23.813	26.9738	23.1815	23.3117	23.614	24.5588	22.2466	4	6	7	6	4	2	3	3	5	4	5	5	4	5	7	6	2	3	3	3	4	4	5	4
P51881	Slc25a5	28.6994	29.0852	30.3183	30.1393	29.8849	30.7664	29.8493	31.5048	29.0455	28.9811	29.6035	29.2249	29.4335	29.8359	29.9091	29.7401	30.2944	30.2297	30.7125	30.242	28.9525	29.0686	29.0903	28.5336	9	10	10	10	7	6	7	5	9	9	9	9	9	9	9	9	5	5	6	6	7	9	8	8
P04919	Slc4a1	30.1527	30.2709	30.5955	30.2015	29.7465	30.9874	29.8449	31.0423	29.3749	28.5753	26.6711	27.8986	30.6547	30.6222	29.8465	30.3766	29.3572	28.6608	29.5151	28.2701	28.2959	27.6121	27.116	26.0774	27	26	28	28	17	15	19	16	28	25	21	23	28	28	25	26	11	11	14	13	21	20	24	13
Q8CBA2	Slfn5	26.0529	25.1915	25.8624	25.9737	24.3368	24.4395	24.1367	20.4518	24.0668	24.571	24.2836	24.6191	25.991	25.1504	25.7776	24.8711	21.8114	24.7221	21.857	21.0354	23.4156	23.6438	24.0757	23.248	16	13	15	15	5	3	6	3	9	8	12	13	13	14	12	6	2	3	5	2	4	4	8	4
P97430	Slpi	25.157	22.7558	25.2377	23.337	26.3821	27.0573	26.0772	27.1415	24.0508	24.351	24.2968	23.8292	24.6306	25.1895	24.7316	25.815	24.9529	25.6884	26.1444	20.496	24.8007	24.45	21.7838	24.1017	2	3	2	3	2	2	2	2	2	3	3	3	2	2	3	4	2	2	3	2	4	2	3	3
Q8CH25	Sltm	27.0605	26.7664	26.9566	26.2999	27.3167	29.9642	26.9518	30.033	27.4566	27.3295	27.1783	27.1052	26.6638	27.0833	26.924	27.5024	29.1877	29.9574	29.531	29.6332	28.4641	27.6655	27.4126	28.1237	25	22	20	14	12	11	11	12	24	24	24	21	21	22	10	23	12	17	11	16	22	22	23	26
Q6DIC0	Smarca2	25.0094	25.4652	25.0423	24.6521	25.4114	26.0118	20.9873	26.414	26.3111	26.18	26.8968	26.6992	24.8124	25.17	25.5912	25.0773	24.6187	27.6043	24.9452	25.6366	26.1068	26.1782	26.7591	26.9591	16	14	13	16	4	3	2	5	17	14	20	18	8	11	12	11	6	4	3	4	17	17	17	17
Q3TKT4	Smarca4	28.303	28.0803	27.9423	27.9805	27.5393	27.4832	27.663	27.8454	29.0692	28.5385	29.3845	29.3543	27.4895	27.9023	28.3409	27.3808	27.5828	29.0038	28.1028	28.8516	28.8339	29.0049	29.4366	28.98	21	19	17	17	16	16	13	12	22	21	26	21	18	12	19	16	19	12	15	15	25	24	24	21
Q91ZW3	Smarca5	29.5603	29.2411	29.4926	29.306	29.8819	30.4854	29.9413	30.7593	27.8999	27.5245	27.6089	28.409	29.7522	29.3103	30.1051	29.4673	30.0673	30.848	30.0022	31.1233	27.9574	28.0592	28.0639	28.0432	55	53	52	53	36	38	35	34	38	26	29	33	47	53	53	46	33	35	34	34	32	38	37	38
P97496	Smarcc1	26.9429	26.5051	26.5526	26.3499	26.8247	26.9838	26.0687	26.7992	27.5791	27.3652	27.6788	28.131	26.7898	26.4023	26.7771	25.7741	25.2561	27.559	27.5514	27.1583	27.1929	27.3556	27.78	27.3022	15	13	14	16	11	12	9	10	16	17	20	16	13	13	20	12	12	6	7	5	15	17	19	16
Q6PDG5	Smarcc2	28.6373	28.476	28.2333	28.2892	28.1826	28.6673	28.1339	27.6364	29.462	29.3764	29.6556	29.7809	28.658	28.1439	28.9366	28.3499	28.5378	28.7465	29.1854	28.3173	29.4227	29.668	29.6471	29.6759	22	21	21	21	12	8	9	10	24	22	22	23	18	17	20	19	11	8	7	8	23	23	21	24
Q61466	Smarcd1	24.1633	24.1346	23.6344	23.8555	23.3641	25.2668	23.6796	25.9795	24.6003	23.269	23.8226	25.0158	24.3006	23.1862	23.8759	22.8789	24.2291	26.2756	24.3262	26.1527	23.5399	24.8629	24.6294	24.5543	12	12	12	11	3	4	3	4	11	7	9	11	9	7	13	7	4	5	3	4	10	15	9	14
Q99JR8	Smarcd2	27.331	27.1132	26.9733	27.0679	26.2097	25.9386	25.8106	25.1715	25.3188	25.0714	25.088	26.3306	26.7878	26.8741	27.0773	26.2379	26.8218	26.5633	25.675	24.2968	25.3589	25.9857	25.666	25.6691	14	13	12	15	5	6	7	7	9	7	8	12	11	13	15	13	7	5	6	6	12	9	10	9
O54941	Smarce1	27.0901	26.6925	26.7604	26.3757	26.989	27.3555	27.0984	28.8109	27.7047	27.4439	27.9601	27.7749	27.1976	26.1868	27.2193	26.3063	26.6764	27.9826	27.1481	27.7735	27.6371	27.9779	28.1654	27.7195	14	12	12	12	7	9	7	7	14	14	15	16	12	12	13	8	6	6	6	5	14	15	15	16
Q9CU62	Smc1a	29.29	28.9858	28.8621	29.2768	30.0024	31.5081	29.633	31.2714	29.5599	29.6068	29.8841	30.4741	29.4966	28.8691	29.4458	28.6839	30.9161	31.6379	31.243	31.6788	29.3217	29.9745	29.7029	29.689	62	56	55	61	37	35	37	38	58	60	63	70	60	57	55	55	39	34	35	32	49	59	57	55
Q8CG48	Smc2	25.6747	25.2419	25.8023	25.6883	27.309	27.6337	27.608	27.6698	26.7794	26.6481	26.3606	27.0889	27.0511	25.6889	26.4484	25.7144	27.9358	27.9895	28.1023	28.0725	26.9402	25.9386	26.2363	26.0325	16	14	15	16	15	18	18	17	20	19	19	21	17	14	18	11	15	17	12	18	12	19	19	15
Q9CW03	Smc3	29.1265	28.8646	28.7723	29.0629	29.454	31.0889	29.0488	30.9512	29.8931	29.8008	30.4297	30.4322	29.3083	28.9271	29.502	28.7031	30.0887	31.0966	30.9188	31.1403	30.1751	30.0614	30.1	30.2609	49	47	50	51	38	35	40	33	59	56	63	63	44	47	51	48	38	28	36	33	54	60	53	58
Q8CG47	Smc4	26.8225	26.6185	26.5401	26.2308	28.4638	28.4743	28.9813	28.503	27.225	27.1735	27.1588	27.4624	27.378	26.3501	27.041	25.2705	28.737	28.5545	29.2351	29.0403	26.2106	26.7011	26.2439	25.9927	18	12	14	18	19	15	20	17	20	23	21	17	15	9	13	5	19	20	19	19	9	16	14	7
Q8CG46	Smc5	25.2038	25.2731	25.129	25.14	25.5337	24.2005	25.1981	25.4564	25.3882	24.9952	25.5822	25.8057	25.1948	24.8602	25.6185	24.4871	26.1126	26.1471	26.1794	25.3065	24.8896	24.7456	25.2315	24.858	19	20	17	23	7	6	8	8	22	16	23	26	18	18	23	14	7	8	7	7	12	21	22	16
Q924W5	Smc6	24.8446	24.4376	24.6089	24.7838	20.8645	21.5227	22.8184	22.5982	25.9631	25.7806	26.3422	26.1166	25.2027	24.6831	25.0326	22.4621	21.169	22.748	21.1596	23.532	25.4027	25.396	25.444	25.5342	16	13	12	11	2	2	3	3	20	21	25	20	12	13	15	9	2	4	5	4	14	22	21	20
Q6P5D8	Smchd1	28.8985	28.3895	28.4768	28.6296	27.9957	29.059	28.0925	29.3046	29.6743	29.6117	30.0903	30.0809	28.8057	28.4403	29.0353	28.1677	29.2796	29.7745	29.7181	29.6704	29.8032	29.7528	29.7603	29.9345	79	78	71	75	45	32	37	31	90	88	96	93	62	77	79	71	40	29	39	32	81	89	87	84
Q8BGT7	Smndc1	24.7834	24.5885	24.2418	24.7895	24.3784	23.2613	24.3873	22.5471	25.7467	25.8177	25.9183	25.2712	24.9149	24.8355	21.5215	24.7296	25.2034	25.3983	23.8572	25.5143	25.442	26.1431	26.1093	26.1774	3	5	4	4	3	3	3	3	5	5	5	5	5	4	2	5	2	2	3	2	5	4	5	4
Q3UKJ7	Smu1	28.529	28.4304	28.3902	28.8377	27.1202	29.6382	26.9095	28.9928	29.308	29.2788	29.686	29.3833	29.0002	28.5368	29.0571	28.4513	27.3442	29.2128	28.3707	28.7426	28.7733	29.1444	29.5324	29.0373	19	18	18	18	12	7	13	6	18	18	20	19	18	16	19	18	12	8	9	9	16	20	18	20
Q78PY7	Snd1	28.5755	28.8266	28.904	29.0067	27.8832	27.279	28.4022	27.2208	28.3871	28.776	28.6126	28.9043	28.6823	29.0427	28.1615	29.2606	27.8953	27.6608	27.7547	27.9002	28.6199	29.0007	28.9942	28.6508	34	35	34	37	24	23	19	21	30	39	32	31	32	34	37	38	26	19	22	20	37	37	30	37
Q8BIZ6	Snip1	24.9257	25.4011	24.943	24.885	25.6131	26.5335	25.2809	25.8604	25.2783	25.4535	25.611	24.9184	24.9993	25.452	24.9439	25.082	26.3421	26.7107	26.7203	26.0524	26.5013	25.6159	25.1355	26.1731	8	9	8	8	4	3	5	4	11	10	11	10	5	6	6	8	6	6	5	5	7	11	10	8
Q6P4T2	Snrnp200	30.3149	29.9875	30.126	30.4229	28.6676	29.7408	28.6728	29.7367	30.8279	30.3162	31.1936	31.3381	30.3018	30.0633	30.5357	29.6946	29.4967	30.0292	30.3543	29.6832	30.2129	30.7134	31.0433	30.744	94	95	94	91	51	32	56	40	104	97	109	106	85	91	94	90	40	38	37	38	80	95	103	94
Q6PE01	Snrnp40	27.9666	27.5805	27.6298	27.6921	27.539	29.365	27.3814	29.3121	28.4265	28.3268	28.8028	28.8819	27.4348	27.843	28.3216	27.9649	29.1405	29.9328	29.3476	29.6969	29.175	29.2321	28.4598	29.3773	16	16	17	18	11	9	10	10	19	19	19	19	16	16	18	15	11	10	9	10	18	16	18	18
Q62376	Snrnp70	29.287	29.2467	29.177	28.968	29.5018	30.6574	30.6511	30.802	29.9738	30.078	30.414	30.0377	29.1871	29.2576	30.1631	29.4671	31.034	31.5144	30.7902	31.4179	30.4852	30.0153	30.2065	30.523	21	18	19	19	17	16	18	15	20	20	21	23	16	18	17	16	16	17	15	18	16	22	21	21
Q62189	Snrpa	29.3969	29.0044	29.2016	28.8815	27.7208	29.8309	28.0612	29.9368	29.0859	29.2624	29.4813	29.3227	29.4572	29.3745	29.4197	29.228	29.4461	29.7902	29.768	30.5679	29.4347	29.1327	29.2761	29.0339	9	8	9	8	8	6	7	5	9	8	9	9	8	8	8	7	6	6	5	5	7	8	9	7
P57784	Snrpa1	29.0444	28.7348	28.9296	28.8493	28.435	29.6525	28.6131	29.2549	27.5242	27.3863	28.0203	28.3766	29.0606	28.933	29.3366	29.003	28.6641	29.2874	29.6431	29.6198	27.1874	27.8565	28.3585	28.2383	10	10	10	9	10	9	11	10	11	9	9	12	9	11	10	10	12	10	10	10	8	9	10	7
P27048	Snrpb	30.1631	30.0521	29.5452	29.9877	29.7624	28.2491	29.4067	28.2292	30.9962	30.831	31.2103	31.1682	30.322	29.8034	30.5509	30.1248	28.5074	28.402	27.5838	28.3186	31.1631	31.1322	31.0669	31.0452	12	9	10	9	8	7	7	6	12	12	12	12	9	9	10	9	8	7	7	5	9	11	11	11
Q9CQI7	Snrpb2	28.5332	28.2353	27.8243	27.1229	27.9877	27.5956	27.5526	26.218	27.8063	27.9022	28.2597	28.4049	28.1706	28.2321	27.7127	27.7794	26.4285	27.902	24.689	25.0914	27.0281	28.0354	27.6901	27.0433	6	5	6	4	5	3	5	4	6	5	6	6	5	6	6	6	4	4	6	7	6	5	7	6
P62315	Snrpd1	28.4173	28.2662	28.27	28.3395	26.5786	25.0444	26.4086	25.2497	29.0006	28.8656	29.0629	29.5817	28.6464	28.594	28.2835	28.1358	26.1595	24.9973	25.6351	25.3509	28.7423	29.0114	28.9299	29.2051	4	5	4	5	4	2	4	3	4	4	4	4	4	4	4	4	3	3	3	3	4	4	4	4
P62317	Snrpd2	28.6467	28.8716	28.5814	28.5148	31.7108	32.5964	31.5935	32.3009	29.5539	29.7596	29.8002	29.6112	29.3371	29.034	29.5385	29.3813	32.0741	33.3852	31.9456	33.1207	30.2353	29.6944	30.0783	30.097	12	9	10	10	9	8	9	9	13	10	13	11	9	11	9	8	9	8	9	9	9	12	10	9
P62320	Snrpd3	29.0105	28.915	28.3511	28.9643	29.1742	28.1832	29.5036	26.7462	29.7605	29.5278	29.9747	30.0629	29.3358	28.9364	29.2353	28.7472	27.9872	27.7525	27.882	28.2656	29.6123	29.8888	29.8147	29.9991	5	5	5	4	5	3	5	5	6	6	7	7	5	5	5	5	4	3	3	3	5	6	7	6
P62307	Snrpf	26.0922	26.2372	25.7168	25.9217	28.1846	27.3526	27.8905	27.3326	27.5423	27.5373	28.5292	28.3518	27.3116	25.7927	26.1945	26.5098	28.0839	29.2948	28.4494	29.2155	27.8016	27.7481	27.5102	28.0136	7	7	8	8	3	4	3	4	8	7	9	7	7	8	6	7	3	3	3	3	7	9	8	7
P62309	Snrpg	28.6371	28.4798	28.355	28.4943	28.7153	28.2399	28.8654	25.9486	29.3064	29.1333	29.1973	29.1249	28.8636	28.5444	29.0694	28.1954	26.8266	23.6749	26.0365	24.6157	28.2846	29.0459	28.8726	29.1698	3	3	3	3	3	3	3	3	3	3	3	3	3	3	3	3	3	3	3	3	3	3	3	3
Q9D0T1	Snu13	30.0545	29.6252	29.4974	29.6421	28.5824	29.1162	28.643	29.6569	27.8913	28.1736	27.8921	28.0323	30.0234	29.9205	30.0974	29.8624	29.1104	28.7535	28.71	29.1123	28.5011	28.1035	28.0537	28.6579	7	8	8	7	8	8	8	7	8	7	8	7	8	7	9	9	8	7	7	7	9	8	6	8
Q9CSN1	Snw1	27.0664	26.7033	27.2842	26.0493	28.1205	28.3308	27.7081	28.5815	27.7928	26.8218	27.1407	27.3267	26.645	27.1435	26.6581	26.9303	29.1435	29.2794	29.2845	29.2538	27.6918	27.3558	27.8587	27.7688	17	16	16	12	11	13	13	12	16	14	17	17	11	16	14	18	15	14	16	14	15	16	18	16
Q9CWK8	Snx2	25.2318	25.5222	24.6486	25.0865	24.4729	24.5705	24.9437	25.2663	26.2934	26.0353	26.3362	25.4545	26.0428	25.5182	24.9126	25.5846	24.0513	22.4537	24.7287	23.0046	25.4153	25.5896	25.6728	25.3419	9	14	9	11	6	5	5	4	14	16	14	13	13	12	9	12	6	5	7	4	13	15	13	12
P08228	Sod1	24.2991	24.8632	24.7583	24.1218	25.3371	26.1031	24.9852	26.1717	24.8045	25.7913	24.7204	25.1785	24.9705	24.997	23.2346	23.5266	25.5296	25.3992	27.0196	25.3076	25.0668	24.8303	25.5549	24.0999	3	4	3	4	3	5	2	2	4	5	4	4	5	4	3	2	3	2	3	2	3	5	5	3
Q9QX47	Son	26.9954	26.9369	26.6371	26.0785	27.7058	28.6989	27.8178	29.1877	27.0712	27.208	27.4794	27.7027	27.3057	26.8748	26.7323	26.861	28.7128	29.1102	28.7685	28.8062	28.0584	27.5788	27.5968	28.1479	29	28	31	22	23	22	26	21	38	37	36	35	24	30	26	30	24	18	23	20	42	45	42	48
O35892	Sp100	28.9149	28.8096	28.7332	28.4749	29.078	30.8008	29.1101	29.0337	28.8907	29.0547	29.3846	29.256	28.9456	28.7598	29.2825	28.4005	29.9743	30.4139	29.1583	30.021	28.9347	29.0776	28.9421	29.3304	11	10	11	10	6	6	4	5	12	11	12	12	9	10	12	13	7	5	7	7	12	12	12	12
Q8BVK9	Sp110	28.2751	27.876	27.9383	27.0319	28.6273	28.2132	28.9073	28.8177	28.1021	28.024	28.3365	28.4751	27.4616	28.0979	27.6315	27.854	28.8782	29.4272	28.5698	28.3654	28.5099	28.4529	28.1673	28.3423	18	18	18	18	11	12	9	9	16	19	17	18	17	18	12	16	14	10	14	12	16	16	15	15
Q62504	Spen	24.8154	24.9883	25.0449	24.9117	25.1877	24.8952	24.9411	25.2362	25.3458	25.4787	25.8067	25.8312	25.2027	24.0191	25.7382	24.7606	24.7507	25.5685	25.3651	25.7734	26.0014	25.7551	25.9758	26.2619	10	10	8	6	6	6	5	3	16	13	18	13	7	9	4	6	7	5	8	7	17	19	18	19
P08032	Spta1	29.0482	29.0411	29.4978	29.3555	31.2651	32.8552	31.1192	33.3048	30.5375	28.9031	28.9283	28.3282	30.9193	28.3363	30.0757	29.3195	31.2821	30.3222	31.059	29.5819	29.3275	30.9491	26.8073	29.91	83	87	93	87	79	74	74	71	99	69	77	63	109	59	89	73	39	40	48	46	62	107	34	76
P16546	Sptan1	30.3175	30.5387	30.2477	29.9662	29.5688	30.6594	29.5846	30.9366	28.0856	27.9306	28.0974	28.9623	30.161	30.3282	30.5357	30.498	30.7655	30.9014	30.7782	30.8105	28.3415	28.0972	28.2317	28.2891	130	127	120	117	50	49	55	52	79	63	75	97	100	126	114	115	65	52	50	52	75	75	75	63
P15508	Sptb	29.6354	29.6811	29.93	30.1865	31.2855	31.2942	30.8525	31.4956	30.0884	28.4114	28.6693	27.0968	31.3167	28.664	30.4601	29.5951	29.7821	29.7216	30.3874	29.4418	28.7722	30.432	25.5761	29.6515	80	80	90	85	59	47	59	48	75	43	62	34	87	49	83	67	22	20	31	28	43	82	16	64
Q62261	Sptbn1	30.1084	30.3581	29.834	30.1337	29.4626	30.3601	29.933	30.0971	30.9607	30.704	31.2016	31.1038	29.9338	30.0764	30.4122	30.3787	29.6373	30.5143	29.8099	30.4172	30.8736	31.0992	31.0614	31.0664	116	113	113	112	37	33	39	37	131	120	131	132	98	109	105	108	47	36	34	38	112	124	120	121
Q497V5	Srbd1	26.4331	26.0065	26.246	26.2826	22.9588	24.853	23.9047	25.4678	27.1708	26.8912	27.2466	27.2451	26.8072	26.5515	26.4105	26.2558	26.2486	26.008	25.1709	25.4952	26.9326	27.4126	27.6015	27.5338	26	23	27	22	5	8	7	7	31	27	32	30	24	24	27	25	12	6	11	10	26	29	29	30
Q6P069	Sri	25.3229	26.3781	26.2677	26.3533	25.5138	26.6803	25.0664	27.0632	25.6899	25.3673	25.7938	24.8703	26.489	26.5218	24.83	26.8226	26.0038	25.8062	27.6532	25.8337	25.9203	24.8448	25.7247	26	4	5	4	5	6	5	6	4	5	6	5	5	5	4	3	4	6	2	5	3	3	6	5	5
Q8BMA6	Srp68	26.1009	25.9115	26.0292	26.8905	25.7331	25.7597	25.6796	26.1447	24.0477	23.3044	23.587	25.0174	25.7534	26.1898	25.0868	25.789	25.8201	25.8175	26.6777	25.9185	23.6012	24.0077	23.7766	22.9635	17	17	16	17	3	5	5	6	7	6	7	7	13	17	11	15	3	5	5	4	4	5	5	5
Q52KI8	Srrm1	27.8733	27.7407	27.4388	26.8362	30.3176	30.9511	29.0878	30.1784	28.1243	27.9402	29.0695	28.548	26.805	27.8801	27.2982	27.2385	28.7264	30.2896	28.8032	29.2267	28.9161	28.5513	28.7031	29.1225	9	9	7	8	6	5	6	5	9	9	9	9	9	8	5	7	8	7	7	7	8	9	8	9
Q8BTI8	Srrm2	27.8982	27.9399	27.8749	27.3127	28.424	29.1476	28.6664	29.454	28.1346	28.2433	28.016	28.0599	28.0061	28.4217	27.8134	28.2525	29.2568	30.3065	29.8421	30.1528	29.2264	28.5073	28.5038	28.8245	30	31	30	19	27	27	25	25	30	25	27	22	20	28	26	31	32	25	28	27	38	34	30	38
Q99MR6	Srrt	28.6962	28.2865	28.5368	28.5946	29.8036	31.8424	29.888	31.7506	29.4842	29.6706	29.7011	29.4576	28.823	28.6704	29.3636	28.6044	31.206	32.1196	30.8678	31.8191	30.0223	29.6694	29.5424	29.8303	36	31	35	35	22	20	27	23	36	38	36	35	26	31	33	28	29	24	24	22	37	37	34	36
Q6PDM2	Srsf1	31.4786	31.1459	31.153	31.2064	31.6695	31.7391	31.9777	33.1953	31.7384	32.0154	32.1475	32.1806	31.2804	31.3985	32.3236	30.6591	32.09	32.0321	31.5091	32.7863	32.011	31.8795	32.0214	32.4005	19	17	18	17	14	12	14	11	19	17	17	19	17	18	16	17	12	12	13	11	16	18	19	20
Q9R0U0	Srsf10	26.5017	26.3386	26.2758	26.2855	28.3229	26.8424	26.9877	26.6418	27.3282	26.6934	27.6701	26.7412	27.3883	26.392	27.8599	25.3917	27.4382	26.6031	26.8145	27.253	27.1979	26.0584	27.6705	27.285	9	8	9	8	8	6	8	8	8	8	9	7	7	8	9	7	6	5	6	5	6	8	6	8
Q62093	Srsf2	29.9598	28.6493	28.9259	29.4925	32.2589	31.0772	30.3438	31.7913	30.2019	29.7723	30.9334	29.8926	28.8578	28.3643	30.2818	27.2047	31.1293	31.5254	30.9537	32.8285	30.1011	30.1568	30.1173	29.9644	6	6	7	6	6	6	7	7	7	7	9	8	7	6	7	6	7	7	7	7	8	8	8	8
P84104	Srsf3	29.391	29.4243	28.8515	29.219	32.3002	32.7395	32.4493	33.1002	29.7572	29.6945	30.5466	30.4752	29.1369	29.3413	29.7214	28.4379	31.4952	31.7468	30.7031	31.5952	30.0156	29.3373	30.2641	29.9375	8	8	8	6	8	10	7	8	9	9	9	9	6	6	8	7	7	6	6	6	8	9	8	8
Q8VE97	Srsf4	27.1999	27.1124	26.8825	26.6702	28.0965	28.536	27.9954	27.768	27.3153	26.8894	28.1033	27.7744	26.6691	26.7557	27.4575	25.8357	26.636	29.1129	27.4065	29.6007	27.1959	27.25	27.9291	27.6597	7	8	6	6	8	6	8	5	9	9	11	11	7	8	7	7	4	6	2	6	9	9	8	9
O35326	Srsf5	28.679	28.3831	28.4698	29.002	29.4163	29.5756	29.1272	30.4654	28.8069	28.5519	29.1264	28.8395	28.8186	28.2264	29.8936	27.921	29.8731	30.2395	30.016	30.4996	29.5079	28.8691	28.963	29.1508	9	9	9	8	5	5	6	4	9	9	10	9	8	9	9	9	6	6	6	6	7	10	11	9
Q3TWW8	Srsf6	28.1801	28.0668	28.0457	28.0239	31.956	31.8054	31.733	31.7306	28.7591	28.3113	29.1975	29.1258	28.2337	27.6665	29.1691	27.7215	31.0493	32.2744	30.8231	31.876	28.8313	28.443	29.3022	28.8002	7	7	8	6	10	9	10	8	7	9	12	10	5	7	8	7	7	8	5	9	6	10	8	9
Q8BL97	Srsf7	28.7399	27.466	27.8176	27.8449	30.4576	30.0971	30.1203	30.3028	29.1004	29.7155	29.9568	29.8533	27.507	27.5004	29.7408	27.4824	32.1796	32.8404	31.7908	32.1787	29.8721	29.3522	29.3638	30.0428	8	8	10	8	10	8	9	8	9	8	8	8	7	10	10	9	8	8	8	9	10	9	10	8
Q9D0B0	Srsf9	27.1323	27.1227	27.0517	26.768	26.6572	25.8601	26.8526	27.1381	27.7748	27.6758	28.0429	27.7587	27.1143	27.1123	27.5316	26.6893	27.019	30.1671	25.5442	29.9041	27.5217	27.6795	28.0572	27.7957	13	12	12	10	12	11	11	10	14	13	15	12	11	12	12	12	11	8	9	8	15	13	13	14
P32067	Ssb	28.3782	28.8421	28.5932	28.0682	28.5489	29.2512	28.6961	28.9238	27.8379	27.8739	26.6178	26.2144	29.0975	29.1556	29.0246	29.1357	29.9647	30.8556	29.4092	30.6572	28.5179	27.7879	28.6798	28.5486	19	21	22	21	10	8	12	8	20	21	18	14	21	22	20	20	11	9	10	10	20	18	17	21
Q9CYR0	Ssbp1	26.2507	26.6019	26.4597	26.1939	27.5058	26.2164	27.4268	28.0871	26.6477	26.6161	26.7	26.2275	25.8638	26.9706	25.3612	26.8704	27.8052	27.9768	27.375	27.8623	27.0983	27.0279	26.4229	27.1575	4	4	5	6	2	3	2	3	5	5	5	4	5	5	6	5	4	3	4	4	4	4	3	4
Q9CY50	Ssr1	25.338	25.5539	25.5768	25.6723	24.4524	25.0887	24.4783	25.2612	24.8198	24.7407	24.1854	24.5195	26.2418	25.6799	24.9798	25.6363	24.8717	24.3716	25.9434	24.6632	24.4931	23.9777	24.6872	23.4039	6	6	6	5	2	2	2	2	3	4	3	3	4	3	4	5	2	2	2	2	2	4	3	3
Q08943	Ssrp1	29.1206	29.0211	28.8977	29.2935	27.9871	28.6167	28.0955	28.6529	29.5054	29.6246	29.5216	29.5478	29.2322	28.9222	29.164	28.7417	29.2848	28.7061	30.0552	28.3145	29.4471	29.333	29.4353	29.2581	25	22	26	24	17	17	19	20	30	27	25	27	20	22	25	26	17	17	14	16	26	28	28	27
Q9D3E6	Stag1	26.156	25.8013	25.9606	25.995	24.7446	26.4461	22.5943	26.2368	26.2001	25.0653	25.9421	26.2366	26.0706	25.7294	26.3118	25.4474	26.1773	25.9302	26.3831	26.4547	25.4783	25.83	26.1075	25.6011	21	19	16	19	5	6	4	6	21	15	21	19	15	13	16	13	8	7	5	6	17	19	18	17
O35638	Stag2	27.9302	27.4192	27.633	28.1779	26.3527	28.026	26.7407	28.6132	27.4727	27.1851	27.6117	28.3304	27.602	27.4048	28.0171	26.6549	27.1941	27.6892	27.9315	27.9588	26.1899	26.8569	27.4484	26.5969	36	34	31	32	9	8	10	6	26	26	27	30	30	24	27	21	10	6	6	6	19	24	27	25
Q76N33	Stambpl1	24.2458	23.7965	22.9045	22.8626	21.7399	19.5382	21.3924	21.9148	20.6745	22.468	22.1714	22.1641	22.2532	22.7693	22.7616	21.9597	20.065	20.1087	20.8156	20.5791	22.3184	21.9005	21.4131	21.6771	5	6	3	3	2	2	2	3	2	4	2	5	3	6	4	2	3	2	3	2	2	3	2	3
Q60864	Stip1	25.4914	26.0241	25.335	24.9294	27.1915	28.6223	27.3559	28.7793	24.4488	24.7059	24.2049	25.0654	25.3247	25.1469	25.7216	26.1141	27.8269	27.5891	29.1093	27.8135	24.4835	24.8813	24.0214	24.3173	15	14	14	12	10	7	9	7	14	15	9	15	13	13	17	16	11	9	11	7	10	9	13	7
O55098	Stk10	28.1594	27.7634	27.4888	27.4146	27.8593	28.7877	27.6403	29.1409	28.4174	28.6475	28.3001	28.4386	27.5524	27.3958	26.8544	27.4799	28.0774	28.5933	28.9475	28.2811	28.4357	28.5355	28.2244	28.2254	25	25	22	25	8	8	10	12	27	29	31	27	25	27	19	25	8	7	8	6	26	29	23	27
Q9JI11	Stk4	24.6168	24.7996	24.5808	24.9814	23.5581	25.1913	24.2866	25.7148	25.0747	25.4592	25.032	24.4125	25.6369	24.1009	24.135	24.0948	25.1254	24.4138	25.3499	24.0054	24.3574	24.8406	24.5823	23.9788	6	6	5	5	5	3	4	4	7	7	8	5	8	4	5	5	5	2	6	3	7	8	7	8
Q91WM1	Strbp	24.7322	25.31	26.0071	24.5583	25.7802	26.0763	25.6746	25.447	25.4148	26.0015	25.8505	24.1925	24.7772	25.6814	26.3889	25.7278	25.2905	25.5622	24.4612	25.4065	27.0868	24.8506	26.2621	25.6391	10	8	11	8	4	3	3	3	9	13	6	4	5	9	10	8	7	5	2	5	15	7	13	16
O55106	Strn	26.8293	26.5268	26.682	26.4567	23.7561	24.6775	24.1441	24.8786	26.7437	27.0961	27.0742	27.2239	26.1003	26.8345	26.764	26.3541	25.1529	26.9255	24.4531	25.0288	26.5205	26.455	27.2321	27.2874	18	19	18	17	4	4	3	5	20	19	19	20	18	18	17	16	6	4	3	4	19	19	20	24
P11031	Sub1	30.0135	29.6563	29.3885	29.6997	27.8059	28.9715	27.8381	27.8139	27.965	28.9978	28.8003	28.8724	29.8176	29.7425	30.6808	28.9813	29.916	29.5148	29.6543	28.8974	29.4299	28.5205	28.2952	28.9163	11	9	11	11	8	7	8	7	10	10	11	10	10	11	12	11	8	7	7	8	9	8	10	9
Q9WUM5	Suclg1	24.8206	25.2342	25.9306	25.2829	24.1034	26.4167	22.9356	20.9875	26.6828	27.1065	26.4048	26.3518	25.8193	25.5037	24.9566	26.9056	24.0864	24.8244	23.7721	25.3761	26.5539	26.8141	25.9797	26.6477	5	7	5	5	4	3	4	3	8	6	6	8	6	7	3	5	3	2	3	3	6	6	7	5
Q8BR65	Suds3	24.588	24.4076	23.7118	23.8624	25.6795	25.8182	25.1231	25.9201	24.9826	24.3898	25.1342	25.2948	24.6954	23.8198	25.5538	24.2332	25.7879	25.1736	25.194	25.7521	24.7281	24.877	24.7254	24.3167	6	6	5	6	3	2	2	3	7	5	7	8	6	5	5	3	2	2	2	2	4	6	7	5
Q8BJS4	Sun2	27.7286	27.7396	27.9569	28.2957	23.1059	24.9429	24.4216	25.2806	28.5917	28.3008	29.0937	29.2653	27.5412	27.3848	27.9748	26.6407	24.8699	24.4435	26.2678	24.0952	27.6941	28.4155	28.5863	27.4019	26	25	24	25	3	5	5	5	29	28	29	29	23	25	23	20	3	5	6	4	23	27	24	22
Q920B9	Supt16h	29.9956	29.9392	29.3841	29.8174	29.8342	30.684	29.619	29.7835	30.0793	29.9574	30.1713	30.4396	30.2264	29.6762	29.7082	29.2624	30.6869	30.4896	30.3161	30.596	29.9809	30.0192	30.1262	30.0781	49	50	49	55	31	34	31	32	50	46	52	48	45	48	45	44	29	28	32	27	42	51	47	39
Q9Z199	Supt4h1b	26.7464	26.0037	26.066	25.8851	23.8671	24.7603	26.566	24.9244	25.5354	25.3025	25.9869	26.4388	25.1096	26.2257	26.1752	25.938	25.6815	25.904	24.5637	25.972	20.6422	24.6526	25.8896	24.9081	3	3	4	4	4	3	3	3	4	3	4	4	4	4	4	4	3	3	3	3	2	4	3	3
O55201	Supt5h	27.7674	27.4989	27.4784	27.9174	27.6544	28.9025	27.7516	28.2643	28.0083	28.3144	28.1189	27.9783	27.7924	27.4538	27.6546	27.4085	28.8355	29.1515	29.1345	28.942	28.3874	28.1245	28.1464	28.1489	29	28	27	27	19	18	22	21	32	33	30	29	32	30	29	30	19	18	17	20	27	33	27	32
Q62383	Supt6h	27.372	26.883	27.1726	27.5159	26.9799	28.48	26.8442	28.3575	28.1176	28.2142	28.5199	28.6512	27.2578	26.8614	27.6777	27.1153	27.7048	27.7552	28.0219	28.0966	27.9397	28.2468	28.4696	28.2773	46	42	37	44	19	16	18	18	50	47	51	49	34	37	43	37	19	15	15	17	43	48	54	45
Q80U70	Suz12	24.2223	24.0092	24.3352	24.4668	23.8648	22.9728	25.1967	24.8177	25.1133	25.3467	25.7949	26.0094	24.6227	24.3274	25.1832	24.2237	24.5151	24.9132	24.6185	24.7908	24.5921	25.3448	25.5657	25.4554	14	11	13	12	6	5	4	3	20	17	20	19	10	11	14	9	4	5	5	3	13	17	18	14
P48025	Syk	29.017	28.9981	28.9408	28.9477	27.3022	28.9776	27.1583	28.9154	27.4572	27.6342	27.1934	26.9469	28.7875	29.5371	27.0592	28.9706	27.3188	27.2387	28.5238	28.2332	27.7496	27.4869	27.2886	27.2759	25	26	25	26	11	8	13	6	22	20	21	20	24	25	20	26	4	8	6	6	18	21	19	18
Q80X82	Sympk	27.3944	26.9596	27.3901	27.3253	27.8096	25.5822	26.7547	26.9616	26.3952	25.6764	26.2091	26.4534	27.7902	27.3003	27.2021	26.25	26.7546	25.6052	26.9657	26.2567	25.8328	26.4332	26.7589	26.2196	29	30	25	26	4	7	4	8	22	18	21	24	21	30	23	24	7	9	5	8	15	20	18	17
Q7TMK9	Syncrip	27.7362	28.2342	28.3119	27.3756	25.9664	26.6039	25.0839	26.5296	28.1448	28.903	27.6091	27.4188	27.8948	28.1327	27.877	27.9844	27.3267	26.8668	26.9736	27.1732	28.969	27.6699	29.0097	28.3506	21	21	19	18	10	8	13	5	23	24	21	21	18	18	22	20	13	11	8	10	21	20	24	22
Q8C092	Taf5	25.856	25.608	25.502	25.6524	26.1479	24.3281	23.3392	25.3566	26.3738	26.2072	26.7631	26.867	25.2832	24.6743	26.1333	23.489	25.3216	23.154	25.0866	23.1458	25.8161	26.0709	25.9796	26.7683	12	12	12	14	4	7	6	4	13	13	17	17	10	9	11	8	7	5	5	5	13	17	14	13
Q8BYC6	Taok3	26.4619	26.6779	26.1797	25.7239	26.1356	27.4431	24.882	27.5193	25.6171	25.7411	25.2498	24.6205	26.3513	26.3681	26.3843	26.8195	27.4147	26.4671	27.0269	26.7236	26.3344	26.0383	26.284	26.4471	20	20	22	20	7	8	5	8	22	16	10	13	21	20	14	18	5	8	6	7	15	19	18	17
Q9R233	Tapbp	25.2849	25.7193	26.0835	25.8601	22.9713	24.9111	22.6133	25.1471	24.4476	23.4299	24.5685	24.5544	25.0685	26.0026	24.5696	26.1857	24.373	21.5414	25.5442	22.0418	23.9357	24.0322	25.2796	24.1033	8	5	8	6	4	3	5	4	8	8	7	8	5	9	4	6	4	3	4	3	4	5	8	6
Q921F2	Tardbp	27.6307	27.9428	28.7665	27.3438	27.041	28.8109	27.6654	27.8411	28.3239	29.5844	28.5596	28.8604	26.8697	27.9226	28.8771	27.8198	28.1843	30.8263	27.4911	30.1741	30.0567	27.7961	29.5471	29.087	10	11	10	10	8	8	8	7	11	11	12	11	11	10	11	10	7	7	7	9	10	9	11	11
Q69ZR9	Tasor	25.1929	24.7607	25.2335	25.045	23.0766	24.6	24.0897	25.1873	25.9605	25.9901	25.7445	25.7149	24.7219	25.2148	25.7441	24.6931	24.8388	24.8399	25.0709	24.6249	26.4803	25.7461	26.0594	26.3759	18	17	17	18	4	4	10	6	21	18	19	22	10	18	18	15	9	6	6	7	24	18	23	18
P10711	Tcea1	28.1794	27.9235	27.7507	27.204	28.2452	30.6225	28.5119	30.7772	28.0724	28.2433	27.9342	27.7882	27.9626	27.9448	26.9411	27.5995	30.0418	30.7218	30.2341	30.4392	29.089	28.3002	27.7995	28.2713	17	16	19	18	13	12	13	13	18	18	18	19	18	16	14	17	18	14	16	14	18	18	15	17
Q8CGF7	Tcerg1	29.3734	29.198	29.0659	28.5656	29.0034	29.9897	28.9062	29.4066	28.9486	28.5521	28.2399	28.9626	29.0767	29.1817	29.1751	28.7816	29.6269	29.7871	30.7029	29.4347	29.3813	29.0675	29.1951	29.3692	30	29	27	22	27	24	27	23	28	25	24	28	23	28	31	30	26	26	22	26	32	33	24	31
O08784	Tcof1	28.5205	28.205	28.7169	27.5603	32.8243	32.4519	32.6851	32.2731	29.4815	29.8667	29.3393	28.7083	28.1747	28.6351	29.2364	29.405	32.6619	33.5582	32.5513	33.3072	30.6832	29.5393	28.8768	29.8129	37	38	35	30	30	33	31	32	34	36	36	37	32	33	35	36	28	32	26	30	34	37	33	36
P11983	Tcp1	29.6861	29.8653	29.4796	29.5022	29.6634	30.3661	29.5805	29.9404	28.1018	27.0556	27.8408	27.6013	30.0603	29.7702	30.8847	29.4586	29.0564	29.1263	29.5688	28.4834	26.8315	25.7261	28.2166	26.8136	20	21	18	21	10	9	9	8	13	12	9	7	20	21	22	18	9	8	13	9	6	8	9	4
O35144	Terf2	25.3483	25.451	25.4264	24.8562	25.5035	26.4213	25.7734	26.0459	26.077	25.8786	26.0612	26.2885	25.6301	25.3138	26.3684	25.5978	25.9817	25.2161	25.2623	25.4661	26.3317	26.2295	26.3822	26.4985	12	11	12	12	10	8	8	5	11	11	13	14	9	10	12	10	11	8	8	7	13	11	13	12
Q91VL8	Terf2ip	25.341	25.4621	25.2626	24.7109	24.1114	24.7906	24.2978	25.0199	25.5567	25.536	25.5605	25.6813	25.2948	25.2672	25.6797	25.0794	24.5714	26.9191	25.8205	24.4023	26.0836	25.8578	25.795	26.0888	10	9	12	9	7	4	7	5	12	10	10	13	9	8	14	13	5	5	5	4	7	13	13	13
P40630	Tfam	28.6619	28.7122	28.6044	27.4379	29.3455	29.2389	28.2712	29.7518	23.4439	23.162	20.8362	23.478	27.2754	28.662	27.7453	28.8847	29.1661	29.0087	28.6118	29.4371	22.795	23.0831	22.1454	23.7073	12	11	13	10	7	9	7	7	2	3	3	3	10	12	11	11	9	8	8	7	4	5	2	6
Q9ERA6	Tfip11	26.7103	26.3424	26.505	26.6116	24.671	26.3021	25.6613	26.3345	26.3927	25.3508	26.0322	25.838	26.7715	26.5365	26.6031	24.9306	26.547	26.5945	27.1192	26.3582	26.3929	26.1447	26.6557	26.7608	21	21	17	18	11	8	8	8	24	18	23	19	15	19	16	9	11	10	11	10	15	20	20	22
Q9JJD0	Thap11	24.4487	24.2413	24.352	24.0544	24.4936	24.0678	23.7332	23.4065	25.0058	25.3496	25.3445	25.6067	24.2968	24.1273	23.4406	24.1158	23.9716	22.8049	24.2838	23.197	25.21	24.9414	25.1207	25.0947	7	7	7	6	4	3	4	4	5	6	7	7	5	6	6	4	4	4	4	4	5	6	6	5
P35441	Thbs1	28.6176	29.2269	28.9124	28.4775	28.8068	29.2375	28.7243	29.1401	28.4817	28.3695	27.9686	27.9375	28.5584	29.945	30.089	30.1827	28.8615	28.6629	29.8472	28.79	29.2268	28.2249	28.136	28.8089	20	22	18	19	8	5	11	7	19	19	20	16	17	21	20	24	5	8	8	7	17	15	18	17
Q8R3N6	Thoc1	26.0357	25.7836	26.0218	25.8819	25.7759	25.1459	25.9199	25.4113	25.2386	24.7994	25.3409	25.9232	25.7681	26.0656	26.154	25.395	26.0043	26.356	25.7865	25.8213	24.5793	25.3302	25.7283	25.393	14	12	15	16	6	7	6	8	11	11	14	15	10	13	12	11	8	9	9	7	8	10	12	8
B1AZI6	Thoc2	26.4374	26.3186	26.4388	26.4929	26.5341	26.4774	26.863	26.0456	26.8067	26.0727	26.4139	26.1828	26.7339	26.4254	26.7074	26.0339	24.4432	25.9912	26.5385	26.1161	25.8318	25.8975	27.2161	25.9932	29	28	23	28	15	7	13	7	31	29	32	27	23	27	23	22	12	9	7	9	19	27	28	25
Q8VE80	Thoc3	24.7001	24.0869	24.2684	24.3122	24.5181	25.5727	24.148	25.8707	25.5024	25.2316	25.5696	25.7412	23.9196	24.039	25.1528	24.2252	24.8989	26.4672	24.0314	26.2838	25.3972	25.4965	25.9578	25.9847	8	8	7	8	4	4	4	4	8	9	10	8	6	7	5	5	4	2	2	3	5	8	8	8
Q8BKT7	Thoc5	27.1946	25.8979	26.3228	26.7667	24.4649	25.9651	26.1161	26.461	26.3497	26.1187	26.0278	28.2433	26.8336	26.1362	26.55	26.2201	27.4722	27.6849	26.6154	27.9458	26.4153	26.9154	26.5727	26.8489	20	16	15	15	3	3	4	6	16	16	17	21	15	17	15	12	7	5	6	7	12	18	15	16
Q5U4D9	Thoc6	24.8726	24.6011	24.8275	24.6979	24.6062	25.8035	24.7486	24.7218	25.9589	26.0532	26.3404	26.393	25.1661	25.0094	25.8199	25.1923	25.4551	25.9677	25.8111	25.0913	26.4332	26.2365	26.6958	26.193	10	9	9	7	5	3	6	3	9	9	9	9	8	5	10	8	7	4	7	2	9	9	12	9
Q569Z6	Thrap3	29.7087	29.4646	29.6432	28.9302	30.457	32.5209	30.3556	32.7039	30.2138	30.3237	30.331	29.8946	29.4807	29.4201	29.7804	29.5111	32.6495	32.5949	32.4232	32.6548	30.7901	30.2952	30.0652	30.7537	27	28	28	23	24	24	23	22	28	29	30	24	25	28	26	29	28	28	27	26	31	29	27	30
Q99J36	Thumpd1	23.4759	23.4782	23.1653	23.0777	20.4137	21.7117	20.0401	20.688	23.5353	19.9223	22.2872	22.8085	23.2461	23.3444	22.5814	22.3815	20.666	21.0309	21.776	20.741	20.528	23.3915	23.1908	23.0679	3	6	4	4	3	3	3	3	3	2	2	3	3	6	2	4	2	4	3	3	2	2	3	3
Q91YJ3	Thyn1	25.8	25.5079	25.9692	25.4938	26.2852	28.9134	26.917	27.5744	24.5173	23.8332	23.6161	23.4287	25.8701	26.0923	26.1958	25.9748	27.8373	29.1322	28.4871	29.0235	25.8084	24.5906	24.7046	25.1655	9	8	9	8	8	7	7	7	8	5	3	3	8	9	8	8	9	5	6	6	6	8	7	10
P39876	Timp3	26.5613	27.0329	26.3573	26.5892	24.367	26.9539	25.149	26.9458	27.1486	26.9594	26.6122	26.5606	25.9864	27.2096	27.2258	28.0491	26.17	24.0493	26.4892	23.9192	28.0692	27.1654	27.4241	27.7166	7	8	7	8	4	4	3	4	9	10	9	8	6	8	8	9	3	4	4	3	10	10	8	10
P40142	Tkt	26.8941	27.2566	26.5546	27.3382	23.5436	24.2194	24.9213	26.1539	26.9995	27.6416	27.1838	27.5452	26.8747	26.5474	25.8287	25.7674	24.6395	26.0824	26.5161	25.8969	26.9403	26.881	27.3064	26.4864	20	19	16	16	4	6	5	7	18	19	18	20	17	15	10	13	7	5	10	5	14	20	17	15
P26039	Tln1	29.5205	30.2896	29.6856	29.6028	29.2816	29.9781	29.3642	29.4485	29.9183	29.9474	29.7098	29.5355	30.2237	29.5353	29.7881	30.313	28.822	29.1516	29.696	29.0112	29.618	29.5165	29.6815	29.5586	79	84	77	82	46	39	47	39	84	84	87	78	80	70	70	77	43	35	36	38	68	80	71	65
Q9CR02	Tma16	25.2479	25.4383	25.1758	24.5819	25.2036	25.6558	25.1904	25.8796	25.2942	25.7475	24.9365	25.265	25.0683	25.3658	23.929	25.6549	26.9354	27.2192	25.5806	27.3959	26.1627	25.7486	25.691	26.1461	7	5	6	6	5	3	5	2	7	7	6	7	6	6	3	6	5	4	5	4	5	7	6	5
Q9JHJ0	Tmod3	27.6294	27.598	27.4922	27.0582	24.93	26.6517	25.6343	26.4243	21.3469	20.6955	21.2902	22.1551	27.1604	27.0432	27.779	27.2394	26.6983	24.8907	26.8671	25.0456	21.7414	21.4026	19.4602	21.4554	11	12	11	11	7	6	10	7	4	2	5	3	13	10	12	10	6	5	8	6	3	3	2	3
Q61029	Tmpo	29.4894	28.9152	28.1879	26.9815	28.1203	30.3491	28.7932	29.7577	30.0788	28.7018	28.8346	27.8478	27.9707	29.0927	27.293	29.3831	29.0142	28.1497	29.1356	28.6656	30.3414	29.8644	30.075	30.3088	13	14	14	11	9	9	8	9	15	13	12	11	14	13	9	15	9	8	9	10	15	13	15	14
Q9D2E2	Toe1	23.3481	23.7269	23.1055	23.8261	25.738	23.0324	21.7959	22.6374	23.4382	23.6152	23.796	23.8071	23.7602	23.4178	23.5465	23.4933	26.9245	21.9233	23.29	23.5478	23.4363	23.2285	23.5566	23.3092	8	8	7	6	4	3	2	2	7	6	5	8	8	4	6	6	3	2	3	2	6	10	6	6
Q9CYG7	Tomm34	27.2654	28.1827	27.4858	27.3705	28.5447	29.4637	28.2122	28.4404	26.3621	26.3095	25.4105	26.5422	28.2444	28.1158	26.8407	28.3658	27.5095	30.435	28.1044	30.3929	25.49	26.1638	26.7411	26.2776	11	11	13	13	12	8	13	9	10	10	7	6	14	13	8	9	10	10	9	11	6	9	8	8
Q04750	Top1	30.3863	30.4141	29.9898	30.2273	31.4595	32.3996	31.2677	32.0147	31.2191	31.2159	31.3056	31.2071	30.5337	30.212	30.5496	30.581	32.0705	32.6025	32.4227	32.9736	31.7618	31.1848	31.108	31.3465	40	36	37	36	29	29	31	29	42	39	41	40	38	36	35	36	36	32	33	31	38	40	38	39
Q01320	Top2a	29.4561	29.5466	29.1656	29.1263	30.5133	30.7582	30.4758	30.4647	29.895	29.5395	29.8155	30.1197	30.5832	29.2558	29.5419	29.4663	31.0292	30.6983	30.4683	31.431	28.9722	29.2188	29.1737	29.1813	30	28	31	35	39	34	40	38	32	35	33	35	41	30	26	27	44	38	39	35	21	32	32	31
Q64511	Top2b	31.164	30.8341	30.7892	31.0777	30.5133	31.567	30.1552	31.793	31.7632	31.8578	31.8684	31.9947	31.0572	30.762	31.1935	31.0209	31.504	32.41	32.0487	32.2895	31.7073	31.7569	31.9492	31.7828	75	71	68	70	38	32	41	34	78	76	80	77	60	72	61	69	50	38	43	42	70	78	76	74
Q8BU11	Tox4	25.3218	24.8913	25.15	24.3848	26.9004	27.1961	26.8367	25.3946	25.139	25.8852	25.3345	25.7185	24.6808	25.1583	24.718	23.5976	26.0636	26.8027	25.7845	26.7974	25.3133	25.3584	25.8811	24.9755	4	3	3	2	2	2	3	2	4	3	7	4	3	3	4	5	3	3	2	3	5	6	5	5
P70399	Tp53bp1	25.5606	25.3177	25.1315	24.5867	25.8893	26.7535	25.0544	26.6783	26.4938	26.6216	26.7343	26.632	25.3227	25.2959	25.4706	25.3311	26.974	26.4681	26.4095	26.5859	26.766	26.7601	26.7877	26.7792	19	19	18	13	7	6	7	5	29	30	30	33	13	21	19	20	8	4	5	4	35	33	33	38
P17751	Tpi1	24.2434	24.5463	24.1994	24.0737	23.4212	23.9462	24.0195	25.2297	23.5617	24.4928	23.9823	24.4743	25.1794	24.5476	23.3807	23.848	22.917	26.1999	24.2718	23.7054	24.1657	24.3235	24.852	24.3286	4	5	4	6	2	5	3	3	6	6	5	4	7	4	4	4	4	2	6	3	5	4	5	3
P21107	Tpm3	28.7237	28.9922	28.331	28.3608	27.434	26.8221	27.9266	26.6109	24.865	24.6637	24.4692	25.0011	28.6961	28.7921	28.3509	28.9598	27.5853	25.6784	27.5977	25.55	24.8117	24.6591	24.8504	24.8203	12	13	12	11	8	6	8	6	4	7	7	4	9	12	11	13	3	5	4	4	8	6	7	5
Q6IRU2	Tpm4	28.9198	29.3427	28.7727	28.2214	28.8566	28.8998	29.2466	29.2426	25.6702	25.5027	24.7716	25.7723	29.0858	29.0646	29.4938	29.4407	27.9358	29.0225	28.844	28.8874	25.521	25.8071	24.0831	26.2022	22	22	20	20	10	11	9	9	10	9	8	15	19	22	25	25	11	10	10	11	11	14	7	12
F6ZDS4	Tpr	29.8139	29.5062	29.6467	29.3993	29.2765	29.9047	29.4431	30.1117	29.8771	29.2171	29.5246	29.785	29.9852	29.3744	29.8211	29.4013	30.6004	29.6421	30.3301	29.9657	29.9566	30.1379	30.0721	30.3556	78	74	74	64	51	47	50	46	81	69	77	74	61	65	75	64	34	46	31	43	70	84	80	81
P63028	Tpt1	27.5494	26.9241	27.0192	27.1709	26.6312	25.7313	26.9115	28.0438	25.4885	27.1885	25.8854	26.9641	28.3724	27.3179	26.1403	25.2922	26.3764	26.6447	27.984	25.5656	26.0236	25.7932	26.8555	25.9515	5	5	6	6	5	3	6	5	3	4	5	4	5	5	3	3	5	4	3	5	3	4	2	2
Q6PFR5	Tra2a	26.9023	26.3783	25.8183	25.9146	27.5681	26.3956	27.802	27.3202	26.914	27.5093	27.7776	27.4599	25.5775	26.0203	27.315	25.2718	24.9568	26.5658	24.5827	25.4305	27.5172	26.6854	27.7686	27.3728	5	5	5	4	6	5	5	4	4	4	5	5	3	4	4	4	4	4	3	4	4	5	5	5
P62996	Tra2b	28.2959	27.9384	28.2091	27.9615	30.1294	32.2535	30.5586	31.8321	28.5	28.3675	29.1572	29.1683	27.5131	28.2488	28.802	27.183	31.7852	32.7552	31.701	32.6128	28.7376	28.4367	28.9011	29.0062	11	10	10	8	8	6	7	7	11	11	11	11	6	10	10	9	6	6	4	6	8	11	11	10
Q61510	Trim25	24.5735	24.6793	24.7027	25.0684	23.3403	22.4362	23.0759	22.5051	24.5095	24.0935	24.336	23.9829	24.5744	25.3855	23.7598	24.2753	24.3033	23.0963	22.8725	22.8768	23.5189	24.0236	24.6299	23.7624	10	10	11	10	3	3	3	3	10	6	9	9	11	12	9	11	2	3	3	3	6	10	8	6
Q62318	Trim28	27.4463	27.65	27.3479	27.3996	26.7166	25.8716	26.7557	25.9965	27.4391	27.7937	28.0821	27.913	27.6221	27.363	27.9286	27.3843	26.4792	26.2426	26.4509	26.5478	27.9803	27.9836	27.9118	27.8121	22	22	23	24	14	11	12	12	24	21	26	25	22	23	23	20	12	12	11	12	23	24	24	22
G5E870	Trip12	27.3244	26.9426	27.2119	27.2272	28.7242	27.9791	29.083	27.6031	27.9393	27.7419	28.0905	28.0958	27.307	27.4562	27.7037	27.141	26.6767	29.0737	27.7481	28.9913	27.1696	27.3599	27.7669	27.1923	44	40	40	40	16	13	15	12	45	43	45	49	35	38	35	31	22	10	18	14	29	37	41	33
Q80YV3	Trrap	27.0389	26.3426	26.4801	27.243	25.7881	25.6008	25.5875	25.2583	25.7125	25.6887	25.8367	26.9119	26.341	26.1815	26.761	24.9996	25.3065	26.0515	25.2337	25.3327	21.5248	21.7728	24.9392	22.7064	62	54	55	62	9	4	12	6	41	36	48	54	45	43	44	25	3	2	9	4	5	3	20	2
P68372	Tubb4b	30.3822	30.6633	30.4904	30.294	28.9698	29.0547	28.864	28.4665	30.5429	30.7583	30.552	30.4108	30.209	30.5678	30.1383	30.5775	28.3899	28.454	27.8971	28.7434	30.2756	30.6724	30.6805	30.3769	5	5	6	4	3	3	3	3	6	5	6	5	4	5	4	6	3	3	3	3	4	6	6	5
P99024	Tubb5	27.5484	27.7385	27.3853	27.3533	26.673	25.5186	26.8048	25.6871	27.6775	27.7042	27.5852	27.3247	27.5366	27.4341	27.3551	27.5573	24.6637	21.8012	21.1363	21.5988	27.375	27.8458	27.7845	28.0116	3	3	3	3	2	2	2	2	5	5	4	5	3	4	4	4	2	2	2	2	3	3	4	3
P83887	Tubg1	26.2044	26.079	25.9183	26.5806	22.1301	25.0879	22.6744	25.3284	26.734	26.8851	27.0586	27.2671	25.9773	26.1896	25.9123	25.9828	24.0639	25.3911	24.4095	25.0053	25.8769	26.5985	26.3268	26.2053	12	12	13	15	2	3	3	3	15	14	16	17	14	12	13	13	3	2	3	3	11	16	13	14
Q8BFR5	Tufm	27.5109	27.6238	28.7299	27.9948	27.5066	28.5704	27.3179	27.9728	27.2171	26.9871	26.9083	26.9454	27.1057	28.2934	25.851	27.7686	27.4672	27.5752	28.3005	26.921	27.5223	27.3565	27.5377	26.9976	17	16	20	16	11	10	10	11	14	14	18	13	16	17	10	16	6	6	7	7	12	14	12	15
Q9Z0P5	Twf2	27.4674	27.4262	27.5561	27.5079	24.7505	26.3618	24.8588	26.1631	24.4329	22.9367	22.3195	21.6149	27.1509	27.1733	26.6364	27.2976	25.948	26.327	26.3991	26.6044	25.2301	23.5693	24.3314	25.0117	16	18	16	15	6	3	6	5	7	5	3	4	15	15	14	14	6	7	4	7	5	5	5	5
Q6PAM1	Txlna	23.6814	24.2441	24.4925	23.6182	24.9965	26.6424	25.2299	27.8235	24.2265	24.0976	24.1013	23.8306	24.9374	24.0972	24.7406	24.3863	26.6772	28.0239	26.8602	27.4963	25.0337	24.4404	23.7692	25.1494	6	8	6	5	8	9	6	8	7	9	5	7	8	7	8	8	10	9	7	10	8	4	4	5
Q9D883	U2af1	27.7232	27.6814	27.536	27.1946	28.7149	30.4375	28.0672	30.871	27.9409	28.2083	28.5319	28.8935	26.1366	27.2258	27.7976	27.1205	29.035	31.5085	29.5746	31.7348	28.1794	28.0181	28.2102	27.7031	6	6	6	6	5	3	5	3	6	6	6	6	6	6	5	5	3	3	3	2	5	6	6	6
P26369	U2af2	30.1684	29.8407	29.9603	29.6214	29.4432	28.9649	29.2369	27.4064	29.6841	29.5087	29.4818	29.4714	29.7117	29.8158	29.9452	29.1324	29.2286	27.9607	28.4273	27.4647	29.7599	29.4304	29.833	29.8463	16	16	16	15	9	7	7	5	16	16	16	17	13	14	14	15	8	8	9	8	13	15	14	14
Q6NV83	U2surp	27.7117	27.369	27.422	27.5015	28.1347	29.2811	27.7567	29.3028	28.0001	27.6602	28.0776	28.1509	27.1898	27.4336	28.4327	27.0124	29.3451	29.8852	29.7775	29.9195	28.0381	28.1667	28.3444	28.3999	27	23	22	20	14	12	16	17	29	25	26	26	22	21	25	21	16	17	13	17	26	27	28	29
Q80X50	Ubap2l	24.1942	24.1684	24.3513	22.0323	24.0044	24.5315	23.9739	25.5475	24.8586	24.3029	23.7273	22.6851	24.071	25.2146	19.3922	24.7049	24.4046	24.3713	21.4895	24.435	25.3942	24.3153	25.2976	24.7527	8	9	4	5	2	3	2	4	8	7	8	7	4	8	2	6	6	6	4	6	10	10	8	10
P63280	Ube2i	29.3622	28.9626	28.925	29.4211	26.6498	28.0118	26.3635	27.8409	24.8639	25.5285	25.0283	25.12	29.439	29.4485	28.8213	28.5311	28.6248	27.7512	28.2999	27.7271	25.0731	25.0861	24.7006	24.5674	10	9	10	10	4	6	7	7	6	9	7	8	10	9	10	7	7	7	7	7	5	6	6	6
Q811S7	Ubp1	25.4534	25.3365	24.8724	24.7937	23.7442	24.7822	24.8147	24.3402	26.1008	26.7804	26.0601	25.8897	24.875	25.0544	25.6895	25.0192	22.6926	25.5011	25.0462	25.1601	26.0408	26.0866	26.3241	26.0879	11	8	9	10	7	3	8	4	15	12	10	10	6	11	10	9	3	2	3	2	14	15	10	13
P25976	Ubtf	29.9734	29.8753	29.9964	28.9122	29.3259	30.848	29.2855	30.973	30.0435	29.9327	30.2099	30.2357	29.8181	29.6551	29.5458	29.373	31.3254	30.1599	31.3667	30.6696	30.1838	29.9702	29.908	30.3262	30	27	28	27	27	27	25	22	35	31	36	37	27	29	26	32	21	22	21	19	34	36	35	35
Q9EPU0	Upf1	25.166	25.0774	25.4226	25.5174	24.4983	24.5599	25.0248	24.5027	25.9224	26.1905	25.6603	25.7586	25.7387	25.5226	26.048	25.7811	24.0051	24.9999	24.4261	24.8626	26.1481	25.7782	25.8157	25.5219	23	26	21	22	8	10	8	6	24	27	26	24	15	24	24	24	13	9	6	8	23	29	24	25
Q9CZ13	Uqcrc1	24.1683	25.5774	25.4658	27.4904	23.4476	24.532	25.117	25.8627	24.3934	24.1324	23.1012	24.1112	25.5109	24.7471	23.2222	24.6537	24.6953	25.0147	26.3605	24.8931	20.8664	23.4113	23.9149	22.9619	9	10	11	12	4	4	5	6	10	7	4	9	12	9	6	8	3	3	4	3	2	5	6	5
Q9DB77	Uqcrc2	25.7974	26.2532	26.0937	27.7439	26.0855	25.1092	25.5174	25.8342	26.3552	24.7881	25.1264	25.7107	26.1856	25.8527	23.2784	25.2201	23.7794	23.6978	27.6655	23.8271	23.3283	24.3846	25.5843	23.5362	7	9	10	12	6	6	5	8	6	8	6	6	9	8	2	8	9	8	8	8	5	4	5	3
Q91W36	Usp3	25.4361	25.1888	25.3708	25.3147	24.8122	25.1642	24.8042	26.2637	26.0607	25.9132	26.4689	26.3981	25.2507	25.173	25.6844	25.2846	26.1777	28.2341	26.8514	27.8298	26.0142	26.0711	26.6909	26.4546	17	16	15	17	7	5	9	6	20	19	19	18	13	15	15	12	9	9	6	8	12	18	17	16
Q3TIX9	Usp39	28.4058	28.0399	27.8672	28.4816	26.2849	24.8888	26.4583	24.8583	28.4825	28.2	28.5178	28.8888	28.5333	28.3693	28.692	28.3601	25.8209	26.0178	25.285	26.3191	28.4595	28.6517	28.6096	28.736	18	17	19	18	14	11	15	10	18	17	19	17	16	19	16	18	13	11	11	11	13	18	17	16
Q6A4J8	Usp7	25.222	25.5341	25.4531	25.4902	23.5815	23.6677	23.5476	23.6056	26.1324	25.9612	26.1276	26.2116	25.0024	25.4968	25.2544	25.2759	24.5276	24.3811	24.9815	24.9863	25.4173	26.2087	26.3021	25.7851	20	20	21	21	4	2	6	6	22	20	23	20	14	15	12	16	7	7	6	5	16	19	18	16
Q640M1	Utp14a	26.251	25.8412	25.5142	24.4459	26.3725	28.4755	26.2398	26.911	26.2515	25.1817	25.8825	25.9766	26.0363	25.838	25.2946	25.5822	26.2548	26.8521	26.706	26.3874	25.8232	26.1534	26.6535	26.2547	14	14	11	10	8	5	7	9	17	14	12	13	10	14	9	15	8	7	6	7	12	18	9	16
Q8C7V3	Utp15	25.3503	25.1363	24.9398	24.8334	24.8167	23.8656	24.9503	22.4189	26.1318	25.4103	26.291	26.4297	25.2752	24.954	24.4546	24.2934	22.7067	19.9627	20.7061	20.4005	25.2915	26.3883	25.6293	25.8381	14	12	15	14	5	6	5	4	14	12	16	14	10	9	13	11	4	3	3	2	9	15	13	12
Q5SSI6	Utp18	26.2591	25.9502	25.8052	26.0189	27.4768	26.6922	25.4562	25.9979	26.9068	26.7457	26.695	26.6458	26.4606	26.0047	25.8568	25.7874	23.9787	25.423	25.1668	25.3213	26.8185	27.0399	27.1517	26.4122	14	15	15	14	5	5	6	5	15	14	14	14	10	14	12	13	7	8	6	7	11	14	10	13
Q8BTT6	Utp25	25.5295	25.3858	25.3968	25.1146	25.6278	23.9798	26.0565	23.882	26.0196	26.2407	26.1685	26.4261	25.4612	25.3776	25.4418	25.5119	25.0535	25.2098	24.8976	25.8117	25.3103	26.0812	25.9788	25.8285	15	16	16	13	7	3	5	2	20	19	17	20	11	15	12	10	6	4	5	3	12	16	18	17
Q8R2N2	Utp4	25.2705	24.574	24.8455	25.1524	22.6627	24.4843	22.4647	20.9783	25.9002	25.4702	25.6484	25.8759	24.2935	24.9427	24.5705	24.5265	24.5201	23.9815	25.1627	23.7518	25.2655	25.9585	25.5799	26.1026	13	12	11	13	3	4	4	6	12	11	14	16	5	6	12	7	7	4	9	3	10	14	14	11
Q9WV55	Vapa	26.5244	26.4759	26.7777	26.7174	25.5029	26.2643	24.9452	25.4016	26.4393	26.8743	26.6501	26.8804	26.5759	26.6133	26.1609	25.6268	23.2333	23.9947	23.4705	23.9322	26.1834	25.9029	26.2941	25.8568	8	8	6	8	3	2	3	2	6	7	6	6	6	6	5	5	3	2	2	2	4	5	6	5
Q9Z1Q9	Vars1	25.7027	25.9004	24.8102	25.6257	24.9442	25.9071	24.4472	26.5495	25.6733	25.7166	25.4119	25.6208	26.8149	25.4861	25.7747	25.302	25.472	24.8166	26.4246	25.1323	22.8008	25.7572	25.7491	25.368	23	20	17	25	6	6	8	5	23	19	18	22	23	20	18	15	8	4	9	6	4	20	17	11
P70460	Vasp	30.1495	30.2808	30.2619	29.3016	28.9575	31.6101	28.4157	31.0831	29.3927	29.612	29.4833	29.7915	29.6726	30.2276	29.9268	30.3947	30.7788	29.7966	31.1727	29.8405	30.2642	29.833	29.7146	29.9798	16	17	17	17	13	11	13	13	15	16	16	13	17	17	17	17	12	13	12	12	15	16	16	16
P27870	Vav1	26.1703	26.5875	25.6971	26.3669	21.3074	21.2871	21.4201	23.5353	25.4569	25.7994	25.7502	25.7559	26.3077	25.7937	26.6517	25.8531	20.7495	20.5488	24.0753	21.0694	25.1036	25.4952	25.6681	25.0148	16	19	18	20	4	2	2	3	17	15	17	15	16	15	17	16	2	2	4	3	12	15	14	15
Q64727	Vcl	24.6765	26.0488	25.0774	25.3369	25.6768	27.3271	25.9637	27.3942	24.2526	23.974	24.7262	24.3704	25.8963	24.9197	25.6554	25.4576	25.7392	26.3366	26.9075	26.0025	24.2202	23.924	23.531	24.3025	10	18	20	18	11	8	10	9	12	10	8	8	14	18	14	16	9	8	13	8	11	7	7	10
Q01853	Vcp	28.026	27.9255	28.1474	28.3063	27.4514	27.1967	27.0224	26.8291	28.692	28.6631	28.7793	29.0849	28.3675	28.32	28.2365	27.822	27.2731	27.7279	27.8572	28.0025	28.7274	28.7915	29.1603	28.9502	29	30	33	39	15	18	17	16	39	39	41	41	35	31	30	28	17	11	15	13	32	39	42	41
Q60932	Vdac1	28.1207	28.4624	28.8027	29.643	27.3172	26.7256	27.2048	27.0569	27.6497	26.9663	26.8428	27.1301	28.8703	28.9136	27.1782	28.0059	25.5241	26.1228	25.6509	26.0724	26.6256	26.7793	27.1197	26.0944	16	18	18	19	9	8	8	8	15	14	13	13	16	18	10	14	8	5	7	6	9	13	12	10
Q60930	Vdac2	28.5592	28.9578	29.4548	30.2734	27.9957	28.047	28.0561	28.0816	28.8135	28.2161	28.133	28.4877	29.5522	29.3076	27.822	28.8104	27.3146	26.1801	28.0776	26.7609	27.9422	27.9304	28.3326	27.5565	16	16	16	16	11	10	10	8	15	12	13	13	16	16	14	15	8	7	8	8	12	12	13	11
Q60931	Vdac3	27.1019	27.3372	28.0174	28.9243	26.6234	26.4678	27.0471	26.2544	27.492	26.7862	26.6701	27.1769	28.3263	27.8927	26.5107	27.4299	25.2999	25.0047	24.1882	24.6651	26.5631	26.7466	26.993	26.177	14	13	14	13	7	6	7	5	13	12	12	13	13	14	9	11	6	6	6	5	10	12	12	10
P20152	Vim	31.0792	31.0504	31.0007	31.4446	30.8539	30.8916	30.7642	30.4332	29.6709	29.05	28.7644	28.6637	31.7879	30.7189	31.8207	30.7056	31.3168	31.4957	32.3427	31.1248	30.8457	30.2336	29.8281	30.5443	27	27	26	25	21	22	24	24	24	19	21	19	24	24	27	26	17	17	19	16	22	22	25	25
A2AIV2	Virma	25.0935	24.918	25.1558	25.3283	21.0783	25.0219	23.7432	23.2101	25.9627	25.3038	25.4702	25.1976	25.2778	24.8209	24.8497	23.8073	24.5621	23.784	25.8392	24.8203	24.2924	24.2795	25.7721	23.396	17	17	17	20	3	4	4	5	20	20	23	21	14	15	10	10	5	4	4	4	13	16	19	7
Q91W86	Vps11	24.8874	24.8016	24.8649	25.1128	24.995	25.646	24.3727	24.5296	24.6842	24.8951	25.0644	25.0537	24.7214	25.0669	24.785	24.8804	21.7278	25.3533	24.6103	22.1999	24.88	24.4532	24.9682	24.6978	18	19	24	20	6	4	4	6	17	17	21	18	13	21	12	12	4	3	3	3	11	13	15	10
Q5KU39	Vps41	24.4939	24.5056	25.0794	25.0038	23.5433	25.4427	24.6519	25.3106	24.5443	24.3289	24.5644	24.418	24.4654	24.5327	23.7047	24.5626	24.2955	24.5158	25.0277	22.9481	24.8282	24.0655	24.5573	24.7005	14	18	13	17	4	4	4	4	15	10	15	13	13	15	7	4	5	5	5	5	8	8	10	11
Q80X41	Vrk1	29.2234	29.1949	29.0971	29.4618	28.6993	29.2327	29.2122	29.514	30.0967	30.1806	30.1563	30.3336	29.4648	29.4702	29.5414	28.9486	29.5841	28.8127	29.4099	29.5105	29.6024	30.1064	30.1597	30.0995	20	18	19	16	15	12	16	13	21	23	21	22	19	19	17	20	12	16	13	15	22	21	20	23
Q8BN21	Vrk2	25.4559	25.096	25.4865	25.4269	25.4548	23.1343	24.4596	23.036	24.2589	24.8881	25.0834	25.5083	25.6698	25.1464	24.832	25.0389	21.2826	19.7419	21.88	20.8467	23.0338	24.9814	24.4963	24.3617	11	10	11	9	5	3	4	4	9	8	9	10	9	10	8	8	4	3	6	2	5	11	7	7
Q8K3G5	Vrk3	27.7056	27.5567	27.4659	27.7814	26.6858	27.5091	26.949	27.2218	28.1603	27.8975	28.1581	28.3298	27.2163	27.5157	27.7246	27.5635	26.4415	27.832	26.2473	27.398	27.7231	28.0652	28.3614	28.0033	18	16	18	18	7	6	8	6	18	19	20	18	18	18	19	19	10	7	11	7	19	19	16	19
Q65Z40	Wapl	26.125	25.8309	25.6037	26.2976	26.1752	21.8969	26.3837	21.9228	26.5958	25.7123	25.5681	25.3436	25.9308	25.9689	26.2009	25.179	26.6048	27.5896	25.805	25.8833	25.8567	26.2535	26.8304	26.3951	20	20	18	15	4	5	4	5	24	18	19	20	15	20	11	12	8	8	6	9	16	23	23	22
P70315	Was	26.2519	26.9022	26.4674	26.669	26.3007	25.9447	27.0301	26.6703	25.8328	25.7698	25.804	25.3634	26.8417	26.8534	26.4532	26.5279	26.3284	26.0745	27.5615	26.0912	26.3005	25.8177	25.7396	26.0619	11	11	11	12	8	6	8	6	10	8	8	9	6	10	5	12	7	9	7	7	11	12	10	14
Q8BH43	Wasf2	25.3169	25.2037	24.8938	25.1864	23.6674	25.0955	24.4755	24.6577	24.976	24.3826	24.02	24.5145	25.7126	25.2815	25.3296	25.2854	23.9164	23.4017	24.1737	23.9461	25.781	25.3645	25.2309	25.7002	7	7	6	6	3	2	4	4	6	4	4	5	7	7	7	8	3	3	3	4	7	7	5	6
Q923D5	Wbp11	27.7806	27.7674	27.3482	27.2081	26.7138	29.7982	26.9245	28.0604	27.8441	27.9431	27.8655	27.5852	27.522	28.0534	26.9127	27.7161	28.0585	28.7962	26.0127	26.5416	28.3342	27.6861	28.419	28.8919	19	15	16	10	11	6	11	10	16	12	11	8	12	19	11	13	15	12	12	12	15	18	14	16
O88342	Wdr1	29.3344	29.342	29.5153	29.4551	27.2468	29.338	27.4709	28.8846	29.9317	30.3103	29.9826	29.9766	28.5596	29.6135	29.4293	29.3409	29.1276	28.1798	28.3917	28.111	30.6373	29.9171	29.597	29.9478	27	26	29	28	11	9	14	13	28	29	27	27	26	28	26	27	12	10	10	10	25	28	25	25
Q9JJA4	Wdr12	24.0012	24.1053	23.3716	23.8557	24.3115	24.726	23.9348	24.3383	24.3699	24.5543	24.4235	24.545	23.7525	23.6827	24.3125	23.8287	24.0884	25.0899	24.6431	23.8849	24.5778	25.1354	24.6952	24.7799	7	6	7	6	3	3	3	2	6	6	8	8	4	6	7	5	2	2	2	3	4	6	6	7
Q8K4P0	Wdr33	26.5233	26.6527	25.5528	25.1773	27.8238	28.4016	28.1385	28.8551	26.883	26.8882	26.9182	27.1649	25.1519	26.1479	26.3599	25.7614	26.929	29.0751	28.6658	28.5307	27.5928	27.0193	27.395	27.2145	17	15	15	13	11	9	13	10	23	23	19	15	9	16	13	15	16	14	9	13	17	18	17	18
Q8CBE3	Wdr37	24.4382	24.3378	24.3564	24.5174	23.2601	24.3167	23.2061	24.6971	24.6036	25.1486	24.5004	23.7619	24.2987	24.7293	24.4788	24.7473	24.7551	24.5489	25.1138	24.3502	24.795	24.5371	24.4712	24.8665	7	8	9	7	3	2	3	2	8	8	8	6	8	7	6	6	2	2	2	2	7	7	8	5
Q6ZQL4	Wdr43	27.511	26.8523	26.974	27.1522	25.6614	28.8429	25.4278	28.3742	27.9533	27.862	27.8295	28.0875	27.3295	27.0236	27.3986	27.2527	27.454	27.1555	28.8195	26.9497	27.64	28.3572	27.648	27.7281	19	18	18	19	4	6	6	9	22	19	22	22	14	16	16	14	7	8	8	8	16	22	21	19
Q9Z0H1	Wdr46	25.5295	25.2415	25.1997	25.7264	24.8228	24.1699	24.0742	22.9524	26.1721	25.7222	26.3302	26.4162	25.3189	25.4738	25.6894	25.3769	25.108	24.4409	25.4272	22.4476	25.9015	26.2265	25.552	25.8099	12	12	11	10	5	4	3	4	14	16	14	15	11	11	11	10	2	2	4	4	10	15	11	13
Q8BH57	Wdr48	24.0697	24.3077	24.1317	24.3518	24.0465	21.4954	23.8305	24.4242	24.488	24.3596	24.271	24.2865	24.6491	24.2393	24.1578	24.3888	24.1291	24.2818	24.4115	24.313	24.5037	24.0744	24.5138	24.303	5	5	5	6	2	2	3	3	8	11	9	7	4	6	7	7	3	4	4	5	8	6	4	6
P61965	Wdr5	27.1341	27.1939	27.1699	27.5116	26.3184	27.0096	26.2219	25.7287	27.9312	28.3582	28.4229	28.2168	27.9158	27.4447	28.1622	27.0859	27.0571	26.2135	26.3698	25.57	28.2571	27.9911	27.8551	28.602	14	12	13	11	6	4	8	7	14	14	14	13	10	13	13	11	5	6	5	6	10	14	15	11
A6PWY4	Wdr76	25.7822	25.5315	25.5659	25.2845	25.4897	26.8586	24.8809	26.0359	26.2409	26.1252	26.1828	25.9185	25.432	25.3596	25.8632	25.3675	26.8379	25.7927	26.418	25.9488	26.4602	26.1255	25.9438	26.2926	10	12	8	11	6	7	8	6	11	10	10	9	10	10	8	8	6	6	6	7	9	8	10	9
Q8BFQ4	Wdr82	26.2416	26.2601	26.4741	26.5073	26.3654	28.8308	26.5188	29.0001	27.2134	27.5554	27.3388	27.7129	26.3691	26.3197	26.6118	26.4246	28.638	28.6541	28.1804	29.2915	27.3084	26.8647	27.6996	26.8329	13	11	12	12	5	7	5	7	14	14	13	13	13	13	11	11	9	6	8	7	9	15	12	12
Q9D0R9	Wdr89	26.2112	25.7298	25.3438	25.7807	23.5306	24.9412	22.9516	24.5548	26.5089	26.8637	26.5904	26.3151	25.2254	25.7082	25.7921	25.2148	24.6438	26.3448	26.028	24.994	26.8277	26.6661	26.0631	26.2147	9	10	10	10	4	5	3	3	13	11	11	11	9	10	13	8	5	4	2	4	10	11	11	11
Q8K1I7	Wipf1	25.5216	25.0632	25.9785	24.5655	23.2215	23.0298	23.1574	23.011	24.5024	24.9878	23.5964	24.2009	23.2636	26.6192	23.0021	25.5356	25.0298	24.3997	24.981	24.7902	25.3463	25.3376	24.4955	25.3669	10	8	10	7	4	3	4	3	6	6	6	7	5	10	3	10	3	3	3	3	8	8	4	6
O88286	Wiz	24.6519	24.1865	24.4027	23.9235	24.7021	26.8686	24.2553	26.6259	24.799	24.7253	24.4976	25.3989	25.1927	24.7155	24.9126	24.2062	27.4219	27.6412	28.5262	27.2228	25.3136	25.0894	24.9598	24.8726	8	8	10	6	2	8	8	9	9	8	6	5	5	8	6	11	8	11	9	12	14	10	11	12
Q9ER69	Wtap	24.2431	24.5931	24.2656	24.3722	24.8956	25.5729	25.4052	26.3088	25.2785	25.1269	24.4833	25.0393	25.0502	24.8007	24.5198	24.0803	25.087	27.2511	24.9964	27.2303	25.6576	25.1325	24.6288	26.1561	9	7	9	7	4	2	4	5	7	8	9	6	6	8	8	4	2	6	2	5	7	9	9	5
Q9DCD2	Xab2	26.7871	26.5832	26.3117	26.7724	26.5214	25.2878	26.4019	25.5804	24.9878	24.6918	25.4321	25.5083	26.4883	26.5826	26.8654	26.1335	26.4031	26.7244	25.7538	26.3649	23.7311	24.4912	26.0825	24.571	12	12	14	13	8	9	9	7	8	4	8	7	11	13	16	15	9	9	7	7	3	6	12	5
Q60596	Xrcc1	26.4735	26.3248	26.5035	25.8799	26.9538	28.1039	26.8694	28.3405	26.7582	26.9431	26.886	27.2028	25.6418	26.4325	26.1463	25.6801	27.3893	28.7084	28.0208	28.3419	26.9813	26.796	27.1391	26.8226	8	10	9	9	7	6	7	4	12	9	10	10	6	12	11	12	7	6	5	6	13	11	10	13
P27641	Xrcc5	24.9188	24.6733	24.6358	24.7025	22.5146	24.045	22.0347	22.5714	24.406	24.0618	24.4474	24.2176	25.1264	25.5842	24.932	26.0487	24.4802	21.1107	24.4457	24.6649	24.7935	24.4188	24.7369	24.1674	18	17	16	16	3	4	3	4	10	12	11	13	13	16	11	19	7	2	5	4	12	14	13	11
P23475	Xrcc6	25.2547	25.1472	24.832	24.3367	23.6359	24.2211	23.692	24.2717	24.0228	24.2831	23.7503	24.2275	25.13	25.4532	25.2254	25.7496	24.9504	24.9569	24.1402	24.6629	24.4198	23.8984	24.2032	23.8738	10	13	9	12	4	6	6	4	7	8	7	10	11	13	10	13	8	6	6	6	7	8	9	9
Q9DBR1	Xrn2	27.6091	27.4491	27.3994	27.5088	26.3053	27.7897	27.83	28.4741	27.7104	27.6298	27.5424	27.7317	27.8407	27.7666	27.4371	27.2916	27.7433	28.4194	28.0098	28.6653	28.0268	27.7652	28.1195	27.9467	28	28	27	25	9	9	10	11	32	29	32	30	24	28	24	25	14	15	10	14	29	29	31	30
Q91WQ3	Yars1	27.2149	27.0823	26.9328	27.107	27.033	27.5295	26.9931	27.5559	26.4755	26.4625	26.4285	26.7715	27.5221	27.168	28.1842	27.4331	27.4529	27.6615	28.1132	28.5078	26.5908	26.2447	26.6606	26.6877	22	23	20	20	15	14	17	16	20	18	20	21	18	21	20	19	15	16	14	15	16	18	17	16
Q9R0I7	Ylpm1	26.3437	26.1337	26.0604	25.3255	26.5464	27.0166	26.0863	27.895	25.9572	26.3495	26.2209	26.0781	26.541	26.206	25.9976	26.1943	27.6632	27.4628	27.354	27.8943	26.6432	26.1243	26.4214	26.7303	16	14	17	13	8	10	10	9	22	19	21	18	12	20	18	17	13	14	11	11	23	20	23	23
E9Q5K9	Ythdc1	25.8279	25.2435	25.3993	25.7571	25.9333	27.7496	26.0541	28.0358	25.4559	25.7363	25.9374	25.8374	26.308	24.1543	26.5851	26.5868	28.0148	26.9055	27.8215	27.4347	26.305	26.0035	26.0113	26.3761	6	7	7	6	3	5	4	4	6	7	6	6	4	5	4	5	5	5	5	5	5	6	5	5
P63101	Ywhaz	28.3185	28.3665	28.3324	29.0255	29.8034	29.8824	30.2779	29.6696	25.3369	24.2037	25.2449	24.0038	28.5393	28.8624	28.8383	28.8194	29.2533	29.9114	30.0089	29.8589	23.7799	24.7523	24.1112	23.9297	10	10	10	12	5	5	5	6	4	2	5	3	11	11	10	8	5	6	5	6	2	4	4	3
Q00899	Yy1	28.4744	28.4176	28.0955	27.4174	28.4778	29.8157	27.6604	30.6466	29.2364	29.4279	28.9829	28.8601	28.2978	28.1131	28.3386	28.3461	29.7225	29.4078	29.7541	29.1797	30.0652	29.3561	28.8064	29.2949	16	12	11	9	9	8	9	8	16	17	15	16	13	12	7	9	8	7	7	8	13	17	13	12
Q08376	Zbtb14	24.7355	24.814	24.7092	24.4164	26.5648	25.0746	21.0704	24.9426	24.7128	24.9169	24.414	24.452	24.3023	24.5277	21.4997	18.9269	20.7418	21.5193	20.2557	21.4922	25.3837	23.9317	24.5296	24.8951	6	5	3	4	3	4	3	3	7	6	3	3	4	5	2	2	2	3	3	5	3	6	5	6
Q6NZF1	Zc3h11a	27.0544	26.7599	27.2509	26.6161	26.352	26.9114	25.5767	27.3135	27.1552	27.0497	26.8919	26.7502	27.1932	27.0911	27.1337	26.8474	27.2223	26.6649	26.7749	27.4488	27.6883	27.2875	27.6153	27.6442	15	16	16	10	11	11	11	10	18	18	16	16	15	14	8	12	15	16	12	12	23	20	18	20
E9Q784	Zc3h13	23.8136	23.9554	23.597	24.5141	26.4243	27.1981	26.1336	27.7106	24.9773	24.3162	24.2703	25.3492	20.1619	24.2316	24.4605	25.0017	27.2163	28.3804	25.7069	28.1482	25.3906	24.7863	24.3566	24.9398	8	9	7	4	8	9	7	8	6	10	10	8	3	7	7	5	8	10	7	11	7	10	8	10
Q8BJ05	Zc3h14	25.4525	25.4069	25.5582	24.205	27.4304	26.837	25.4051	27.6738	26.2246	25.7972	26.0571	25.5028	25.4666	25.6406	24.8818	24.7833	27.0086	28.0227	27.284	28.1992	26.7446	26.4453	26.6468	26.3918	12	11	13	9	5	7	7	6	14	12	15	10	8	12	10	13	7	8	6	12	14	16	15	12
Q6ZPZ3	Zc3h4	25.9218	25.7765	25.6585	24.76	26.8267	26.7967	26.1821	26.7024	26.221	26.2261	26.4331	26.4265	25.7069	26.0749	25.9914	25.6244	26.9828	27.9956	26.0278	27.5651	26.1907	26.1003	26.1184	26.5107	11	11	11	7	6	6	6	7	17	17	16	13	8	14	12	15	6	8	4	8	17	16	17	17
Q3UPF5	Zc3hav1	24.6478	25.3565	24.6747	24.5517	20.5732	23.4378	21.5191	24.4853	24.9317	24.906	24.7237	24.992	24.5959	24.9357	24.9429	25.5847	25.144	23.2974	24.6406	23.193	24.9989	24.6688	24.7432	25.1191	15	14	15	11	2	3	2	6	14	14	11	11	13	13	11	14	9	3	5	3	13	14	13	12
Q80YV2	Zc3hc1	24.2402	23.8291	24.0611	24.1214	25.123	24.1997	24.4592	24.4151	24.5022	24.4165	25.0404	24.8555	24.3891	23.6389	24.1568	23.7491	20.9698	24.8708	21.0112	26.0747	24.4862	25.0984	24.8319	25.0092	12	11	10	10	4	2	4	2	13	10	10	11	8	10	9	9	2	3	2	3	10	10	11	11
Q8C0C0	Zhx2	24.0267	23.3489	23.8068	23.542	23.6575	24.1956	23.7054	24.795	24.5692	24.0171	24.3291	24.3567	23.6821	23.7987	24.0039	23.0189	25.2164	24.6497	24.9181	24.4299	24.1452	24.3717	24.2808	25.1656	10	6	8	6	6	5	5	6	10	6	6	5	7	7	4	5	4	4	5	4	10	9	6	7
O70230	Znf143	23.131	22.5299	23.2801	23.854	27.2656	27.0735	27.104	26.9084	24.6533	24.9459	24.4493	23.9977	19.9009	24.6657	24.2466	24.7108	26.5485	27.3516	27.2638	27.1401	25.8061	24.5074	25.4435	24.5857	7	6	6	3	3	2	3	2	9	9	8	7	3	4	4	5	3	2	3	2	9	7	5	8
Q9JMD0	Znf207	28.7001	28.3969	28.449	27.8993	27.7119	29.0633	27.4467	27.5668	29.1789	29.4881	29.2397	29.2353	28.2827	28.0939	29.0543	28.3793	28.4726	29.2264	27.6332	29.2033	29.7485	29.3113	29.5868	29.3158	10	10	8	10	5	5	8	7	11	11	10	11	8	9	8	8	5	6	5	6	8	10	10	9
Q69Z99	Znf512	27.4344	27.2654	27.4839	26.6877	26.8977	28.1052	26.7637	27.9087	27.2268	27.5254	27.4644	27.6468	27.6618	27.1208	27.4007	27.0573	28.3316	28.6809	27.5557	28.6804	27.5483	27.3794	27.5856	27.7269	18	15	17	17	7	7	7	7	21	18	21	19	14	16	16	17	8	9	6	9	18	21	20	20
Q8BHZ4	Znf592	24.2845	23.9419	24.1588	23.8804	24.5959	21.8081	24.6482	23.3331	25.4548	25.4862	26.0227	26.3854	22.7799	23.9255	24.9248	23.9206	22.5715	24.7544	24.6776	24.6626	25.8746	25.8781	25.6745	25.483	18	12	15	12	5	5	5	5	20	19	23	24	7	9	17	9	7	4	6	4	14	19	21	18
Q61464	Znf638	27.184	26.6281	26.87	26.3187	26.0393	28.0077	26.898	27.9196	27.3863	27.5468	27.7301	27.8894	26.9312	26.5548	27.5587	26.6798	26.9045	27.9428	27.434	28.0733	27.6328	27.2166	27.409	27.5705	36	28	27	24	9	12	10	13	35	34	32	27	20	28	20	19	13	13	10	12	31	34	32	30
Q0VEE6	Znf800	23.2311	22.5637	23.6084	24.0696	23.0764	25.8411	23.7549	25.121	23.5147	24.0548	24.6224	24.5142	24.3698	23.469	24.6743	23.2061	22.7339	22.5851	25.245	22.4864	23.0123	23.6707	23.8426	23.1087	5	6	6	4	7	4	7	5	5	4	8	8	3	6	3	2	3	2	3	2	2	7	5	2
Q9R020	Zranb2	25.3955	25.9025	25.6169	24.8356	27.4039	28.5046	28.0728	28.3065	25.2616	25.7703	25.1787	24.7149	25.6255	25.7996	24.9616	25.8876	28.7034	28.5401	28.6843	28.5145	26.0833	25.5612	24.8039	25.7451	5	4	4	4	5	4	4	4	5	6	5	5	5	6	5	6	5	5	5	6	7	6	5	5
Q9JKX4	Aatf	24.5636	24.4113	24.5181	24.18	23.687	20.6202	24.1573	24.3145	24.2831	19.1409	23.5036	23.6741	24.5894	24.2777	24.7324	24.5441	20.9243	24.8579	22.1645	24.909	24.2647	24.2062	24.3547	24.5088	11	11	9	6	2	2	4	3	6	4	5	5	7	12	6	8	2	3	1	4	7	8	7	7
P31230	Aimp1	24.4483	24.8167	23.5955	20.1616	24.192	22.7791	23.905	21.4987	25.6428	25.2033	24.7987	24.6885	24.1494	23.8271	24.0232	24.6295	22.9725	24.1162	22.4378	22.9467	25.28	24.99	24.5774	25.5215	5	5	3	1	6	4	6	3	5	6	5	4	6	2	5	5	2	3	2	5	5	4	4	5
Q99J72	Apobec3	25.1152	25.3629	24.8863	25.1083	24.8418	24.8073	24.9094	21.9448	24.2986	23.9515	23.9582	24.3422	24.377	24.7427	23.8885	25.0217	24.074	23.9622	24.9261	24.1389	22.4335	24.29	24.3828	24.169	12	14	12	12	5	3	5	1	10	6	8	8	8	10	10	11	3	3	3	2	3	8	7	5
Q8CFQ3	Aqr	26.5716	26.5978	26.2295	26.7457	23.4054	21.5077	19.4752	22.3375	27.5054	26.7212	27.7251	27.9132	25.8628	26.1263	26.23	25.322	22.9201	22.2168	19.0693	20.4193	26.2138	26.1068	27.8227	25.9346	36	34	30	36	3	3	4	2	38	35	42	41	27	29	35	25	4	1	2	2	21	33	37	24
Q3UIA2	Arhgap17	26.0601	26.3067	25.9867	25.8852	24.1238	25.0809	23.4329	24.3938	25.5564	25.849	24.9047	24.5212	25.8574	26.2579	24.7504	25.8844	24.001	20.8059	25.5284	24.8215	25.9119	25.5887	25.1192	25.244	19	18	18	15	2	3	2	2	15	16	13	9	12	20	11	16	4	0	4	2	17	16	14	14
Q9R0Q6	Arpc1a	24.9372	24.9614	25.483	24.8064	23.6103	23.3981	23.5028	23.2701	25.9969	26.3325	26.1167	26.4168	25.6283	25.2115	26.5565	25.7334	22.092	24.4032	21.5263	22.5043	26.611	26.3405	26.6292	26.1273	9	10	11	8	2	2	3	1	9	11	8	10	6	11	14	12	2	2	3	4	11	11	10	13
Q9JM76	Arpc3	28.685	27.7303	28.4734	28.6999	27.6037	28.2464	27.9321	29.0532	23.1446	23.7105	20.0187	22.7376	27.8225	29.2208	29.2432	28.3423	28.6312	28.0264	28.3572	27.3261	22.6872	22.4335	22.9239	22.0463	7	7	7	7	3	3	3	2	3	3	1	2	5	6	6	6	3	3	3	3	4	3	2	2
Q91YI4	Arrb2	26.5013	26.7854	26.3797	26.9515	23.4826	24.8624	24.6778	25.9277	26.8232	27.5324	27.2376	27.4568	26.5812	26.599	25.9792	26.6883	25.5565	24.4981	26.3563	23.8996	27.1568	27.0077	27.1538	26.7358	23	22	21	21	4	3	3	1	20	20	21	20	18	20	14	15	5	3	2	5	18	19	14	19
O35143	Atp5if1	21.2378	21.1428	23.8437	21.5496	30.5143	30.4359	30.5877	30.7815	24.0011	22.2714	21.8889	21.7086	24.6614	21.2671	21.2355	25.7252	26.6002	27.1198	30.3399	29.9355	23.012	23.8883	21.7063	23.5195	3	3	3	3	3	4	5	5	3	3	3	3	3	3	3	3	2	3	3	3	3	3	0	3
Q60739	Bag1	24.2246	24.218	23.4675	23.0963	24.3426	25.9282	23.4712	24.6553	23.8941	23.4559	23.7265	24.2861	24.694	23.7456	24.5858	23.6561	24.4353	24.8302	19.5803	24.352	23.0314	24.0642	24.947	24.2614	4	5	4	5	4	4	3	4	5	4	3	5	5	4	4	4	2	3	1	4	4	5	3	4
Q9D287	Bcas2	28.2299	27.4322	27.4236	27.4398	25.1626	24.2711	25.51	26.502	22.2079	21.5093	19.2333	21.0632	27.7372	27.8091	27.8093	27.1059	25.5731	26.8034	26.0295	26.6816	21.9871	20.8849	21.4552	21.9561	11	11	11	10	7	7	8	7	5	3	1	3	10	11	10	10	8	6	4	6	2	2	4	3
Q9QUN3	Blnk	23.7037	23.2533	23.0987	22.2306	23.903	24.4371	24.7211	24.3859	23.307	23.1714	22.618	18.1647	22.5237	23.9777	22.2097	23.9097	23.8672	23.6021	22.4258	22.2492	25.1077	23.7144	23.1201	24.0066	2	5	3	3	4	2	3	2	5	4	3	1	4	4	2	5	2	3	3	2	4	4	4	4
O88665	Brd7	23.5475	23.1937	23.0212	20.0122	23.5913	24.204	23.3299	23.6201	24.4546	24.3413	24.1981	23.9717	20.8941	22.784	23.1553	23.2666	24.4144	24.7422	24.2977	24.5731	24.3498	24.7069	24.9653	24.5118	5	5	4	0	6	7	4	5	9	9	10	8	4	4	5	3	4	2	2	2	5	9	8	5
Q8R3B7	Brd8	24.4361	24.2334	23.7192	23.5449	23.6749	24.2274	21.4508	24.3244	23.9113	24.073	24.1146	23.8716	24.6526	23.7876	24.5151	23.225	21.7171	24.3158	23.0632	24.342	23.8312	24.1774	24.4783	24.359	10	7	8	6	3	2	2	2	9	6	9	9	8	9	9	7	0	2	3	2	9	11	14	11
Q3UQU0	Brd9	23.1105	22.5014	22.3731	22.3931	21.1411	21.746	22.2377	22.5033	23.8757	23.399	23.6946	23.4626	23.2518	22.1996	22.2892	22.3441	20.4816	21.8439	20.1724	23.3857	23.4225	23.806	24.143	23.8816	4	3	2	3	3	4	3	3	6	6	5	5	3	3	5	3	3	1	2	2	6	6	6	4
B2RRD7	Brpf1	24.0649	23.5975	24.0172	23.7703	23.4241	24.49	21.5579	25.2587	24.4408	24.7129	25.2419	25.3891	24.0868	24.0263	24.4712	23.8654	23.5215	21.3174	23.4488	22.9187	24.5229	24.9577	24.4216	24.5569	7	6	7	6	2	3	1	3	8	9	9	11	5	7	6	7	5	3	4	3	8	10	7	9
Q9CY21	Bud23	24.998	25.2087	24.7711	25.4174	26.0995	22.2515	25.9107	21.7888	26.097	25.8597	25.1539	25.0079	25.8501	25.4091	23.6478	25.5955	25.1349	21.1503	20.1069	22.8485	26.2142	25.7858	25.3089	25.5728	3	3	2	2	3	2	3	2	6	6	3	4	2	3	3	5	2	2	0	2	5	5	4	4
Q6PGH1	Bud31	28.7502	28.646	28.715	28.6186	29.5153	29.5468	29.2331	29.014	25.5331	25.5746	25.4108	26.7783	28.871	29.1808	28.4423	28.8577	28.7806	29.1232	28.8973	29.4511	23.3258	25.2931	26.4022	19.3128	9	9	8	10	10	7	9	8	6	5	7	6	10	9	9	8	8	7	8	7	2	4	5	1
Q9JIY2	Cbll1	23.4606	23.4333	23.4868	23.3382	21.8446	20.9684	21.7745	21.0896	24.0943	24.1707	24.2334	23.8287	22.9815	24.0254	24.0606	23.7265	21.1306	22.5624	20.6877	22.832	25.1919	23.3826	24.6747	24.9723	4	4	4	4	4	4	4	1	5	5	5	5	2	5	5	6	2	2	2	3	7	5	7	8
Q8VDP4	Ccar2	23.1981	23.5371	24.4798	22.7114	21.9963	22.4516	20.2208	21.9245	24.4271	26.2965	25.4668	25.0974	23.0713	23.8991	24.8192	23.8768	22.5559	23.348	21.7412	23.6777	26.0597	23.9646	26.8107	25.7448	8	8	14	7	1	3	2	2	12	16	11	6	4	10	10	9	5	3	2	3	16	9	18	13
Q9CXS4	Cenpv	25.563	25.5822	25.7777	25.6189	25.5801	20.314	26.2902	26.4156	25.5394	24.327	24.9362	25.8402	24.9988	25.9668	26.819	26.271	20.5947	25.7182	22.4524	25.7733	25.3011	25.8708	25.7686	26.3067	8	6	7	6	5	3	5	5	7	8	4	7	5	7	8	5	3	3	1	3	6	8	7	7
P40201	Chd1	24.6572	24.3382	24.2287	24.5714	20.9176	23.6489	24.2492	25.1217	24.7388	24.9178	25.3041	25.6951	24.5157	24.1915	24.6136	23.9374	25.8067	24.5349	25.575	25.4907	24.8439	25.0322	24.9776	25.0313	12	11	10	11	1	6	3	5	17	15	17	20	12	7	12	10	8	6	7	7	11	17	18	9
P45481	Crebbp	24.7698	24.5859	25.119	25.043	19.9113	26.2415	20.7406	27.3001	25.6466	25.6805	25.6063	25.6703	24.1475	24.5821	25.4311	24.4727	21.2315	26.1235	20.2712	26.387	26.1058	25.9743	25.6032	26.1602	14	8	9	9	2	8	1	6	17	17	15	11	7	10	11	9	2	5	2	6	19	18	18	18
Q9CWL8	Ctnnbl1	27.5227	27.7134	27.4472	27.7519	24.2176	25.698	26.3365	26.7854	22.9592	23.6538	23.2798	24.137	27.9592	27.7836	27.6039	26.186	26.9061	27.0875	26.8686	27.1473	21.1266	22.8848	22.936	22.1748	19	17	20	17	5	7	7	6	3	2	3	6	18	19	11	12	9	7	7	6	1	3	2	4
Q6PAC3	Dcaf13	25.4062	25.0977	25.0321	25.5921	26.0403	26.3161	25.8981	26.7691	25.9348	25.3356	25.8935	26.3338	25.6374	25.213	25.2728	25.3698	25.3162	25.0042	24.9215	21.5641	24.8399	26.0264	25.8135	26.1209	11	10	9	11	4	3	2	3	13	13	13	12	7	10	9	11	2	2	4	1	8	12	9	11
O08788	Dctn1	26.0762	26.2283	25.9793	25.6712	25.3447	25.4879	25.1013	21.5726	25.715	25.3804	25.3449	24.7649	26.2569	25.9849	26.0656	26.0425	23.7278	22.4982	24.4598	21.5799	26.0618	25.5033	26.0443	25.8673	21	26	22	19	4	3	4	1	25	22	19	17	20	23	23	18	4	3	3	2	18	23	24	19
O54786	Dffa	24.687	24.6765	24.0195	24.0894	20.8057	25.3906	23.6058	25.0033	24.9797	25.3975	24.8965	25.1416	24.7413	24.4783	23.6476	24.3733	25.8492	24.2519	27.1479	24.3742	25.4595	24.9274	25.0753	24.9684	11	11	10	9	1	3	2	2	8	8	9	8	9	6	7	6	4	3	3	3	7	7	7	7
O08749	Dld	26.4615	27.2156	27.089	26.1278	24.7171	27.0465	26.885	25.7218	26.7966	26.5142	26.2858	26.6652	26.2664	26.649	25.5419	26.7295	23.4158	21.6944	27.0144	25.6427	26.7003	26.4905	26.5962	26.748	11	11	12	12	7	7	4	5	10	10	8	11	11	12	8	11	5	1	6	3	9	10	10	11
Q9JI44	Dmap1	24.7754	24.5312	24.2696	24.6989	25.4499	25.3152	26.21	23.4451	25.2773	25.1124	25.4617	25.313	24.9401	24.3525	24.8816	24.19	25.5465	24.4106	25.8741	24.7681	24.7971	25.3813	25.1261	25.5432	10	10	9	9	4	2	4	1	10	8	9	11	6	9	7	7	2	3	4	3	9	10	11	9
Q9WV69	Dmtn	25.9218	26.387	26.4678	25.3906	27.7791	28.8215	28.1473	30.0762	27.0243	26.1211	21.0925	24.8943	25.9081	26.4972	25.9722	26.8229	27.4831	27.0455	28.1642	27.0273	26.3851	27.3463	20.3273	27.0142	5	6	8	3	6	5	9	7	8	7	0	2	5	7	5	6	4	5	5	5	5	9	2	6
Q9DC23	Dnajc10	22.4811	22.6039	23.1121	22.1023	21.3721	21.9721	21.6223	21.6975	23.0539	23.1501	23.5371	23.4962	20.4774	22.6201	21.1306	22.8993	21.3322	21.7823	21.513	22.9873	22.5873	22.801	22.9946	22.7838	6	5	7	4	4	3	4	2	8	6	5	6	2	6	5	2	2	3	3	1	3	4	6	4
P97426	Ear1	27.1308	25.7096	25.1957	27.0717	27.2396	25.4409	26.6768	26.4697	25.9896	21.9642	24.7919	25.8968	26.9869	26.9791	25.8197	27.1491	26.6348	25.9996	26.9237	25.672	23.6499	28.0457	24.7146	26.6476	4	4	4	4	2	2	2	2	4	1	3	4	4	4	4	4	2	2	2	2	3	4	2	4
O35459	Ech1	25.907	26.4803	26.5902	26.2048	22.6449	25.7304	25.1063	27.4704	24.2445	24.7543	24.3487	25.2721	26.1302	26.5561	25.2157	26.7685	25.9101	26.9911	26.4744	26.9315	24.1997	24.3282	25.0083	24.1003	10	10	10	9	1	3	2	4	3	4	5	7	8	8	7	9	3	4	3	4	4	2	7	2
Q9WUR2	Eci2	24.6601	25.0597	25.4038	25.0879	23.8374	22.4227	22.4779	21.9887	22.4692	22.2572	23.1236	22.503	25.2502	25.3157	24.0079	25.5319	23.7503	22.0821	23.7208	22.8955	22.7527	22.2274	22.864	21.8292	9	9	10	9	3	3	3	4	5	5	5	4	6	12	6	11	4	1	3	3	4	6	6	4
Q62448	Eif4g2	24.5931	24.3477	25.0287	25.1074	21.4829	20.0948	24.0365	21.8168	22.8665	22.9923	24.2075	20.1634	24.9893	25.0211	24.4032	24.9311	23.651	21.6668	21.8496	23.265	23.3236	23.5271	23.2989	23.4381	12	13	13	14	3	3	3	5	5	3	2	1	12	11	13	14	5	2	5	4	2	7	4	5
P17182	Eno1	25.6713	25.988	25.269	26.1871	24.3865	26.4664	20.8123	24.4534	24.5296	25.3768	24.8045	25.2596	26.0774	25.4014	24.4841	24.9305	25.1903	24.3565	28.6029	24.7837	24.1207	24.7026	25.7576	24.3609	8	8	8	8	3	4	1	5	5	8	7	7	9	9	3	5	3	2	4	2	3	6	8	5
Q8C9X6	Epc1	22.7407	22.9616	22.6631	22.7409	24.1535	21.6649	23.1203	20.9519	23.8834	23.71	23.7335	23.8727	23.5254	22.7106	23.1984	22.5449	21.4825	20.6333	21.4601	23.7387	24.0338	23.8684	24.2037	23.9222	6	5	4	4	4	1	3	2	11	10	8	5	3	6	6	6	4	3	3	2	8	11	10	11
Q60902	Eps15l1	24.9204	24.867	24.7378	23.9359	21.5181	24.3327	23.2237	23.5043	22.8777	21.5247	21.9556	23.0401	24.5462	24.7664	23.8881	23.4102	23.414	23.0675	21.423	19.7162	23.546	23.4889	23.3974	23.2935	17	17	16	12	3	3	4	2	10	5	4	6	10	14	13	9	3	2	3	1	7	8	11	11
Q69Z69	Esco1	23.15	22.8663	22.6008	22.7032	22.1085	22.9484	24.0438	25.1142	23.5089	23.5165	23.3088	23.725	23.2192	23.693	22.8065	22.883	20.9134	23.2805	21.1276	23.3512	24.6279	24.042	23.6072	24.0344	6	6	6	5	5	2	2	3	10	8	7	7	4	5	4	7	1	6	2	6	9	9	8	9
Q8VBV3	Exosc2	24.8814	24.7488	24.4741	24.6421	24.17	21.3002	24.12	21.5348	24.3275	24.3754	24.8634	25.3209	25.1766	24.4966	24.4239	24.4148	20.5699	21.8688	20.3496	20.6118	23.427	24.2528	24.7492	23.8699	5	6	7	6	4	3	4	2	5	5	7	6	5	5	5	5	2	1	2	2	4	5	5	4
Q921I9	Exosc4	24.3144	24.5917	24.4133	24.6259	23.962	24.165	24.2085	24.1212	24.3092	24.1464	25.1748	25.0834	24.9196	24.517	24.5663	24.5639	22.5031	21.0233	25.7821	18.8603	24.1021	24.1513	25.0929	24.4144	7	7	8	7	4	3	5	3	7	7	8	7	6	6	6	6	5	1	2	2	8	7	9	7
Q61578	Fdxr	23.8743	24.3386	24.3309	23.6784	21.6984	21.8503	19.8541	21.1054	24.1318	24.341	23.7772	24.0301	23.523	23.9595	22.7292	23.657	20.5912	21.0727	24.4134	23.2276	24.8898	24.7507	23.976	23.975	5	8	7	6	2	4	1	2	4	9	8	6	3	6	4	4	2	2	5	3	10	9	7	6
P14234	Fgr	25.6486	25.8353	26.4629	26.3714	20.949	22.3044	23.165	24.1779	24.3286	24.6328	24.7942	25.5028	25.5162	25.5367	25.0411	25.0061	20.2221	23.8207	20.9583	22.1771	22.9425	24.0698	23.9249	22.2764	12	14	16	15	1	3	3	2	11	9	11	12	10	13	12	10	2	2	2	2	6	8	9	3
Q9JL26	Fmnl1	26.077	26.2955	26.145	26.3196	25.2125	25.4693	23.0731	25.6841	25.2217	25.2056	25.0307	24.6935	26.0959	26.1748	25.7334	26.3415	24.5689	24.5694	24.2338	22.7344	25.0068	24.9878	24.8158	24.8743	22	21	19	22	3	2	6	2	19	15	19	17	17	20	15	18	5	1	5	2	15	14	11	10
P09528	Fth1	24.5674	25.1319	24.8389	24.8239	24.3157	26.8791	25.2501	25.8124	24.9697	24.8858	24.6588	23.762	25.3735	25.1554	23.3886	25.0506	24.5509	20.3162	27.6284	24.8667	24.5822	25.7563	24.7301	24.2893	9	10	9	10	3	3	3	2	9	9	7	9	9	9	2	6	3	1	4	2	5	8	7	6
Q75N62	Gimap8	26.305	26.174	26.262	26.5542	27.6262	25.6199	25.5416	25.6016	26.4575	26.7807	26.5157	26.6092	26.5096	26.3055	26.0772	24.9142	24.3231	20.3333	28.1706	27.9163	26.5639	25.7024	26.183	25.7085	18	15	14	21	5	2	5	2	17	22	19	18	12	16	16	13	3	1	3	3	14	17	11	13
P62880	Gnb2	28.1541	28.4194	28.6669	28.8114	26.6819	28.8688	27.3255	28.2061	28.5671	28.8234	28.7543	28.5745	28.416	28.8705	28.4256	28.4012	29.0012	29.0232	28.9671	28.7675	29.2518	28.91	28.6037	29.2879	6	7	7	6	3	2	2	3	5	5	5	6	5	6	5	5	2	1	2	2	3	3	4	3
A2A6A1	Gpatch8	25.876	25.3931	25.6066	24.6678	25.3103	23.5141	25.4968	22.3211	26.3676	26.0493	27.0075	25.8137	25.5365	25.7288	25.7027	24.8385	26.2632	26.9828	25.7527	25.5344	27.0962	26.4777	26.4767	27.0336	10	11	8	3	5	6	6	1	11	6	11	10	6	9	9	5	5	6	5	5	8	8	10	11
Q64521	Gpd2	25.057	25.7394	26.8392	27.204	24.2104	22.8531	22.9616	23.6553	25.7629	25.2563	25.3044	25.5212	25.5342	26.0148	24.7107	25.9556	24.0843	22.0647	24.738	23.6249	24.6715	24.9683	25.3133	25.1279	18	24	25	28	5	3	2	3	21	18	22	23	17	25	11	16	5	1	4	2	11	20	20	15
Q9DBA9	Gtf2h1	23.2232	22.9479	22.9783	22.8322	21.6737	21.2811	21.6244	21.271	22.8803	22.7753	22.9904	23.7513	22.3417	23.127	24.1565	23.2807	21.1805	21.3479	21.1405	20.3531	22.6726	23.3885	23.4057	23.0702	8	6	6	5	3	1	4	2	6	4	6	8	5	6	9	8	4	4	3	2	3	3	7	3
Q8BL74	Gtf3c2	24.3888	24.0936	24.0182	24.1128	23.1763	22.7212	23.7918	24.5053	24.7515	25.0243	25.2548	25.3574	24.2508	24.2518	24.5085	23.4529	24.2659	25.2957	24.3915	24.8953	23.9244	25.1459	24.7374	24.7436	6	5	7	7	3	1	4	3	8	7	9	9	3	7	8	5	3	3	2	3	6	8	6	11
O08582	Gtpbp1	26.1142	26.0041	25.7118	25.9268	24.6016	24.9197	23.5236	25.3428	25.8744	26.2759	25.8788	26.0808	25.6185	25.5172	25.5849	26.1366	23.8572	22.1696	26.521	25.6894	26.2354	25.9192	25.5796	25.9206	16	14	13	13	4	3	4	3	17	14	14	13	12	12	8	11	5	1	4	2	12	10	12	10
Q9D968	Hcfc2	22.731	22.9505	23.0994	23.7149	22.0742	22.9622	22.381	22.0437	24.3854	24.5787	24.3676	24.1576	23.0125	23.4614	24.0073	23.0793	22.1691	22.6515	20.1964	22.0907	24.3537	24.6335	24.9234	24.051	6	3	6	5	3	2	3	1	9	10	10	13	4	4	7	5	5	3	2	3	7	11	9	9
E9QAM5	Helz2	24.1875	24.3525	24.2471	24.8388	21.3129	21.9	20.5074	24.6419	24.2762	24.1957	24.2458	24.4145	24.4772	24.381	24.1885	24.376	23.6263	23.8982	24.3754	24.129	23.7695	24.2754	24.4971	24.0746	19	19	19	24	0	2	3	2	27	28	27	23	16	23	17	18	3	2	4	2	15	21	20	18
Q61666	Hira	24.468	24.2087	23.5931	24.2763	21.2679	23.6121	23.0885	23.4514	24.9159	24.7094	25.6419	25.5486	24.0941	23.3884	24.238	23.6798	22.8263	19.1444	23.7736	19.8943	23.6323	24.2222	24.3669	24.4729	16	12	11	13	1	3	2	2	15	15	18	19	10	11	9	9	4	2	4	2	7	13	15	14
O55222	Ilk	26.3575	26.3826	26.3558	26.3133	26.1142	26.5147	23.7017	25.7993	25.2027	25.0067	25.0442	25.0372	26.1744	26.4093	26.345	26.5756	23.6572	20.4213	25.567	24.8622	24.1961	24.6296	24.8493	24.1035	12	13	12	14	5	6	4	4	9	8	7	9	13	13	14	15	2	1	4	3	10	8	8	6
Q8VHZ7	Imp4	25.0873	24.5718	24.9852	25.3437	25.7385	26.4059	25.9207	25.7027	25.2034	24.7209	25.5293	25.9581	25.2433	24.5386	24.9372	24.8554	25.8902	25.4619	26.3804	25.6546	20.1919	25.2989	25.0411	25.4721	6	6	7	7	2	2	2	4	7	6	7	6	7	4	3	4	4	3	4	3	1	5	6	5
Q6P4S8	Ints1	25.7877	25.1455	25.4823	25.8405	21.8709	20.8176	19.0402	21.6301	25.9447	25.3813	25.8935	26.5523	25.7394	25.2227	25.991	24.8074	21.5302	21.4781	23.9921	21.8767	24.4268	23.9506	25.872	23.0869	38	31	34	34	0	2	2	4	35	31	35	41	24	33	30	21	3	2	4	2	15	20	28	9
Q9JL16	Isg20	25.2312	25.2516	24.5265	24.0044	26.4138	26.5929	26.2024	25.4918	23.3431	22.9466	22.6974	22.7651	26.3831	24.9749	24.8953	26.0529	22.8646	24.6298	23.9867	22.949	20.7174	23.101	22.7376	23.7923	5	4	6	5	4	3	4	3	5	2	3	3	6	5	3	4	2	2	4	3	0	3	2	3
Q9CX00	Ist1	25.9273	26.5049	25.5855	25.956	24.4401	25.1812	24.1556	25.2189	23.7376	20.5433	21.7674	21.2555	25.8016	26.0259	25.7907	27.0527	25.3081	24.577	25.2378	23.4165	23.6414	23.5039	21.5477	24.1017	6	5	6	6	5	5	5	3	4	2	2	0	5	5	5	6	3	5	4	4	3	3	3	4
Q8C1D8	Iws1	26.106	25.4719	25.4816	25.2535	25.1535	19.7416	25.1854	19.9572	25.7664	25.9716	26.525	26.2637	26.253	25.6799	26.0095	25.7436	24.5643	24.7057	23.1026	22.5243	25.3899	26.1647	26.4712	25.7004	9	8	8	7	3	1	4	3	9	8	8	7	7	8	7	5	4	4	4	4	7	8	8	8
Q69ZK6	Jmjd1c	23.4462	22.8109	20.5049	22.8257	20.7945	21.1963	21.301	20.9361	24.1197	23.5882	23.3894	23.7129	22.843	23.3419	23.7311	21.7081	24.1865	22.4229	21.3074	21.084	22.7389	24.2215	24.806	23.7504	9	7	3	7	1	3	2	2	13	6	7	7	6	7	8	4	2	3	2	2	7	13	13	11
Q99MN1	Kars1	23.5138	24.0112	22.9853	25.1717	24.8958	20.7254	24.7166	25.0485	22.5138	22.74	21.9388	22.7948	24.8389	23.8949	25.4356	25.4011	23.4012	22.4168	24.8398	24.4879	21.6232	23.3301	23.2562	21.6507	9	10	3	11	6	1	4	3	3	3	4	4	7	10	11	9	5	3	4	3	2	3	5	2
Q9JHD2	Kat2a	22.4161	22.1876	22.4293	22.6993	21.6818	22.7717	21.0934	22.5872	21.7896	20.4079	22.1103	22.1266	22.7666	22.1788	22.4362	21.9529	23.2356	21.8247	23.4139	22.1484	20.1067	21.7861	21.2521	21.7848	5	6	8	6	2	2	3	2	7	3	3	5	5	6	6	3	2	2	3	2	1	4	3	4
Q921I2	Klhdc4	23.9621	23.7594	23.5103	23.7765	21.7277	20.74	21.5357	21.4696	23.9482	24.8841	24.4504	24.2999	24.0208	23.6572	24.0242	23.4716	23.0985	20.3634	18.7633	20.7434	24.3699	23.789	23.7421	24.1505	10	8	10	10	2	3	3	2	10	10	10	11	6	10	6	8	3	3	1	3	8	8	6	10
Q8VDQ9	Kri1	23.8619	23.2696	23.4112	22.6734	23.3073	25.762	23.7796	25.8103	24.6006	23.8143	24.4467	24.1374	23.4803	23.6018	20.7989	23.3328	25.3202	25.8305	25.6427	25.872	24.7994	24.4506	24.3398	25.0114	6	8	6	5	3	3	4	3	8	6	6	6	4	5	1	5	2	3	2	3	6	7	5	7
P11672	Lcn2	25.5939	25.679	26.107	26.3166	24.6995	25.167	25.5174	24.4332	25.7016	28.1034	27.8748	28.1064	25.133	25.1045	23.9082	24.5807	21.8822	22.4518	23.0554	22.4914	26.0052	26.3351	24.9719	23.5956	4	4	4	4	3	3	3	3	5	5	5	5	3	4	3	3	0	2	3	2	2	4	2	2
Q9WU40	Lemd3	25.698	25.3189	25.5555	25.6793	25.2793	25.2558	24.5302	21.4198	26.223	26.2643	26.2069	26.1771	25.4973	25.5719	25.2125	24.9809	25.743	26.6273	25.9296	25.9806	26.0047	25.1653	25.983	24.8113	11	11	9	7	2	2	1	2	14	9	9	11	6	10	4	7	4	2	3	3	15	11	10	8
Q8CBY3	Leng8	24.0634	24.0587	23.9306	23.9496	24.6619	24.0498	22.7099	23.5762	24.0413	23.918	23.7965	23.8395	24.7363	24.0403	24.3822	23.8969	20.2531	21.7649	25.537	24.3275	24.3114	24.1115	24.413	23.9896	8	10	10	10	3	4	2	3	7	6	10	8	6	10	9	4	4	1	4	2	8	10	9	12
P16110	Lgals3	25.987	26.0641	26.4889	25.8037	21.6312	24.0519	23.2088	24.1809	21.8506	21.9813	21.9635	22.2668	25.8693	26.7106	24.204	25.2522	23.0835	20.8006	26.1478	20.815	21.1924	22.1638	21.7681	20.5805	5	6	6	6	2	4	3	2	3	3	3	4	5	6	5	5	2	2	3	2	2	3	2	1
Q9ERG0	Lima1	27.8126	27.9494	28.775	28.1616	30.3415	30.6946	29.1343	30.0262	27.7231	27.6346	26.7146	28.1969	26.5111	28.1931	26.9796	27.9144	29.0576	25.8439	28.6786	27.6754	28.116	27.4584	27.8485	27.4436	8	14	11	11	5	4	6	7	9	9	8	8	6	13	7	8	1	4	2	2	11	9	8	10
Q9CYI4	Luc7l	25.5005	25.2026	24.5549	24.2478	24.4914	25.1649	24.9941	25.6815	25.3585	25.5471	25.6758	26.1978	24.8164	24.4227	24.5442	24.0753	24.2722	23.3609	19.8335	23.1818	24.2295	24.7342	25.481	24.9241	5	4	3	4	3	2	4	2	4	4	6	5	3	3	4	4	2	4	1	4	4	4	4	4
Q8BGS0	Mak16	23.4475	22.928	23.3329	23.5568	22.9401	23.4268	23.6398	24.2841	24.2159	23.3824	23.8776	23.8589	23.408	23.4857	23.341	23.5315	23.5999	21.8159	21.5143	22.7997	23.2618	24.4544	24.4328	23.8737	4	4	2	5	5	4	5	4	5	6	5	6	3	3	3	4	3	4	1	2	4	6	5	7
Q05512	Mark2	25.8624	25.9856	25.7103	25.7151	24.0628	27.0834	24.9935	27.5408	25.0339	25.3103	25.0721	25.6623	26.0905	25.522	25.7949	26.7977	27.3712	26.6269	27.11	26.867	26.3571	25.5026	25.0694	25.7253	10	8	11	11	4	7	6	6	6	7	4	1	6	7	5	13	8	9	7	6	13	10	2	9
Q9Z2E2	Mbd1	23.3061	23.3981	23.389	23.6867	23.8753	25.1054	24.3218	21.3619	24.1149	23.6563	24.4885	24.6141	23.6312	23.1566	23.9059	23.9606	24.1219	23.9442	23.5714	24.1698	24.2131	23.9317	23.589	24.115	4	3	4	3	4	3	2	1	5	5	5	4	3	8	4	5	3	3	5	3	5	6	3	5
Q8BP48	Metap1	26.2817	26.0038	26.2472	25.8526	21.2497	22.5064	26.0644	24.1678	26.8293	26.9353	26.7972	26.7248	26.2787	26.1177	25.765	25.8534	25.4097	24.7805	25.2832	20.9845	26.9085	26.5103	26.9338	26.3506	14	14	17	15	3	1	3	3	17	16	16	17	10	15	15	14	5	3	3	2	12	14	15	14
Q69ZX6	Morc2a	25.0417	24.8558	24.6007	24.618	23.643	21.3389	24.4689	20.7942	25.5213	25.4007	25.7789	25.5976	25.3095	25.0409	25.1963	24.4529	25.4385	25.715	22.1702	25.158	25.6116	25.46	25.3676	25.5296	15	13	14	14	3	1	3	2	17	15	16	16	12	14	14	11	3	4	4	5	13	16	19	14
P23249	Mov10	23.4715	23.3818	23.4428	23.5691	21.0802	22.2846	22.1581	21.7331	22.6455	23.1808	23.0802	23.3195	23.0869	22.8737	23.1423	23.5266	23.1149	22.4378	21.8431	22.1272	20.2373	22.9328	22.8422	22.6508	10	8	10	11	2	1	4	5	8	9	9	10	5	8	8	10	3	4	2	4	2	7	5	7
A1L314	Mpeg1	25.1888	26.0723	26.0479	25.8298	24.55	25.1787	25.0056	26.1335	26.1619	26.2816	25.9002	25.5961	27.1665	26.5029	26.1016	26.7934	22.7529	20.5345	22.7927	20.7894	27.6294	28.1785	26.8313	27.4586	13	13	15	12	4	5	4	5	12	12	12	11	10	13	13	13	2	2	2	1	12	15	12	14
Q04841	Mpg	23.5598	23.487	23.5517	23.6664	22.0481	21.9398	21.5505	21.9859	23.7612	22.758	22.3035	22.6614	23.8593	23.8832	23.8998	23.3288	21.8746	21.0226	21.305	21.3984	24.5398	23.5403	23.7437	23.9984	3	4	4	4	2	3	1	2	6	4	3	3	3	7	5	4	3	2	3	3	7	7	6	6
Q3TYA6	Mphosph8	23.2467	22.9583	22.8237	22.728	21.5273	22.9269	22.2163	20.1065	22.8521	22.7686	22.9992	23.2219	23.2478	22.5498	23.4565	22.415	21.8232	19.2432	21.8532	22.7338	23.1649	23.3735	22.9944	23.1109	5	4	3	4	2	2	2	1	5	8	6	6	4	4	4	3	4	3	3	2	3	5	4	6
O70145	Ncf2	25.696	25.293	25.2273	25.8777	20.5553	21.1011	22.7506	22.637	23.3044	24.5419	23.9898	24.4468	25.8821	24.5812	24.5049	23.8171	22.5597	24.0172	24.6516	23.753	21.3994	24.3286	22.9388	19.9641	11	12	9	11	3	1	4	3	4	6	6	4	10	7	10	5	4	3	6	2	3	4	4	3
Q8K4Q6	Neil1	24.9295	24.5567	24.5212	25.0269	20.3758	21.0085	21.9631	22.338	25.5922	25.2643	25.5812	25.5945	25.2827	25.327	25.5176	25.1704	20.3106	22.24	20.0466	23.3313	25.8638	25.5048	25.9261	25.7668	7	8	8	12	1	2	4	2	12	8	12	11	10	10	11	10	3	2	2	4	8	10	9	9
Q9Z1J3	Nfs1	22.7871	23.3382	23.5487	23.1238	22.5444	24.2842	22.8923	23.8396	23.332	23.5758	23.409	23.2764	23.1625	23.1477	20.3548	23.7209	21.2608	21.2099	24.2133	22.6364	19.9691	23.1879	23.7168	23.4105	4	4	6	7	4	4	3	3	6	4	7	5	5	6	2	4	1	2	3	4	4	7	6	3
P70353	Nfyc	24.6508	25.2915	24.6321	25.0636	25.657	26.1155	25.8301	26.6768	23.9474	23.1746	22.5046	20.1892	24.6503	24.7437	25.8273	24.6117	24.845	26.9093	25.2995	24.0403	24.6929	24.378	24.5969	19.287	5	4	4	5	3	3	3	2	3	3	3	1	4	5	4	3	3	2	3	3	3	3	2	2
Q9CQS2	Nop10	27.0239	27.0782	27.0832	26.5336	29.3918	30.9858	30.1036	29.9246	26.5024	26.4267	25.2323	26.2743	26.022	27.1755	28.2769	28.5838	28.9268	31.5505	30.0033	30.4501	19.2736	25.5064	25.2352	25.1409	5	4	5	5	5	5	5	5	2	2	2	3	4	5	5	5	5	4	5	5	1	2	2	3
Q9CPP0	Npm3	25.8533	25.8439	25.6929	24.8613	23.2124	24.5835	22.9994	21.9661	25.7623	25.3937	26.1696	25.8071	25.0087	25.8897	25.4727	25.5505	26.931	25.9595	26.1406	25.9953	26.2319	25.6575	25.9159	25.9434	3	4	4	3	3	2	3	1	3	3	4	4	2	2	4	4	2	2	2	2	4	2	3	4
Q9WU00	Nrf1	24.9666	25.0599	24.8254	24.9382	19.9751	26.075	25.8827	27.3753	25.8837	25.5934	25.44	25.3599	25.4789	24.7362	25.2217	25.3886	26.4008	26.6244	26.558	26.3157	26.1997	26.1689	26.0064	26.2039	5	5	6	6	1	2	3	3	7	7	6	7	3	5	3	5	4	4	3	4	8	7	7	8
Q8BVE8	Nsd2	18.0637	25.6548	19.5435	21.4068	25.8154	25.1014	24.1447	24.9247	25.1285	25.4567	25.8839	25.4761	25.0685	25.2781	25.2373	24.6455	25.97	25.7313	25.7224	25.9032	25.4935	25.5121	25.8743	24.9682	3	3	3	1	4	5	7	5	6	2	5	3	2	5	4	4	8	9	7	7	3	3	6	8
Q8BH74	Nup107	25.7935	24.9542	26.0136	26.0844	21.5066	25.2905	21.9513	21.9894	23.4063	22.0022	22.4079	21.6928	25.9935	24.5283	25.5823	23.8228	19.5699	21.0553	21.5047	22.5433	22.2533	22.8758	23.9934	23.0769	18	18	18	19	6	3	4	3	13	3	5	5	18	15	15	11	1	3	5	4	6	9	10	8
Q8R4R6	Nup35	25.0865	24.5326	25.1957	24.9292	22.0415	24.9161	22.3711	23.6054	24.6604	24.059	23.7747	24.9827	24.8456	24.3906	25.313	24.5336	24.8569	24.5213	20.1997	24.7098	25.662	25.5203	25.0458	25.539	6	4	5	3	2	3	4	3	7	5	5	4	5	7	4	6	4	3	1	2	8	8	8	8
Q63850	Nup62	26.4373	26.6744	25.9859	26.3545	24.0796	23.7698	25.1978	22.719	25.6472	23.497	23.144	22.4156	27.2095	25.8804	26.1659	25.1757	20.9888	22.8958	20.7857	23.4451	25.3868	25.4785	26.2216	25.8317	9	10	9	10	5	4	4	2	9	6	3	3	11	12	8	8	3	2	1	4	7	10	7	7
Q8CEC0	Nup88	25.9248	25.313	25.8727	25.7184	24.9628	24.8738	23.7187	24.7598	25.8544	26.2505	26.3083	26.631	25.1391	25.2294	26.2432	25.0691	23.0248	22.9019	21.0645	21.415	25.5119	26.304	25.8662	25.6693	12	12	14	10	5	3	5	5	14	13	18	16	11	12	14	12	6	4	1	4	12	17	13	10
Q3B7Z2	Osbp	22.2032	22.491	22.0712	22.4091	20.2917	22.4332	21.4127	22.3405	23.76	23.9662	23.9604	23.8165	22.2551	21.8585	22.4299	23.0287	20.6994	19.8525	19.3163	22.6215	23.4251	23.1977	23.7111	22.7117	4	5	4	6	2	2	3	3	8	10	10	11	6	4	3	2	2	2	0	2	8	7	7	6
Q8VDG3	Parn	23.5652	23.3138	23.471	23.5978	21.45	22.9988	21.0973	21.7313	24.4068	24.3418	24.6411	24.5154	24.1774	23.3679	23.9653	22.8812	24.2518	23.5631	23.6042	23.4931	23.4269	24.0882	24.6258	24.2483	7	8	7	8	2	2	2	1	10	9	12	11	5	5	9	7	3	3	3	4	9	10	11	11
Q8CAS9	Parp9	26.2454	25.5871	26.0675	26.2265	23.5229	24.7128	23.6204	23.5409	25.272	24.9227	25.4511	25.2119	26.0665	25.9684	24.9881	24.6202	23.1144	21.6554	23.2946	21.4699	24.397	24.4703	25.0903	24.7722	28	27	28	29	4	5	5	3	21	22	21	23	21	29	17	16	6	1	4	2	10	17	23	12
P58501	Paxbp1	24.8337	24.9159	25.1357	25.7161	22.4589	20.1807	23.9605	23.3058	25.0332	24.2906	24.4839	25.0101	24.9944	24.8032	25.4805	24.8768	22.4136	21.2254	24.7308	21.137	23.2971	24.3704	25.474	25.51	13	11	9	13	4	1	3	2	10	9	11	12	10	12	11	10	5	3	7	2	7	12	13	13
Q7M6Y3	Picalm	26.346	25.1264	26.2382	25.2815	26.3614	28.0272	26.1342	26.0696	23.8207	23.7515	20.2984	23.532	26.5314	25.9218	28.2011	26.0775	26.3197	24.9082	26.6883	23.8549	19.8397	23.2358	23.4665	24.6991	9	10	9	9	4	3	4	3	5	3	2	3	6	9	7	8	2	4	3	5	1	2	3	4
P27612	Plaa	23.854	24.2929	24.192	25.1797	25.9253	25.8246	25.7077	25.7046	25.4166	26.535	26.1713	25.7624	25.1402	24.2224	25.3193	20.304	26.5415	26.6531	27.2645	26.4789	25.0901	25.0406	23.9946	23.764	5	8	7	10	5	4	5	5	14	18	13	9	9	8	7	1	5	4	6	4	13	10	11	3
Q8BG07	Pld4	27.272	27.7065	27.6927	27.4395	23.4629	23.2284	23.4256	23.657	27.7617	27.5914	27.6205	27.2079	27.3881	27.6311	26.9816	27.8024	22.3938	20.532	23.5028	21.613	26.681	27.1241	27.451	27.3072	11	12	12	13	5	2	4	2	12	12	12	11	12	12	13	13	2	1	3	2	12	13	13	13
Q8BYB9	Poglut1	24.5778	24.6512	24.8347	24.4569	20.7898	21.6132	22.2192	22.3994	24.5385	24.4639	24.5416	24.8903	24.9168	24.5518	24.1689	25.3545	24.405	26.0794	20.4496	24.9834	24.6371	24.7314	24.651	24.8845	11	10	12	11	2	2	2	2	9	8	9	6	8	11	9	8	2	3	1	3	8	8	8	7
Q8BZH4	Pogz	24.1275	23.9769	23.834	24.6945	23.8039	21.8318	24.8062	22.436	23.9066	24.2872	25.295	25.0426	24.7299	23.4621	25.2183	23.6315	22.0696	21.5466	22.0191	21.4746	24.137	24.2569	24.1974	24.6108	14	12	14	10	3	2	3	1	13	11	18	19	12	7	14	7	3	3	3	4	6	17	10	15
P97760	Polr2c	24.2398	24.3514	23.8342	23.8791	21.3986	23.7348	23.0148	24.882	24.09	23.8636	24.1793	24.4072	24.4551	23.9758	24.4492	23.5261	22.5505	23.2226	23.1877	23.8111	22.059	24.4735	24.555	24.1359	5	5	5	7	0	3	3	3	4	4	5	8	6	3	6	6	3	2	2	3	2	4	5	4
Q8K3Z9	Pom121	23.4653	23.1854	22.8414	23.804	23.396	22.175	23.3434	23.7187	23.6557	23.9648	23.7168	23.2738	23.9054	20.4948	20.4462	20.3515	25.625	23.7382	25.6695	23.7252	20.8519	23.8643	24.0479	20.4149	5	6	6	2	5	2	4	2	6	6	8	7	2	2	1	3	4	4	5	4	5	5	6	5
Q91YU8	Ppan	23.5316	23.0062	22.7201	23.5124	20.3701	21.6941	21.5414	21.2762	23.4654	22.4597	23.8597	23.2914	21.1557	18.1823	22.8532	22.9426	21.1037	21.0529	21.8734	20.8503	22.9552	23.5297	24.2046	22.9352	3	2	3	4	2	2	3	3	3	2	5	2	3	3	4	3	2	1	2	2	4	3	4	4
Q5EG47	Prkaa1	20.8506	22.5447	22.6762	22.686	19.9271	20.9389	21.6007	22.8295	23.0517	22.6842	22.5461	22.3985	22.0466	22.7655	22.5208	22.3472	20.062	20.41	20.6917	21.6191	22.8854	22.9319	22.0666	22.3191	2	4	5	9	2	3	2	3	5	5	6	4	5	2	5	6	2	1	3	2	5	5	5	4
Q9QUM9	Psma6	23.0063	20.0156	21.3697	23.2518	24.3031	21.505	21.6648	22.1807	24.0929	24.4641	24.5179	23.585	23.0037	22.64	23.3113	22.07	24.2831	21.0957	25.6438	20.6317	23.3983	24.0298	24.8606	23.7217	4	3	3	3	3	2	3	1	7	7	4	4	4	5	5	2	4	2	3	2	6	8	9	6
P35821	Ptpn1	24.0056	25.4118	25.2628	25.4509	21.3101	21.7208	21.4871	21.195	23.3302	24.5676	23.858	23.5615	24.5626	25.003	23.5135	24.8328	21.6352	20.0381	23.5552	20.4809	22.3934	24.0114	24.1896	23.5828	8	10	13	12	2	4	4	3	9	9	10	7	6	13	4	7	2	3	5	1	3	8	8	8
O35295	Purb	24.3615	23.7633	24.2807	23.9128	25.3398	25.7218	25.6103	24.9711	23.9778	24.5519	24.9122	24.922	22.0215	24.137	24.7111	24.0655	25.2123	25.141	26.9811	26.9865	25.1114	24.0438	24.7817	23.9811	3	6	7	6	4	5	3	5	4	4	4	2	1	6	4	5	4	5	2	4	6	4	4	6
Q9DCC4	Pycr3	23.9936	24.2699	23.8404	23.7896	22.9194	24.4748	24.0037	25.7821	23.1314	22.8901	23.5366	23.7768	24.5334	24.1199	24.3625	24.0918	24.316	20.6588	24.6394	21.5419	23.0789	23.2857	23.5751	23.3295	5	5	4	3	3	2	2	3	3	5	5	3	5	5	5	5	3	2	3	1	5	3	4	5
Q8BMS9	Rassf2	23.4966	23.3711	23.0735	23.7715	23.5358	24.1849	23.5667	24.0534	24.9157	25.0022	24.6063	23.9577	23.862	21.6027	23.017	22.9506	23.894	22.1325	24.6164	23.4056	24.1818	24.4297	23.8351	23.7921	7	7	3	7	2	2	2	2	9	11	9	6	5	3	4	3	3	1	3	2	9	9	7	7
Q8R3C6	Rbm19	25.3652	25.22	24.9802	24.8535	23.8471	24.1367	23.8005	22.0735	25.2909	25.8366	25.9919	25.784	25.5146	25.2816	25.6723	25.2198	25.3194	25.0624	25.9398	25.2472	25.7626	26.0694	25.9706	26.1829	15	18	17	14	8	3	5	1	17	16	19	17	7	15	11	10	8	4	6	4	15	17	17	15
Q91V81	Rbm42	25.5027	25.2053	25.0236	24.0261	23.6811	20.8546	24.0033	22.9695	24.2257	23.5054	23.9392	24.6959	25.2326	25.3772	24.3224	24.8664	25.3187	24.3762	23.8524	24.389	23.1174	23.901	23.9916	23.775	7	7	8	5	3	1	3	3	8	7	7	7	4	8	6	8	4	3	4	4	5	8	8	8
P15307	Rel	23.0815	22.9228	22.7295	23.124	24.258	26.1081	24.1071	20.7829	24.4071	25.019	24.7	24.1267	23.3721	22.9737	24.1886	23.1047	21.5163	24.472	24.7127	24.3195	25.0678	24.5919	24.9644	24.4314	6	8	8	6	3	3	3	3	10	7	8	7	5	7	6	4	1	2	2	2	9	8	9	8
P48377	Rfx1	24.8731	24.7845	24.3992	24.3632	23.5123	24.8721	20.3922	24.5119	25.1011	24.712	23.9826	23.6152	24.2369	24.4856	24.6349	23.6908	24.4966	24.3531	25.2793	24.1598	25.3208	25.0118	25.1929	24.8943	13	12	13	8	2	2	1	2	14	13	7	8	7	12	10	10	3	2	3	2	13	15	16	11
Q9D0L8	Rnmt	23.4709	23.8549	23.3119	24.8107	22.9206	22.1912	22.8034	23.4125	24.7083	24.9832	24.1486	23.5987	24.5252	24.1887	24.6465	24.1315	22.1754	21.8451	21.2395	23.3766	25.2009	23.9816	24.6432	25.0876	6	6	6	6	2	3	3	2	9	8	7	7	5	9	7	7	4	1	4	2	10	8	10	8
Q3UZ01	Rnpc3	23.6369	23.2893	23.7375	23.0206	20.4383	21.4213	21.4216	20.7318	23.5596	23.4305	23.6021	23.4779	22.9365	23.5717	23.5916	23.2062	21.9778	21.0578	21.5744	20.9815	22.858	23.1112	23.9178	23.1936	7	7	6	6	2	3	1	2	7	5	6	4	4	5	3	3	3	2	3	3	4	5	7	7
P67984	Rpl22	27.0986	27.2302	26.8142	26.9912	20.5876	25.6727	26.0427	25.5784	27.7116	26.9767	27.3846	27.0727	27.3822	27.0828	26.0251	28.494	26.4487	25.8281	26.3644	25.8056	27.2568	27.5233	27.4638	27.4795	4	4	5	4	1	2	2	2	5	4	5	5	2	5	2	5	2	2	2	2	3	5	5	5
Q9JJI8	Rpl38	26.7496	27.036	27.0129	26.1796	25.9372	23.714	26.1001	23.5199	25.9936	25.7946	26.0752	25.7903	24.8167	26.9696	25.7957	27.4428	23.6184	24.9189	23.1296	22.6193	26.1001	26.4551	25.7465	26.578	6	6	6	6	6	3	5	3	5	5	6	5	5	6	6	6	5	2	3	1	5	6	5	6
Q9D8M4	Rpl7l1	23.9583	24.0178	24.5666	24.346	23.1949	23.3159	22.6145	22.7794	22.3601	21.3706	20.3923	20.0104	24.3713	23.9684	24.2611	24.0008	22.5232	20.7369	22.2743	22.2914	20.8743	22.3761	21.9489	21.7022	6	6	7	7	5	2	5	3	2	3	1	2	5	4	4	5	5	4	6	3	2	3	3	3
P62858	Rps28	26.4182	26.8939	26.2607	25.7785	28.3966	29.2198	27.9252	29.5643	23.9447	25.3493	24.2009	25.9799	26.371	26.4225	25.5471	26.6022	28.6734	30.8389	26.5024	28.9745	22.3754	24.5981	25.0245	25.1736	3	3	3	3	3	3	3	3	3	2	3	3	3	3	3	3	3	2	3	3	1	3	2	2
Q01730	Rsu1	25.6681	25.9337	25.8452	26.4536	24.4138	23.99	21.1293	20.6394	22.5042	22.2785	22.8209	22.4593	25.861	25.9035	25.7293	25.8719	22.7554	22.5395	24.5311	22.7486	22.4324	21.0499	22.3815	19.2962	8	9	8	9	3	4	3	2	2	2	5	4	8	6	7	7	3	2	4	4	3	3	2	1
Q69Z37	Samd9l	25.5694	25.016	25.2991	25.6305	24.495	24.2385	24.7986	24.9854	25.2474	25.3794	25.5918	25.8631	25.3257	25.3488	25.2213	24.6386	24.9021	21.3703	24.5177	21.4232	23.9926	24.8864	25.2162	24.4553	35	28	28	32	4	4	3	3	34	29	30	31	22	28	21	21	5	2	3	1	11	22	26	15
P70122	Sbds	27.1725	27.2278	26.7695	27.2939	26.3975	28.1773	26.6802	28.1368	23.0722	22.963	23.008	22.8774	27.0468	27.168	26.6481	26.3625	28.5471	27.8912	28.148	28.125	23.002	23.0466	22.007	21.0802	13	15	14	13	9	8	6	6	4	5	3	4	13	14	9	10	10	8	10	8	3	6	3	0
Q6DID3	Scaf8	23.4437	24.1755	23.8579	23.8707	20.7414	23.3272	23.6256	21.5672	24.3801	24.0554	23.9398	23.9144	20.9755	23.7542	23.6128	23.4083	22.6753	24.554	20.9079	24.1483	24.7596	23.7407	24.7615	23.5411	4	4	2	3	2	3	2	2	6	7	5	5	0	4	3	5	6	3	2	3	6	5	5	6
Q9D662	Sec23b	25.1921	25.1759	25.0456	25.3709	24.2679	21.9691	23.8482	25.3912	25.8709	26.0996	26.0439	26.023	25.4633	25.0105	24.8234	24.5196	23.4347	26.2608	22.0052	26.0698	24.9014	25.8985	26.2084	24.9784	15	16	15	14	3	1	2	2	17	16	17	18	8	12	12	11	2	3	2	2	11	15	17	13
Q3UPL0	Sec31a	20.076	23.3526	23.3489	23.638	22.1555	21.8881	21.1131	20.9065	24.2773	24.9003	24.135	24.1051	23.6771	23.1741	23.0489	22.176	20.7775	21.352	21.0362	20.1201	24.4481	23.5935	23.9763	24.0775	4	7	8	6	3	4	3	4	10	11	11	10	5	5	5	2	3	2	4	1	5	8	10	7
Q3UQA7	Selenoh	27.654	27.6367	27.1553	26.4091	23.9637	22.4638	24.3943	23.3621	27.3136	27.1278	27.091	27.6974	27.3952	27.4913	27.1132	27.3316	23.078	20.1718	21.3562	24.8752	26.9898	26.6559	26.6262	26.6276	7	7	5	7	7	5	6	3	6	8	5	6	7	7	7	7	6	1	4	4	7	6	8	4
Q923D4	Sf3b5	26.2969	26.2615	27.0867	26.6972	25.5385	28.0241	25.1645	28.59	21.57	21.715	21.7388	22.6404	26.4986	26.5402	27.264	26.3698	28.0838	26.8282	28.004	27.3213	22.6628	21.5555	22.2866	21.8703	4	4	4	4	2	3	3	2	3	2	3	2	4	5	5	5	3	3	3	3	2	2	1	3
Q8BH59	Slc25a12	24.1957	25.2741	24.9472	26.3323	22.4801	21.4367	20.652	21.3854	24.7098	24.2348	25.3371	25.73	24.6714	25.4054	24.9679	25.6919	19.2883	22.6664	21.9699	20.6182	24.3058	25.2622	25.7424	25.0692	10	11	12	11	4	3	3	3	10	9	13	12	5	12	10	12	2	2	2	1	9	10	10	8
P70441	Slc9a3r1	25.6788	25.4922	25.301	25.3534	23.7044	21.1484	25.4979	21.8344	25.4969	27.3683	27.2961	27.2752	25.3457	24.853	24.408	24.8468	24.7488	25.5365	26.8834	25.5364	26.4776	26.1307	25.383	25.8574	9	13	10	11	2	1	5	2	11	13	17	15	9	8	6	7	4	3	6	3	9	13	9	7
Q9D2Y5	Snx20	23.7701	23.4221	23.6328	23.7435	23.9752	21.4306	19.9015	22.5661	21.678	22.0822	22.3896	22.6785	22.9808	23.7048	23.0382	23.5781	20.9453	22.1505	22.6608	22.8145	22.4581	22.5105	22.2139	21.8128	6	5	5	5	3	2	2	2	3	5	3	3	5	4	7	7	1	3	2	3	2	3	4	2
Q9D8U8	Snx5	24.8312	24.6234	24.3193	24.5105	20.8729	24.4904	25.3496	24.1917	24.4549	24.8454	24.7922	24.1869	24.5065	24.2024	24.2681	24.3727	20.911	22.5181	26.0283	23.7538	24.1851	23.8994	24.7048	24.2998	9	12	7	8	2	5	3	5	12	8	11	8	10	8	8	8	2	1	5	3	6	7	7	6
Q91VH2	Snx9	26.7206	26.9776	26.9285	27.1904	23.1158	24.6602	23.2744	23.536	26.6153	25.3924	24.2645	24.6952	27.1537	27.0345	26.2786	26.7743	24.8231	21.1075	25.0339	22.7485	27.2192	25.9864	26.4178	26.4661	17	18	17	19	4	4	3	2	18	17	15	14	15	20	13	18	2	1	4	2	16	18	17	16
Q61142	Spin1	24.295	24.1795	23.7824	23.9496	20.1426	21.83	22.346	21.1224	25.0554	24.3118	25.1795	25.2059	23.6515	24.2287	24.6702	24.0234	23.1914	24.69	23.2224	21.4815	24.3776	25.5855	25.0202	24.9302	7	5	5	6	1	2	2	2	8	7	5	7	2	5	5	5	3	2	4	2	5	7	7	6
P16254	Srp14	25.9181	25.6865	25.7977	25.6915	26.4849	27.7035	26.1367	26.6576	26.1712	25.3756	25.7552	26.0976	26.0502	25.9591	25.7081	26.0753	26.636	27.3343	26.5577	27.1368	25.2251	25.6175	25.2306	24.2362	5	5	5	5	4	3	6	4	4	4	5	3	4	5	4	4	1	4	4	4	4	5	4	4
P49962	Srp9	26.2851	26.3375	25.8404	25.6329	20.8436	28.5207	26.2204	26.5227	25.6579	25.2924	25.8397	26.0087	26.2208	26.4203	25.5171	25.8041	25.6395	27.3159	25.6869	27.4146	25.275	25.5366	25.0459	25.3576	5	4	4	4	1	2	2	3	4	4	5	4	3	5	4	4	2	2	2	2	3	4	4	3
P42225	Stat1	24.3693	25.1849	24.6907	24.995	21.5421	24.1899	19.673	24.8695	25.6112	26.2047	24.8585	24.5889	25.045	24.2207	24.6034	23.9619	24.4465	23.0041	24.6645	24.1481	24.4648	24.4141	25.4952	23.9021	10	13	10	13	1	3	3	3	18	20	16	16	8	8	11	7	2	3	2	4	10	13	20	12
Q8VDP2	Steep1	24.2238	24.5889	24.0555	23.9831	23.6569	21.5757	25.5995	21.9739	24.4872	24.1907	24.6499	24.6831	24.5588	24.2655	24.3766	23.9771	24.7543	23.3318	24.2355	24.2745	23.7281	24.5801	24.585	24.3238	4	4	3	2	2	1	2	2	3	2	3	3	3	4	3	3	3	2	2	3	4	3	3	3
Q9ERG2	Strn3	23.6464	23.5609	23.5585	23.7083	21.4576	21.4364	21.1393	20.9901	23.4718	23.9388	23.5595	24.0498	23.5002	23.3597	23.5495	23.3797	21.7748	24.8288	24.4426	21.8877	24.1456	23.5445	23.6432	23.6598	6	5	6	4	2	2	1	2	5	6	7	4	4	6	6	6	2	2	3	3	4	5	7	5
Q8CH02	Sugp1	23.5472	23.582	23.4284	23.0952	21.0178	22.8912	20.521	22.8081	23.0611	23.1515	23.194	23.2686	23.8127	23.6169	22.7778	23.086	23.876	23.0272	23.2966	23.0446	23.6947	23.5453	23.4404	23.9655	9	7	8	6	1	3	2	3	7	7	5	8	6	8	5	8	3	4	3	4	7	10	7	13
Q6A028	Swap70	26.0973	25.9268	26.0595	25.8346	24.6896	25.5791	26.8347	24.9657	25.0468	24.606	24.0391	24.57	25.0579	26.0224	25.2744	25.751	24.9441	26.3905	26.5309	26.1231	24.4615	24.2693	23.9658	19.613	15	15	9	13	5	6	4	6	11	10	12	7	13	16	11	9	6	6	7	5	6	4	9	1
Q9WVA4	Tagln2	29.8131	30.2806	30.336	29.4976	27.501	28.5101	27.7663	29.3163	23.4225	20.7682	22.4743	21.1865	29.0578	30.9082	28.4776	30.8191	27.563	27.6536	29.3757	27.4085	24.8377	23.4822	20.3352	21.9319	13	14	15	15	10	9	10	9	4	1	5	4	12	15	9	13	8	9	9	8	5	4	3	4
Q3UQ84	Tars2	23.5401	24.0288	23.9499	23.7934	22.3269	22.8778	24.247	22.5063	23.7465	23.5648	23.2778	23.4265	23.3015	24.0706	23.5789	24.5635	19.9941	20.4003	21.7167	20.4384	20.9329	23.023	24.4106	23.6388	5	8	9	7	4	4	2	4	8	7	7	8	5	7	8	12	2	4	2	1	5	5	9	6
Q8BJ37	Tdp1	23.6588	22.8981	23.1558	23.4237	23.0571	22.4065	21.8478	24.9486	23.357	23.9503	23.2721	24.0244	23.3909	23.7119	23.7083	23.2056	22.1931	22.2634	20.996	20.8831	23.1576	23.5571	23.6396	23.3691	5	6	9	5	2	3	3	2	7	8	9	9	4	6	8	5	4	2	1	2	6	8	8	5
Q9QXG9	Tinf2	22.0763	21.6603	21.8616	22.2397	20.2602	20.6734	19.4605	20.5363	22.4763	21.7118	22.0627	21.9246	22.1035	22.0358	22.6775	20.4142	20.5953	19.467	21.1578	20.9385	21.357	21.6634	22.4559	21.9395	3	2	2	3	3	1	2	2	3	4	3	3	2	5	4	2	2	2	2	3	4	5	4	4
Q8C0V0	Tlk1	22.9016	22.5022	22.6548	22.7517	22.0672	21.8563	23.0777	22.1347	22.888	23.6832	23.2528	23.9842	22.9805	22.4566	23.3446	21.3867	23.9557	21.6606	20.8088	20.8152	22.3121	22.9439	23.4121	22.6827	2	2	2	2	3	2	2	2	2	2	3	2	3	3	4	3	3	1	3	2	4	3	2	3
Q9D1D4	Tmed10	24.3788	25.2502	25.0181	25.4195	24.6934	25.827	24.5104	26.5939	24.5266	23.1634	24.1284	24.762	25.0673	25.422	23.8914	24.9555	23.9436	24.1865	24.3894	23.6862	23.3621	23.1338	24.8998	20.8477	4	4	4	6	3	3	3	2	5	3	4	4	5	4	4	3	3	3	3	2	2	3	5	1
Q9CZW5	Tomm70	25.9081	25.2289	25.7305	27.007	25.4081	23.426	24.5503	24.5991	22.8942	22.0879	21.2214	22.4593	25.789	27.3023	26.0981	26.7892	22.5829	25.1296	26.2826	23.3606	22.1817	20.6217	19.8398	21.1864	11	17	15	14	7	7	7	10	5	4	3	5	13	14	11	13	7	7	6	7	5	3	1	2
Q99PP7	Trim33	24.3932	23.8349	24.3508	24.2213	21.1287	22.0381	25.5354	22.1183	25.0405	24.9498	25.8888	25.7606	24.4573	24.1786	24.6509	23.2289	24.6201	21.2712	22.9037	21.2688	24.6582	25.1501	25.0062	25.0847	6	6	6	7	2	4	4	3	7	8	11	10	6	5	7	5	4	1	4	2	9	9	12	9
Q5SWD9	Tsr1	24.7528	24.6034	25.0555	24.8956	21.1036	20.024	20.8113	21.1055	25.2619	24.1252	24.8683	24.0364	24.4906	24.8719	24.0785	24.5059	22.17	21.0943	20.9112	22.2236	24.6896	24.8476	24.9606	24.9765	11	12	12	10	4	4	1	2	12	10	12	9	7	11	6	12	3	2	3	2	10	12	11	10
Q02053	Uba1	24.1644	24.0715	24.3124	25.2093	24.3439	26.7358	22.2631	26.7312	25.6376	26.397	26.2816	25.7698	24.5157	24.2989	24.3801	24.0797	25.6085	25.1458	26.1322	25.0117	25.8402	25.6725	26.1537	25.1245	10	13	14	14	4	4	1	4	22	24	21	18	8	14	10	8	4	2	4	2	14	22	20	17
P68037	Ube2l3	27.2011	27.2139	27.1259	26.6154	26.4888	26.892	26.8809	27.1161	26.9047	27.1576	26.2206	26.9285	26.8442	26.8282	26.8804	26.7339	27.3256	27.1448	26.9038	27.4418	27.2304	26.6374	19.5573	26.616	4	5	3	5	4	3	4	3	2	2	2	3	4	4	3	3	4	4	3	3	2	2	1	3
Q9WUP7	Uchl5	23.702	22.8771	23.4261	23.7036	22.0958	23.877	22.7843	23.8493	24.7404	24.2145	24.9489	25.0045	23.5008	22.4863	24.1326	22.7404	21.1925	21.8645	21.3211	22.3018	23.6267	24.4007	24.7735	24.0133	11	8	10	11	4	2	5	2	11	11	13	14	7	6	8	6	2	2	2	1	7	10	11	9
Q8VDF2	Uhrf1	22.4418	22.5146	24.0323	19.025	28.3085	30.0654	29.3369	30.5697	24.6079	24.688	22.4416	24.4879	25.7392	25.6674	23.3299	23.1546	29.1515	30.3501	30.5902	30.4416	23.7304	24.032	24.2417	23.0283	5	5	4	1	13	17	15	14	7	6	4	6	8	2	7	6	15	14	15	13	4	5	5	3
Q9CZJ1	Utp11	22.7968	22.0842	22.1691	21.3351	21.5281	20.5088	21.0959	22.289	22.6275	21.7848	22.3996	22.769	22.1761	21.9891	22.1418	19.6953	20.606	21.0992	21.1354	21.1033	22.0079	22.5889	21.8138	22.3494	4	3	4	2	3	3	0	3	4	3	4	4	2	4	2	2	3	2	4	3	2	4	4	4
Q8BHB4	Wdr3	25.3389	24.9434	25.0868	25.4335	24.3528	21.7045	24.1361	24.2044	25.3937	24.7697	25.7198	25.8544	25.6169	25.1149	25.4629	24.5259	21.5197	22.933	22.7969	23.2075	23.8842	25.5173	25.4937	25.155	20	19	17	19	6	1	7	3	20	16	24	25	16	16	15	16	6	4	4	4	11	18	18	13
Q9ERF3	Wdr61	25.1599	24.8109	24.77	25.3715	23.1816	25.1846	24.126	26.5422	25.5716	26.0601	26.1112	25.9926	24.9679	24.8502	25.2753	24.6377	24.8795	24.1515	25.3551	26.1643	25.6496	26.0546	25.9297	25.4581	10	9	9	9	4	3	2	2	11	9	10	11	4	10	9	8	3	4	1	3	6	10	8	8
Q3U821	Wdr75	24.6905	24.4256	24.2738	25.0255	22.0479	22.3718	22.7808	22.2797	26.1131	25.1762	26.0096	26.0764	24.948	24.1416	25.0888	24.1751	20.7302	22.2049	20.9594	23.0126	24.4359	26.0616	25.2803	25.313	16	17	14	14	3	5	4	4	18	12	18	18	11	12	12	9	2	2	4	1	12	19	16	15
P97789	Xrn1	24.3794	24.2052	24.3156	24.4046	24.1202	23.7482	24.0329	22.4934	23.9519	24.0885	24.0526	23.8809	24.6777	24.1926	24.7819	24.6131	24.4831	24.459	21.4251	24.7623	24.1333	24.1097	24.3412	24.443	11	12	15	14	4	2	4	1	12	7	10	9	9	11	9	8	4	4	3	4	7	9	9	9
B2RR83	Ythdc2	23.1639	23.7983	23.1993	23.9598	21.2753	22.4792	21.2484	20.9519	22.1852	21.6986	21.8537	20.7188	22.9162	23.3056	22.504	23.7852	18.9803	22.9218	19.8449	20.9689	22.5743	21.6017	22.269	22.1153	12	13	11	13	3	1	3	2	7	3	2	2	8	11	8	7	2	2	3	2	4	6	4	3
Q3TIV5	Zc3h15	23.6343	23.9551	23.8477	22.6116	22.6398	24.7212	22.686	24.513	24.2736	23.3072	22.2228	22.3667	23.6831	24.0951	21.0189	24.8609	23.658	23.9253	23.7692	24.341	24.2293	24.0789	23.7502	23.9565	6	6	3	4	2	4	3	4	10	5	6	4	7	8	1	6	2	3	2	3	4	8	9	5
P17012	Zfx	24.6338	24.5624	24.6017	24.0669	20.8776	23.4033	23.3938	21.9443	25.2548	24.7341	25.271	25.5306	24.2985	24.5401	25.5394	24.1561	24.4825	24.0477	24.9093	24.4025	25.5625	25.3618	25.7151	26.0866	5	7	7	7	1	2	3	2	9	10	8	8	4	7	7	5	4	4	3	3	8	6	10	8
Q9ERU3	Znf22	25.5982	24.8066	25.4505	24.3041	26.2985	28.0554	26.3725	27.6507	25.3537	25.9521	24.8939	25.4467	25.4204	24.7717	25.8549	25.3653	27.0881	27.7379	27.2456	27.1696	25.6288	25.6997	24.8111	25.6646	3	3	3	3	4	6	3	5	3	3	3	3	1	3	3	3	2	4	2	4	3	3	3	2
Q62523	Zyx	23.086	23.4362	23.0627	22.3624	20.3339	21.9172	20.9566	22.4639	22.8615	22.8866	23.043	22.1939	22.5586	22.839	23.1551	24.0273	20.8344	22.6415	23.1629	21.1311	23.2488	23.146	20.5387	23.1425	3	3	4	4	1	2	3	2	4	2	3	3	2	3	4	5	2	3	2	3	3	2	2	2
P45952	Acadm	22.7814	23.2117	23.9914	23.468	23.1182	22.5085	23.2045	21.722	23.3855	23.7986	23.5584	23.5065	23.5341	23.8266	22.9378	22.7468	20.0528	22.0878	22.7473	22.6596	23.9228	23.7495	23.8751	23.3268	5	5	8	5	2	4	2	3	7	8	7	6	3	6	5	8	1	1	2	2	7	7	10	7
Q99KI0	Aco2	24.6499	25.5088	25.1926	25.1368	20.7643	24.663	21.5179	24.6535	25.3917	25.5543	24.8571	25.3168	25.5515	25.1386	23.2286	24.4023	20.3775	24.7025	26.0306	21.0505	25.5171	25.3801	25.5124	25.1016	15	16	15	17	2	2	2	4	18	17	12	13	19	17	8	11	1	2	6	1	14	16	13	11
Q05117	Acp5	27.5589	27.9661	27.9764	27.7266	25.2189	24.1919	25.4575	24.791	29.3998	29.486	28.8141	28.5713	28.8708	28.0237	28.1881	28.3822	24.055	21.3812	20.4186	23.0945	28.9514	28.9626	28.7312	28.6287	9	9	9	9	4	3	4	2	12	12	11	11	9	8	10	10	2	1	1	3	8	11	11	11
Q9ESW4	Agk	23.6639	24.06	23.9812	23.6537	22.6801	24.5144	23.8717	22.2877	24.4441	24.5206	24.1719	24.0591	23.9096	24.2142	24.3882	24.4412	22.6851	23.9063	21.621	22.6911	24.4113	25.1807	24.4892	24.3145	8	9	11	7	3	2	2	1	9	11	10	9	5	9	7	10	1	2	2	3	9	9	8	8
Q9DBR0	Akap8	23.4499	23.7748	23.8249	22.9192	22.3516	24.984	21.3419	25.0879	24.263	24.6467	24.6704	24.62	23.6398	23.5926	23.9781	23.3864	20.7901	22.6234	23.0093	25.2235	24.7903	24.1391	24.6901	24.403	5	4	6	5	1	2	2	2	7	7	8	6	3	3	5	7	2	2	1	4	9	8	9	11
P07724	Alb	24.2616	26.0897	24.5757	24.1784	23.6563	23.2595	21.4162	22.7082	21.9831	24.0114	21.95	23.0906	25.7238	25.4314	24.3849	24.745	22.3354	22.1391	26.4954	22.2541	23.3832	23.9165	24.3135	22.6936	9	15	13	11	1	4	1	3	4	7	4	8	11	12	7	9	4	2	6	2	5	10	6	5
Q3TSG4	Alkbh5	24.4312	24.1301	24.0632	24.3238	22.4221	24.35	19.7591	21.3715	24.666	25.0895	24.696	24.7746	20.7868	24.4305	23.9421	23.9278	24.4728	20.0776	23.8446	23.8301	25.2075	24.943	24.5404	24.6161	3	4	5	4	2	0	2	0	5	7	5	2	2	5	3	4	2	2	3	3	5	9	6	7
P22892	Ap1g1	25.4096	25.2725	25.0922	25.2397	25.0157	22.3654	22.5993	23.6051	24.8911	23.7892	23.7252	23.3169	25.2714	25.4084	24.9257	24.4767	23.8136	19.9679	22.9223	18.9997	24.2743	24.4794	24.5312	24.6377	14	14	13	15	2	2	4	3	15	7	10	9	15	15	11	10	4	1	5	0	9	11	11	12
Q8R5A3	Apbb1ip	22.5023	23.0388	22.0094	22.2848	19.9568	21.7564	20.1278	20.023	22.007	21.7622	21.6109	19.7594	22.698	20.9341	24.402	21.9315	21.0708	20.1317	19.6243	22.6475	20.2364	21.0136	21.1081	21.8766	3	3	4	2	4	4	3	3	3	4	3	1	4	1	6	6	2	2	3	3	2	4	3	2
Q640N3	Arhgap30	24.2931	24.1492	24.0539	24.924	24.6216	24.5605	22.2325	22.1225	23.2767	23.353	22.7662	22.5114	25.0434	24.1667	23.1034	24.8869	22.4967	23.2904	23.9058	23.5439	23.9915	23.3578	23.0126	23.5343	10	6	12	9	3	2	1	1	7	5	7	4	10	10	6	9	4	3	3	3	8	7	7	7
Q9ES28	Arhgef7	23.8772	24.1929	23.8881	23.8905	21.328	20.836	20.7131	21.1744	23.7486	24.3467	23.303	23.6531	22.8849	23.7688	22.9915	24.129	21.0754	22.2859	20.4628	20.735	23.6937	23.8222	22.8156	24.1018	10	11	9	13	3	1	2	1	8	9	8	12	9	9	5	7	2	3	3	2	5	6	4	4
Q9CPW4	Arpc5	27.7566	27.7851	27.3168	27.4303	25.5014	25.5998	25.5297	26.9467	24.8601	25.1985	25.3892	20.2482	27.7374	26.5185	27.5252	27.2797	26.6364	23.4551	24.4859	22.3585	25.0554	19.1475	24.8861	24.7899	6	6	6	5	4	3	4	3	4	2	5	4	5	5	5	5	3	3	4	1	4	1	2	2
Q8BSY0	Asph	23.1903	23.1141	23.2825	22.6015	20.951	21.9426	20.4009	21.8379	22.5533	22.4889	21.8195	22.4525	23.1486	23.9611	21.7459	23.5867	20.8273	21.1243	21.7918	20.9912	22.3391	22.2885	22.7991	22.569	9	9	9	12	1	3	1	2	9	8	5	8	4	8	4	7	2	2	4	2	4	7	7	5
Q62388	Atm	25.0812	23.7511	23.9791	24.9987	23.1175	21.2116	21.0107	21.3973	24.7706	23.2464	23.4554	24.5634	25.4399	24.0891	26.0491	23.2482	20.7526	19.0774	19.8781	18.8873	22.9183	20.9317	23.2019	19.6205	22	21	22	26	4	3	3	2	16	11	16	21	21	19	20	15	1	4	2	4	4	3	9	1
O54825	Bysl	24.6401	24.5356	24.6325	24.6483	24.7057	23.8603	24.0611	22.2834	22.9663	19.6614	23.0794	23.4291	25.0756	24.2937	23.9017	24.088	23.918	23.7767	21.7736	23.2383	21.1187	22.947	23.1013	22.5824	9	9	7	8	5	3	5	3	6	1	2	3	8	7	3	6	2	3	2	5	0	5	4	3
Q8VDY9	Caap1	22.7231	22.3305	22.9487	21.51	20.205	21.5689	21.9568	21.1027	22.643	21.6817	22.7719	22.7615	22.2335	22.6383	21.8394	21.6305	20.3502	22.0273	23.1721	20.8223	22.0959	23.0452	23.3185	22.9761	4	4	4	2	2	2	2	1	5	4	4	2	4	4	2	5	3	1	2	2	4	5	4	4
Q9CS00	Cactin	25.1437	24.9132	24.6609	24.922	22.6239	26.0631	22.7119	26.7075	25.2614	25.092	25.3139	25.8873	25.4169	25.03	25.017	24.749	24.5421	23.7047	20.8286	21.8014	24.8515	25.167	25.3225	25.5576	12	12	13	11	5	2	2	3	12	14	13	15	8	10	9	10	2	2	1	1	6	13	14	14
Q4QRL3	Ccdc88b	23.0977	23.7561	23.0669	22.8111	22.9359	23.2369	22.7496	22.132	22.8403	22.8457	22.3641	22.5841	22.7225	21.948	22.946	24.1084	21.3252	22.3995	22.023	21.047	22.2473	22.4018	22.4306	23.0676	9	14	7	5	3	2	4	2	4	4	4	4	3	6	5	10	1	2	0	2	3	3	4	2
O88874	Ccnk	25.2665	24.6991	24.9288	25.0928	21.6946	21.171	21.9296	21.7656	25.0164	25.1013	25.3873	25.4827	24.8508	25.032	25.0363	25.0931	20.6979	21.1114	20.3258	21.188	25.1181	25.6123	25.9175	25.7504	8	8	9	8	3	1	4	1	8	9	10	8	5	9	7	8	3	2	2	2	5	7	8	8
Q9Z0H4	Celf2	24.4107	24.4906	25.5138	22.6924	21	23.0381	21.7527	20.6799	24.937	27.6544	25.9945	25.693	22.4309	24.5833	25.7776	24.1705	24.9393	26.0429	24.3855	25.9282	26.5054	24.5092	27.3704	26.2155	5	8	8	4	1	2	1	2	9	10	10	9	4	7	8	5	6	4	3	4	9	6	9	10
Q9CY57	Chtop	26.2016	26.0274	26.0095	25.0696	26.1817	28.7434	26.7948	28.9652	21.2395	21.2109	24.7763	24.6926	25.379	26.0974	24.1366	26.0971	27.9536	28.5594	29.3179	28.6271	25.5046	24.6209	25.0935	25.3847	4	3	3	3	3	3	4	3	1	1	2	2	3	3	2	3	5	4	4	4	2	2	2	3
Q99KN9	Clint1	26.0307	26.3558	25.9931	25.1529	19.7062	28.8539	22.0242	28.4722	25.7656	26.006	25.8475	26.0362	25.944	26.088	25.7352	25.3345	26.0739	27.065	26.4068	26.1598	26.3	25.8736	25.898	25.8588	11	10	8	7	0	3	0	4	5	5	4	3	9	9	5	6	3	4	2	3	4	5	7	7
Q9CQI6	Cotl1	26.7849	27.398	27.3158	27.5835	29.5915	28.9103	28.2364	28.3852	24.8184	25.0995	25.1457	23.943	27.5502	27.5838	26.354	26.9859	27.0793	29.026	29.5061	28.9022	19.9076	24.7643	24.4987	20.1879	9	9	6	8	4	6	6	6	6	5	5	5	9	8	6	6	5	7	6	7	1	5	5	1
Q8CJ40	Crocc	21.1031	20.4461	19.5568	24.2037	24.3315	24.0212	23.8342	22.8534	19.6673	23.7588	19.259	20.7635	20.6021	21.3437	24.3192	23.0385	23.0673	20.3306	22.2188	22.0843	23.6506	24.4955	23.5109	23.46	5	2	3	3	2	2	2	2	1	3	4	10	2	1	7	3	3	2	2	2	2	4	3	2
O54833	Csnk2a2	25.6434	25.6263	25.5505	25.8052	23.3974	21.7062	23.4835	22.4696	23.2982	19.1637	23.0572	22.4303	24.3308	25.7795	24.9147	25.6242	19.8579	22.4309	21.4445	22.5928	20.1485	20.704	24.1811	23.022	14	12	11	11	3	2	4	2	4	1	3	3	10	14	12	14	3	2	2	2	1	3	4	3
Q6ZPL9	Ddx55	25.0938	24.7819	24.844	25.4205	20.7365	24.5971	20.0605	24.6675	24.9761	24.6835	25.1242	25.0285	25.292	25.2637	25.7342	25.0381	25.5354	25.5399	25.3307	24.8282	24.1231	24.6376	24.4421	24.4352	14	14	12	14	1	3	1	5	12	10	9	14	14	13	13	9	6	4	4	6	8	13	12	11
Q9D0R4	Ddx56	23.7269	24.2585	23.4753	22.8363	23.693	24.7716	23.756	23.4566	22.485	20.0379	22.5149	22.7254	23.7302	24.0243	21.7631	22.7622	23.8001	24.5358	24.3874	24.5101	21.6446	22.4542	22.0192	22.6326	12	8	10	9	2	3	3	1	4	1	3	3	8	5	8	8	2	2	2	2	2	3	2	3
Q8BMF4	Dlat	24.4785	25.6127	26.4125	25.3636	26.1506	24.6691	25.8042	24.7326	24.3352	24.0587	24.1139	23.8898	25.2614	26.437	23.9167	25.1885	21.6056	24.4225	20.0481	24.3149	24.0956	24.5702	24.7675	23.9782	9	9	9	8	2	2	2	2	5	5	6	6	7	9	8	8	1	2	1	2	9	7	3	8
Q9QZK7	Dok3	22.947	23.3188	23.0804	22.4504	20.3248	22.2376	19.5605	22.2054	23.345	23.917	23.73	23.3013	24.0519	22.4798	22.0509	22.6693	21.4473	21.7349	19.5609	21.72	23.5465	23.598	23.0718	23.1665	10	9	6	7	2	3	3	1	9	10	10	8	6	7	4	5	1	2	3	2	6	7	9	8
O08553	Dpysl2	24.284	24.3421	24.3012	24.7497	20.1324	21.3389	22.2594	22.3505	24.7831	25.2173	24.8917	24.6595	24.9549	24.6579	23.8834	23.9691	22.0075	20.972	22.6066	21.9995	24.5118	25.094	25.7099	24.755	10	10	10	12	1	2	1	4	13	12	12	13	10	10	6	6	2	2	3	2	12	13	12	10
Q07802	Ebf1	25.1236	24.6703	24.5132	24.9044	24.6371	25.3389	24.2098	25.5795	25.8117	25.7115	26.0089	25.9172	25.1645	24.8219	25.3968	24.1533	24.3013	24.7223	24.6121	25.325	25.2755	25.4322	25.8125	25.5692	6	5	4	5	3	3	2	3	7	7	10	10	5	6	4	3	3	1	3	1	7	7	5	7
Q8K2D3	Edc3	26.1896	26.0109	25.6924	26.2253	24.7656	23.1077	24.6591	20.5789	25.0348	24.9815	24.6389	24.595	26.1019	25.9516	25.7914	25.1369	24.9432	25.447	22.019	25.3552	20.8905	24.7628	24.8981	24.3517	8	10	7	8	3	1	3	2	6	4	5	3	6	6	6	4	3	3	1	5	2	6	5	4
Q9WVK4	Ehd1	26.9638	27.3833	27.2661	27.3187	23.2641	25.1705	24.0462	25.1583	25.2429	25.0962	24.8844	24.7438	26.4304	26.7574	26.1093	26.5526	24.07	22.5876	26.1193	22.8387	23.3798	24.8906	24.6544	24.253	14	14	13	12	2	3	2	2	9	13	9	7	10	12	7	9	2	1	1	2	3	4	3	5
Q8C7X2	Emc1	25.3792	25.5417	25.9027	25.889	23.8003	21.1143	23.4043	21.241	24.8679	24.338	25.0571	25.4042	24.6628	25.5015	25.1505	25.6423	25.0017	24.5039	23.4585	25.7753	23.2895	24.4837	25.1107	24.3601	18	19	16	17	5	0	3	1	13	15	13	15	12	16	13	14	4	2	3	4	7	13	14	11
Q3V1V3	Esf1	22.9235	22.5979	22.4886	22.2063	21.7385	22.282	21.9271	21.5762	23.819	23.4212	24.1327	23.5397	22.2631	22.7501	22.9817	23.114	24.2809	22.116	22.7012	22.1235	23.9607	24.2726	23.6888	24.4773	5	5	5	4	1	3	3	1	11	10	8	8	4	5	3	5	3	3	3	2	8	8	7	8
Q9DCW4	Etfb	24.6828	25.6833	25.6943	24.6336	21.4854	21.9712	22.7048	22.5969	22.3946	21.705	21.4904	22.4359	24.9788	25.3831	22.7975	24.0229	19.6303	21.2804	22.028	21.9957	21.201	21.9274	21.4376	22.2453	10	11	11	8	3	5	3	4	7	3	5	5	9	12	8	8	2	0	3	1	6	4	6	3
Q8BTW3	Exosc6	25.589	24.9118	25.0741	25.6135	25.1799	24.3371	25.3889	25.167	24.6508	20.071	24.2092	24.7463	25.5004	24.4493	24.1009	24.4889	25.9734	25.988	25.9735	26.0805	24.27	24.6976	23.9682	19.7628	4	6	5	4	4	4	2	3	4	1	4	5	3	3	7	5	2	2	4	3	2	4	3	1
Q9D0M0	Exosc7	24.7033	24.6305	24.5243	24.6533	24.0299	21.7282	23.7399	24.0031	24.9629	24.7117	25.3948	25.4618	25.3144	24.8903	24.8275	24.3196	22.3333	20.1056	21.1547	23.7317	23.8291	24.6573	25.3757	24.1181	8	7	8	9	2	1	2	2	10	11	10	9	7	6	7	8	2	1	2	2	7	10	10	7
Q9D753	Exosc8	24.2548	24.2216	24.2127	24.4333	20.4611	25.1528	19.2915	24.8935	25.0262	25.1741	25.3297	25.0984	25.0253	24.3746	24.9638	24.3314	19.8967	25.1264	22.0402	24.9901	25.0876	25.1	25.5791	25.3457	5	4	5	4	0	2	1	2	4	4	4	4	5	4	4	5	2	3	2	3	6	5	4	4
Q80WS3	Fbll1	27.451	27.3428	26.9549	26.9054	24.7041	24.0811	24.0718	24.112	27.987	28.2003	28.3416	28.238	27.2332	26.8772	27.7436	27.4313	24.7133	24.298	24.798	24.5312	28.9007	28.4145	28.0818	28.4466	2	2	2	2	2	2	2	2	2	2	2	2	1	2	2	2	1	2	2	2	2	2	2	2
Q8K0E8	Fgb	26.2141	27.1344	27.3319	26.8668	23.5621	24.7351	19.842	25.7051	26.47	27.0428	27.1256	26.6878	25.8485	26.9324	27.0046	27.2969	23.8067	23.5261	24.4561	20.9527	26.9444	26.6258	26.3135	26.8696	20	22	22	20	2	2	1	4	20	20	20	22	12	19	20	20	2	4	2	1	17	18	16	18
Q9JJ28	Flii	25.8163	26.3701	26.185	26.4002	19.8599	24.0317	20.8986	23.7375	25.4009	25.2414	24.9652	24.9898	25.7073	26.0061	25.4611	27.2784	23.0694	20.4698	24.1171	23.3191	24.9123	24.8655	25.4361	25.2926	29	31	32	26	1	2	2	2	17	20	19	19	12	25	15	27	3	1	2	2	12	16	14	15
P58462	Foxp1	24.6298	24.7764	23.6504	23.8802	24.4807	21.6003	24.7012	24.6511	25.6825	26.1021	24.9287	24.6608	24.2419	23.9877	24.1274	23.3155	18.2962	20.9925	18.7224	21.9757	25.0223	26.1313	26.1628	25.76	4	3	2	5	4	1	4	2	7	9	7	7	3	4	5	5	2	2	2	1	9	9	11	9
P62874	Gnb1	26.1518	26.1933	26.6592	26.4358	23.1483	22.6411	23.7132	24.1275	26.7868	26.9051	26.6171	26.5613	26.4383	26.8522	25.6806	26.3697	24.7704	20.4943	25.2015	24.6393	26.9233	26.6411	26.4749	26.8412	7	6	7	7	2	1	3	2	7	7	8	7	6	7	7	8	2	1	3	2	7	8	8	8
Q9JIB4	Gtf2h2	24.1809	23.957	23.5531	24.0121	23.5365	22.0371	24.0143	21.6302	24.1104	24.2577	24.2964	24.7771	23.9626	23.7332	23.8851	23.8749	22.2852	21.7978	24.0673	22.7381	23.6574	23.8415	24.6488	23.8116	7	6	6	5	4	1	4	1	6	7	7	6	6	7	8	7	5	3	2	3	5	7	6	7
P01899	H2-D1	26.236	27.258	26.5772	26.6498	25.9839	24.5268	25.4901	22.6061	26.0251	25.7249	25.7333	26.1021	26.1151	26.8018	24.8877	25.8402	24.2676	26.9761	26.8072	25.8769	26.0269	25.7147	27.1815	26.4847	5	8	6	8	2	2	3	2	8	7	6	8	6	7	7	6	3	1	1	2	5	6	7	7
P70288	Hdac2	26.1598	25.7508	25.9395	26.0905	21.3737	22.323	21.7365	21.9071	27.0277	27.0805	27.0177	27.5064	25.5674	25.8177	26.597	24.5056	22.516	20.9365	20.3466	19.844	26.545	27.2454	26.5265	26.8143	8	9	9	8	1	2	3	4	9	10	11	10	6	7	9	7	3	1	2	3	7	8	10	9
Q9JKY5	Hip1r	27.3573	27.0606	26.8769	27.5159	24.8051	25.7218	23.454	24.0723	22.1398	22.114	21.8563	22.7824	27.4394	27.3984	26.761	25.3007	24.9365	25.2623	25.4598	21.2925	21.364	20.8412	20.8727	20.8085	21	22	23	24	7	5	7	5	6	7	5	5	25	22	18	13	4	4	5	3	3	1	4	1
Q9Z130	Hnrnpdl	24.6559	25.3789	26.2662	23.4843	22.6538	21.6374	22.9603	21.2992	26.2509	27.7418	26.7509	26.0231	24.4632	25.5235	26.8383	25.7205	24.0776	17.6562	20.312	21.7852	28.1414	25.1689	27.8248	27.2262	7	7	7	5	3	1	3	0	8	10	8	8	4	7	7	7	4	2	3	2	9	7	7	8
O35737	Hnrnph1	28.3229	28.4218	28.6976	27.3467	26.5309	25.5506	26.2981	27.6157	28.6854	29.8158	29.1572	28.8307	28.2086	28.0283	28.8554	27.8427	28.2616	28.8345	28.7994	27.7651	29.902	28.6338	29.1802	29.2329	7	7	6	5	2	1	3	2	7	7	7	7	6	6	6	6	3	2	1	3	8	7	9	7
Q8CHT3	Ints5	24.4627	24.31	24.3201	24.3331	20.1267	21.8095	22.0884	21.184	24.9675	24.5912	25.191	25.1056	24.357	24.2743	24.3937	23.7317	20.8085	22.3725	20.6231	21.2546	23.9037	23.5191	24.6657	23.0156	13	10	11	13	1	3	2	3	11	12	13	14	10	12	8	7	4	1	4	2	8	5	11	6
E9Q1P8	Irf2bp2	25.0928	24.6028	24.3213	23.9022	25.0334	23.8586	24.941	23.7867	24.1631	24.6596	24.2033	24.2728	20.9307	24.9403	19.7036	24.3206	24.6653	25.6625	24.1161	25.6614	25.8556	25.217	25.4366	25.2453	4	3	3	3	3	3	6	3	4	4	3	2	1	4	1	4	6	6	2	8	5	4	3	4
Q64287	Irf4	25.7598	25.624	25.1913	25.3785	25.7356	20.9746	26.4634	21.3659	25.8054	24.882	24.9616	25.0684	26.2552	25.7842	25.5162	24.7685	25.7568	25.9428	24.2466	25.193	25.5832	25.3205	25.9927	26.1925	9	11	10	8	3	1	8	1	8	6	8	4	10	11	10	5	3	5	4	4	7	11	8	8
Q8BZ21	Kat6a	24.033	23.8825	23.9015	24.1545	24.3144	24.7091	21.4311	24.7002	24.0453	24.0323	24.793	25.2575	23.8161	23.9858	24.4789	23.4246	20.0246	25.4768	24.3022	24.3385	23.5366	24.1081	24.2563	24.1674	8	5	9	7	1	3	0	2	9	7	11	9	7	7	9	3	3	2	2	2	2	8	8	10
Q9QWT9	Kifc1	25.2845	24.6116	20.0078	24.6217	26.4149	25.9943	25.6334	26.6553	25.7212	25.068	25.1834	25.594	24.8912	24.9707	25.1949	20.376	27.1999	26.306	26.3125	27.8635	26.0839	24.7417	24.9722	25.2647	7	8	1	6	10	10	10	11	8	10	9	11	5	6	4	1	10	7	6	8	5	10	7	9
P16045	Lgals1	25.0879	25.5628	24.6987	24.6142	22.9884	23.9846	23.6046	21.5291	25	24.8228	24.5595	24.9073	25.561	25.1315	23.2848	23.8335	24.1001	24.4998	26.0846	24.2883	24.2664	25.0337	24.9388	23.8026	5	5	5	5	2	1	3	1	5	5	5	4	4	5	2	3	4	2	3	2	3	4	4	2
O54785	Limk2	24.0932	23.6969	23.1719	23.7565	22.8932	21.1189	23.8767	22.0949	23.8696	23.8009	23.7752	23.4946	23.5983	23.5484	23.2165	23.4078	23.5291	23.7842	22.6988	23.8432	23.3553	23.45	23.5032	23.8318	7	8	7	10	5	1	3	0	9	9	9	8	7	7	5	6	4	2	5	2	5	8	5	7
P25911	Lyn	27.4819	27.8924	28.1065	28.3517	23.8207	23.2074	22.4093	20.9215	27.9834	28.3093	27.964	28.3086	27.7853	27.8257	27.3873	27.0614	21.889	20.8676	22.7789	20.1932	27.4355	27.4729	27.9064	27.1425	19	20	22	24	3	3	2	2	20	19	22	23	19	20	20	19	2	0	4	1	19	19	18	17
Q9WTX8	Mad1l1	24.9019	24.9001	24.3588	25.4999	25.7618	26.4823	25.9344	26.833	25.106	20.4768	20.2958	23.4458	24.9752	24.2092	25.536	26.032	26.4079	27.2103	26.4638	26.2334	25.053	20.0844	25.0429	19.1065	11	12	12	12	7	9	8	9	2	0	2	4	11	12	11	12	7	5	5	8	3	1	4	2
P63085	Mapk1	25.7264	26.0791	25.9119	26.2083	25.3047	25.6152	24.453	26.1938	22.2869	23.5161	23.5676	22.8945	25.5006	25.7495	25.3833	24.8721	25.3935	25.4728	26.6917	23.7087	23.6513	22.6365	22.2422	20.0463	10	11	11	11	6	3	4	2	4	4	5	2	10	10	8	10	5	3	5	1	4	4	5	0
Q8R3F5	Mcat	25.1011	24.9075	25.1253	25.5372	21.9592	24.9753	22.0444	25.1675	23.438	23.6123	21.6189	23.3361	25.137	25.9628	26.2114	25.8949	24.0253	22.378	24.2156	22.1076	22.3564	23.7133	22.0467	24.0566	8	9	8	9	2	2	2	2	5	6	3	6	8	10	9	11	2	1	2	0	2	6	2	5
P21812	Mcpt4	24.3859	25.3022	24.763	24.4766	24.8811	24.1504	24.3962	24.0317	26.1858	25.4309	24.941	25.2521	27.1101	25.7869	28.9933	27.3352	21.1768	21.1131	20.8581	19.9053	26.2935	26.6422	25.792	26.4105	8	8	10	8	7	6	7	4	13	12	10	10	9	9	11	11	1	2	1	2	9	12	9	10
Q8K3A9	Mepce	23.307	23.1225	23.4348	22.9365	21.7996	22.0731	22.432	21.3068	24.5394	24.2133	24.6188	24.909	22.6187	22.8536	22.6075	23.2857	25.4014	24.869	25.9133	24.8172	24.8153	24.2481	24.6552	24.0144	6	6	7	8	1	1	2	2	7	8	8	6	3	3	3	4	3	2	4	3	7	9	8	6
B2RPV6	Mmrn1	24.938	26.0198	25.2161	24.9726	23.4909	23.8758	22.7493	21.5975	26.7175	26.1572	26.5648	26.4046	24.6356	25.6768	26.2782	26.8737	20.9084	23.4887	20.1593	23.3853	26.7456	26.2509	26.6927	27.2714	14	15	15	12	3	5	5	3	18	17	18	18	11	14	18	18	0	2	1	2	16	17	14	20
Q9D0D3	Mtpap	24.0579	24.6668	24.3254	24.8019	20.9027	22.1653	19.9785	20.95	22.5205	21.5937	21.3402	21.7456	24.7274	24.7915	22.8419	24.4681	22.328	21.208	21.9322	21.0517	21.0897	21.3585	22.5545	22.8167	9	10	7	8	2	2	2	3	5	3	5	3	8	8	4	11	3	2	1	2	1	3	2	3
Q9EQK5	Mvp	23.964	24.5595	24.4621	24.1027	22.1787	22.3754	20.9363	23.3077	23.3968	23.6434	23.5224	23.8862	24.3429	24.7003	23.2453	24.992	20.7756	22.1831	20.4198	22.405	23.4519	23.6482	23.839	23.8997	11	16	13	10	2	0	1	2	8	6	11	6	6	12	6	11	2	2	2	2	10	9	10	8
E9Q634	Myo1e	26.1444	26.5935	26.4064	25.9972	23.2262	23.8376	24.2643	23.6219	25.8459	25.5552	25.6868	25.5935	25.168	26.1416	25.6269	25.7416	24.3867	20.4388	24.4252	20.9631	26.1938	26.2897	25.8313	26.0236	20	22	20	22	2	3	2	3	19	13	15	20	12	21	14	21	3	1	3	0	23	20	18	19
P70248	Myo1f	25.2207	25.4454	24.8457	25.0098	21.1469	21.165	20.9581	25.0845	23.9334	24.0385	24.2345	24.4628	24.2913	24.4806	24.1675	25.0746	23.3625	21.4021	21.783	23.2159	24.5244	24.1362	23.9015	24.0579	14	14	13	12	2	1	2	3	7	6	9	11	9	14	5	10	2	1	2	2	9	10	8	8
Q99104	Myo5a	27.4028	27.9565	27.5476	27.5911	29.1816	28.2316	25.8721	27.3519	26.8501	27.2253	27.2013	27.6137	26.8643	27.7757	27.1342	27.4064	27.8297	19.7292	27.6413	20.152	26.3973	27.4149	26.9936	26.8506	18	16	22	20	4	3	3	3	13	12	8	8	15	18	12	13	2	1	2	1	7	9	9	9
Q9QY06	Myo9b	25.5055	25.9231	25.8484	25.9822	24.2367	24.6417	21.0396	21.3453	25.1431	25.5159	25.2842	25.1484	25.3994	26.2358	24.622	26.0519	20.5859	21.0288	23.0049	22.3357	25.9954	25.2217	25.0861	25.0613	23	25	26	21	4	3	1	1	23	26	23	22	14	26	18	24	2	4	4	5	23	26	18	17
P30415	Nktr	23.601	23.3332	23.2839	23.2959	22.8589	21.1297	23.2041	23.8776	23.6021	23.0694	24.16	24.2549	23.0276	23.1517	23.3173	23.0114	24.5274	21.9289	25.1561	23.6276	23.598	23.4864	23.8961	24.2251	8	7	7	5	3	1	3	2	6	8	9	8	5	7	8	5	3	1	5	2	7	6	9	8
O70310	Nmt1	26.1722	26.345	25.9623	26.3026	26.2334	21.0312	25.9505	22.0584	26.2009	25.9763	25.5604	25.6194	25.9918	26.6195	25.6275	26.3765	23.8954	25.2441	23.8575	25.9232	25.9408	26.4765	25.7758	26.0082	8	9	7	8	5	0	5	0	8	6	7	8	6	6	6	8	5	3	7	2	8	9	8	8
Q8K4F6	Nsun5	23.5834	23.1817	23.2201	23.1651	24.5204	19.7971	23.8748	21.1848	22.5793	22.6829	22.6916	22.728	23.7539	23.5342	23.5899	23.3148	21.4069	21.0154	20.523	22.317	22.4368	22.4268	22.4173	22.5652	8	5	8	4	2	1	4	3	5	5	6	4	5	5	7	5	3	1	2	3	5	4	2	4
Q6ZQH8	Nup188	26.0293	24.9701	25.5474	26.0751	24.6599	23.393	21.3798	23.648	23.8811	24.1308	24.9066	25.7713	25.3427	24.7054	24.9042	22.905	23.7653	22.3592	22.9155	20.621	20.4361	18.959	21.9529	19.6935	22	17	25	23	4	3	4	3	16	16	22	23	16	14	17	9	5	2	7	4	2	0	7	0
Q8R332	Nup58	25.7201	25.6379	25.5341	25.2861	26.2481	22.2491	25.6123	22.4468	25.3312	25.168	25.4843	25.3037	25.8855	24.7557	25.5681	24.127	25.6134	20.5855	21.5	22.0642	25.0893	25.0561	25.5917	24.7645	9	9	9	6	4	3	2	2	10	9	11	8	7	8	9	7	3	1	2	1	7	11	8	9
Q8CGY8	Ogt	26.0349	25.896	25.9937	26.2124	22.0466	20.467	20.987	22.7283	27.0667	27.3929	27.0965	26.7343	26.1507	25.9991	26.5046	25.5829	23.7007	19.8701	25.4202	20.4225	26.4863	26.5986	27.2127	27.0102	25	24	26	26	2	1	1	2	29	28	30	28	19	24	24	14	5	3	4	3	18	29	27	26
Q3U1F9	Pag1	23.2835	23.0107	23.1546	22.5	22.0979	21.1585	20.7828	22.0465	23.2131	23.1147	23.0801	23.259	23.8352	22.9453	21.8444	22.2603	21.241	21.0472	21.0756	21.2857	23.528	23.4466	22.6028	23.4897	5	4	4	4	1	2	1	2	7	8	6	6	3	5	3	4	3	2	2	2	7	6	5	6
Q61990	Pcbp2	26.1673	25.3619	26.7419	26.1871	24.5189	21.2067	23.7484	21.6997	27.2048	27.9582	26.4017	26.5257	26.7547	27.1246	27.3717	26.1786	25.9835	23.5109	24.1124	22.7107	27.8357	26.4366	28.2797	27.0445	4	5	5	4	3	1	2	0	5	5	4	4	4	3	5	4	3	3	3	2	5	3	5	3
Q3UHX2	Pdap1	23.9902	23.666	24.0973	23.8501	26.3133	26.3161	24.9044	26.5302	24.4036	24.2066	24.1248	23.6018	23.7075	23.7488	20.1505	24.0996	25.2852	27.6792	25.3458	27.702	24.9707	24.8077	23.6118	24.517	3	3	3	4	1	3	4	2	4	4	4	5	3	4	1	5	3	2	3	3	6	4	4	5
Q9DBD5	Pelp1	24.1075	23.7421	23.9715	24.3219	23.3704	23.5477	21.0517	23.2833	23.7955	22.2384	22.0757	22.3352	24.1959	23.9862	24.2224	24.1982	22.9652	21.1788	23.1961	22.965	23.6763	23.0388	24.4615	19.0791	7	6	8	8	3	2	1	3	9	6	6	5	5	6	7	7	2	1	2	2	8	6	9	2
O88907	Pias1	23.8699	23.1582	23.5162	23.7275	20.3261	21.295	20.7926	23.8438	24.3735	24.5737	24.7423	24.7587	24.3468	23.278	24.1344	22.4669	24.0286	22.6798	24.2256	24.1084	24.1977	24.1922	24.1037	24.1184	6	5	5	7	1	2	1	2	9	7	8	8	6	8	7	5	4	4	3	2	9	9	7	9
Q9CR16	Ppid	22.0469	22.6896	22.0351	23.3727	23.6763	24.2365	23.5532	24.6626	24.1164	25.5105	24.1748	23.7402	23.1901	22.5418	19.6852	19.8427	23.9359	23.8477	25.824	24.5612	20.8429	24.2204	24.1014	23.8706	4	6	4	3	3	2	3	3	10	10	8	5	3	4	1	1	3	3	4	3	2	5	4	2
Q6ZQB6	Ppip5k2	23.3695	23.2977	23.0736	23.3624	19.9119	20.1493	20.4402	20.3704	23.4858	23.7006	23.5175	23.8901	23.0947	23.42	22.2507	22.9592	23.1504	21.0848	24.6656	19.9828	23.7556	23.7546	23.8169	23.253	9	11	8	11	3	2	4	3	10	9	13	12	3	10	4	4	3	0	5	1	12	9	9	6
P62141	Ppp1cb	26.6461	26.6555	26.9516	26.9235	24.9751	26.5736	24.9174	23.3006	25.5561	25.5562	25.9877	26.1495	26.4629	27.0411	26.5028	26.5569	25.8559	20.8779	24.2514	21.6339	25.1262	25.6293	26.4928	25.4963	7	6	6	6	5	3	3	1	6	5	5	4	5	5	5	6	3	0	4	2	3	6	5	6
Q8R3G1	Ppp1r8	25.0395	25.1793	24.9054	25.1294	22.5797	20.8238	23.0132	23.0832	25.5293	26.1989	26.2709	25.416	25.4039	25.0498	25.2507	23.974	25.7972	27.6241	22.2513	27.2377	26.051	25.7129	26.4676	25.9994	9	5	8	8	3	1	3	2	12	10	9	8	8	9	7	7	5	4	1	4	12	14	10	10
Q7TSC1	Prrc2a	24.886	25.2041	24.601	20.1565	24.5843	24.6885	24.9321	24.9452	24.7713	25.1306	24.35	23.7373	19.8516	25.1296	24.3929	25.9068	25.0656	25.2925	24.4871	25.4429	26.1362	25.1427	24.3415	25.3307	4	4	5	1	2	3	6	6	7	6	4	3	1	5	2	8	4	7	3	8	8	6	4	10
Q9R1P4	Psma1	22.4158	22.76	22.6445	22.8755	20.4292	20.9674	21.2939	22.1643	21.454	17.9455	21.3643	21.568	23.1005	22.639	22.5491	22.6276	20.1396	21.2407	20.6889	19.8528	22.9023	21.4439	22.7408	21.6293	3	5	5	3	2	4	3	3	4	1	1	4	5	3	2	3	3	3	3	3	2	4	5	4
Q9WUK4	Rfc2	26.2902	26.1551	25.973	26.4999	25.2798	25.9672	25.9566	25.8711	24.5599	23.2277	24.542	24.2391	26.9642	26.4473	26.2976	24.618	27.2528	27.491	26.5862	27.5914	19.4622	20.8543	19.2034	23.9631	7	7	6	7	6	8	6	7	6	4	4	3	6	6	6	5	8	8	6	9	1	2	1	4
Q9CQJ4	Rnf2	25.1114	25.0915	24.531	24.5221	22.7436	20.5045	22.8296	21.0564	25.2571	25.424	25.2922	25.6287	25.3154	24.7026	25.2584	23.9583	24.091	24.1591	24.5104	24.7494	24.9125	25.2888	25.1978	25.5634	4	6	6	5	2	1	2	1	7	5	5	5	4	4	6	4	3	3	3	3	4	4	5	5
Q9EPK2	Rp2	25.2604	25.4308	25.6387	26.1705	23.3842	20.9974	23.1712	24.4877	24.1455	24.4283	24.6844	25.2589	24.4373	25.0275	24.4018	24.2919	25.5293	21.5514	24.8252	20.2675	23.6141	23.9355	23.799	23.9044	8	9	8	9	3	2	2	3	6	7	8	6	5	6	7	6	3	0	3	0	4	8	6	3
P07742	Rrm1	25.1098	25.4283	24.9947	25.6025	22.7433	22.4141	21.874	22.8171	24.2982	25.3974	24.6296	25.0317	27.1214	25.8647	24.9847	24.9817	29.4593	27.6314	23.69	27.69	20.5456	19.3181	25.1654	24.5821	5	6	6	6	3	6	2	5	4	6	2	2	5	6	5	3	13	10	4	10	0	1	3	2
D3YXK1	Samd1	22.7631	22.6033	22.5625	22.518	23.2767	22.8172	23.0735	23.2888	22.8729	22.1486	22.5322	22.3053	20.7781	22.473	20.0414	20.7062	23.3066	24.2304	22.6524	23.9503	22.8181	22.9548	22.6403	22.7714	3	3	3	2	3	2	3	2	4	4	4	4	1	2	1	4	4	4	3	6	4	2	4	5
Q02614	Sap30bp	25.1154	24.9907	24.911	24.8271	24.3053	20.1965	25.1438	21.9384	25.4221	25.5701	25.9047	25.5089	24.4179	25.1105	24.4626	23.0421	22.8019	21.8132	20.9404	21.5663	23.6155	25.4351	26.0347	25.7038	5	5	5	5	4	1	2	1	7	7	7	7	5	5	5	4	3	2	2	5	2	7	9	7
Q5U4C3	Scaf1	23.05	22.9283	22.827	21.8732	22.5065	24.8343	20.5542	22.9472	23.1096	23.1418	23.9324	23.2694	22.983	23.0916	22.8525	22.9657	20.5909	20.8918	23.1345	19.5209	23.63	23.202	23.1587	23.6252	5	4	4	3	2	2	2	3	6	3	7	6	5	5	4	4	1	2	1	2	5	5	7	4
Q8BH69	Sephs1	24.9439	24.854	24.4556	25.2466	23.6035	22.1986	24.0762	21.5103	24.8552	25.0712	24.3835	25.0428	25.3527	24.4375	24.9835	24.1029	22.5747	21.6745	21.177	20.4548	24.4631	24.4366	24.5614	24.3089	9	10	11	9	4	0	5	2	8	9	9	10	7	9	8	7	2	2	1	2	4	7	6	7
Q62230	Siglec1	27.4509	27.9499	28.848	27.2405	22.8146	21.1123	29.7488	23.097	27.2264	26.4668	25.4901	25.7267	26.6962	27.4023	25.3558	27.5743	19.9247	20.6477	23.1085	21.1236	25.7535	23.633	25.0854	24.3352	28	31	30	27	3	1	5	3	24	18	11	13	15	26	10	16	1	2	3	2	9	4	10	4
O09044	Snap23	24.1531	24.5092	24.6128	23.9044	20.8548	22.9598	21.8007	24.5915	23.6182	23.179	23.1757	23.1394	24.6123	24.4897	24.0151	24.5173	22.626	23.2089	23.0665	23.4955	23.7618	23.7754	20.6039	23.7087	7	7	6	6	1	2	1	2	5	3	4	4	7	6	6	6	2	2	2	2	6	5	3	4
P62305	Snrpe	27.9912	27.7805	27.7296	28.1658	27.3612	20.9977	27.0651	20.7017	28.6791	28.6328	29.0766	28.8849	28.4691	28.2426	28.5685	28.0328	24.7495	23.6745	24.1691	24.5591	28.2306	28.9006	28.9777	28.8917	4	4	4	4	2	1	2	1	3	3	2	3	3	3	3	3	3	2	2	2	2	2	3	3
Q9D2H6	Sp2	23.4848	20.9293	23.384	20.3909	23.8423	20.4621	23.7819	23.1314	24.7253	23.5766	23.8633	23.9326	20.4945	23.269	20.9737	23.4059	24.8748	26.5743	23.7204	24.1393	25.0986	24.0693	24.3574	24.1328	6	4	7	2	2	1	2	1	7	8	6	5	2	6	2	7	2	3	2	3	9	5	4	8
Q99L47	St13	23.2167	23.549	23.2867	22.9916	23.2605	25.2256	20.713	24.4382	24.444	24.2991	23.3376	23.7061	18.981	23.7212	22.9832	22.7378	24.6517	25.1764	25.2347	25.1392	23.7617	23.6368	24.6919	23.8853	4	3	5	3	5	4	1	3	4	5	4	4	0	3	4	4	5	5	5	4	7	5	5	4
Q9JM90	Stap1	25.0398	24.7431	24.8191	24.4554	22.8686	22.4536	24.2038	21.0298	24.6665	24.9186	24.1517	24.0077	25.6838	25.5093	23.891	24.4493	24.4073	21.1542	24.9588	21.5585	25.0431	24.7843	24.669	24.7269	8	8	6	7	3	3	3	3	8	5	6	6	8	8	5	6	3	1	3	1	9	7	8	8
Q99KH8	Stk24	26.1114	25.9292	25.9532	26.1443	23.7356	24.1247	23.0801	24.3128	25.8925	26.0639	25.5679	25.7031	26.5813	26.0493	25.8909	25.6133	23.1224	22.4118	23.9585	23.3703	25.9612	25.9366	25.7961	25.9429	5	5	4	6	1	2	1	2	5	6	6	6	4	6	6	5	4	4	2	4	7	8	6	7
P63166	Sumo1	26.3461	26.3837	26.8294	25.9747	28.4549	29.6684	29.3388	29.1486	26.1209	26.1321	24.8253	24.9432	27.1581	27.0592	27.4282	27.1859	29.2549	30.4858	28.5615	29.9448	26.8376	26.3847	26.7412	26.9082	4	4	4	4	4	4	3	4	2	1	3	3	4	4	3	3	4	4	4	4	2	2	2	1
Q62311	Taf6	24.9682	24.6852	24.842	24.9631	21.651	20.4687	22.543	21.352	24.8924	24.6553	24.8787	24.7188	25.1441	24.5714	25.9133	23.9096	23.3852	22.07	21.1551	22.0709	25.3453	25.1555	25.3592	25.0429	13	12	13	16	1	2	5	2	16	11	16	16	12	12	18	13	3	3	1	3	16	17	16	13
Q9R099	Tbl2	24.5734	25.377	25.2977	24.9555	22.2199	23.6043	20.7534	21.7919	24.5669	24.5383	24.4162	24.4037	24.7179	25.3265	24.0223	25.437	24.2437	25.0323	24.9097	24.9579	24.6875	24.1231	24.207	24.0459	11	15	16	13	1	2	1	2	10	10	10	10	9	14	8	13	3	2	4	2	8	7	11	5
Q8C4J7	Tbl3	25.9838	25.3675	25.6314	25.8122	25.0114	24.4271	25.1049	22.4522	26.4287	25.9144	26.9146	27.0424	25.6614	25.5196	25.9846	25.474	21.6402	22.1066	20.8159	21.8525	25.2425	26.7894	26.754	26.1446	22	19	20	26	4	2	4	4	25	19	24	26	22	19	18	17	2	1	2	1	13	26	26	21
Q62351	Tfrc	24.1862	25.163	25.2724	25.39	28.1071	27.0093	27.4214	27.5594	25.0446	21.6293	20.0782	23.6608	27.0099	25.6015	24.8168	24.0899	23.5829	24.6541	28.2839	23.8316	20.5432	24.7502	19.6953	19.7386	6	6	6	4	12	13	10	12	9	2	1	3	6	8	4	2	3	5	10	6	0	4	2	2
Q9Z0U1	Tjp2	22.7088	22.9374	23.3823	22.2533	22.4391	23.0415	22.3161	22.8894	23.4862	23.5134	22.6021	22.1561	22.6385	24.0153	23.7926	23.8797	22.4368	21.822	22.177	20.7287	24.9957	23.6105	24.0813	24.5765	7	6	6	4	2	3	2	3	10	8	4	3	6	8	6	9	3	1	3	1	13	8	7	11
Q8K003	Tma7	27.4875	27.0562	26.8099	26.2729	31.9632	31.4843	31.5564	31.4468	22.0284	20.9872	21.5032	21.0305	27.5029	27.1418	25.7346	27.4049	31.1138	32.3541	31.2388	32.0534	22.7127	22.8683	20.018	22.1449	2	2	2	2	3	3	2	2	2	2	2	1	2	2	2	2	2	2	2	2	2	2	0	2
Q9Z321	Top3b	23.5161	23.9718	23.6166	24.0818	22.7306	21.6514	21.402	22.0999	24.1316	24.4189	24.2546	24.0559	24.2361	23.7714	23.2788	24.0076	22.6468	21.6879	22.8219	20.3037	24.0323	24.1871	23.6723	23.6348	9	11	5	7	3	0	2	0	10	8	11	13	8	5	4	7	3	2	3	2	7	9	8	5
Q9D735	Trir	25.8529	25.5914	25.4972	23.6585	26.4644	28.7137	26.3983	27.5477	24.4113	23.489	23.6441	24.721	22.8444	25.1465	19.9228	25.1916	28.8062	28.7226	29.1086	28.6703	25.3243	25.2178	19.25	25.9541	3	2	2	2	4	6	4	4	2	2	2	2	2	2	0	4	3	5	4	5	4	2	1	5
Q8CDN6	Txnl1	20.823	20.9827	22.8893	22.891	23.3488	23.2325	23.2464	23.2577	23.6413	23.8354	23.6322	23.2284	22.898	22.6277	19.3659	22.8775	23.47	22.5933	23.6423	23.3123	23.7568	23.4289	23.2028	23.1963	1	1	2	3	3	3	2	3	6	6	5	4	4	3	2	3	3	3	2	3	5	5	4	3
P61089	Ube2n	25.7488	26.1214	25.6477	25.7395	24.1427	24.5958	24.523	24.4356	24.3276	25.0557	24.6752	24.2531	26.5659	26.1397	25.273	25.2343	25.5004	25.0556	26.2101	25.4095	24.3893	24.1493	23.4192	23.4411	6	6	6	5	2	1	3	1	6	7	5	5	4	4	6	6	2	3	3	2	4	5	5	5
P70362	Ufd1	22.1782	22.5713	21.8627	22.9892	21.9086	21.9958	20.5918	22.3353	23.2747	23.9274	23.3488	23.2651	22.8472	22.2842	21.6106	21.7879	18.6992	22.0072	20.1379	22.3632	23.1668	23.2193	23.5039	23.259	2	2	3	2	0	2	0	2	4	2	2	3	2	3	3	2	2	2	2	2	4	3	3	2
Q9CX11	Utp23	24.9619	24.6551	24.8935	25.0264	20.2058	23.3629	22.2531	23.3846	23.1025	23.1894	23.2142	23.9649	23.3058	24.3672	25.5738	24.2025	23.3659	23.5206	21.1397	23.0349	23.557	23.2228	22.9802	22.6872	4	3	3	3	0	2	2	2	4	2	2	5	3	3	4	4	2	2	1	3	2	3	2	2
Q924H7	Wac	22.3008	22.7565	22.0304	21.4996	21.9181	21.7394	23.0143	21.1695	22.9259	22.9858	22.9221	22.5903	22.1848	22.397	22.4026	22.2753	23.8673	19.9936	21.6491	22.5778	23.1054	23.2541	23.713	23.4215	3	2	3	4	2	1	2	2	3	5	3	3	3	4	5	6	2	2	1	2	5	4	4	3
E9Q2M9	Wdfy4	25.6929	25.8565	26.1083	26.228	23.2245	20.0435	21.7195	20.8863	25.951	26.1314	25.8896	25.8973	26.2073	26.1877	26.3798	25.4825	19.3906	20.5004	21.3511	22.4162	25.2121	25.3635	25.2468	24.4546	31	33	37	33	5	2	4	1	31	30	29	28	29	33	31	31	2	2	2	0	16	14	17	11
Q4VBE8	Wdr18	24.7371	24.2978	24.6752	24.9945	21.4822	24.0695	20.9436	24.4217	25.2809	24.8149	25.7656	25.6723	24.8462	24.502	25.1214	24.9506	26.9505	24.3228	26.3303	25.7923	23.8422	25.1372	24.8515	24.9093	9	9	9	8	1	2	1	3	9	6	9	8	6	6	6	5	2	3	3	3	5	6	7	6
Q3TWF6	Wdr70	22.9135	22.9809	23.2716	23.189	20.7235	22.6664	22.7036	21.183	23.3403	23.7861	24.0318	24.0522	23.3802	23.4348	22.8421	22.7877	20.9686	20.443	21.4972	20.5939	23.6577	23.744	23.2383	23.8662	4	4	3	4	3	2	2	2	7	9	10	8	4	4	3	3	2	1	2	1	5	10	9	8
B7ZMP1	Xpnpep3	24.8849	25.0267	25.0332	25.4827	22.5733	22.1349	19.983	23.1301	25.3915	26.2122	25.2187	25.5057	24.7775	25.1727	24.6398	25.8159	23.9087	23.4874	23.2814	19.8474	25.763	25.1694	25.0883	25.2253	11	13	13	12	3	2	1	2	11	13	13	12	7	12	8	10	3	4	2	1	9	9	9	10
P68254	Ywhaq	24.2957	24.637	24.8467	25.573	26.0344	26.5466	25.8228	26.4316	22.9678	23.5801	24.1608	24.0855	25.3163	25.1554	25.1651	25.3743	25.942	26.5724	27.1169	26.4266	19.4626	23.5207	24.0011	20.088	9	8	9	8	3	4	4	4	5	7	5	4	10	7	6	7	4	4	4	3	1	3	3	1
Q9QY24	Zbp1	23.8676	23.7354	23.3254	22.9493	21.1057	22.3208	24.0565	23.7374	22.325	23.2313	22.3965	23.0128	23.2577	23.7333	22.6049	22.4964	23.6165	22.5663	23.3649	21.7889	23.1557	22.513	19.8675	22.9815	4	4	3	4	1	1	2	2	2	4	3	3	4	3	2	2	4	3	3	3	4	4	2	2
Q8VDM1	Zgpat	23.4052	22.9413	22.8266	22.9201	20.0591	22.0718	21.7711	22.1765	23.3508	23.3901	24.1264	24.0498	23.396	23.0007	23.6282	23.0103	23.4461	20.7109	22.7148	20.6108	23.6202	23.6588	23.5105	24.0194	7	8	7	5	0	2	1	2	8	6	7	5	5	5	7	8	3	2	5	2	6	6	7	5
A2A791	Zmym4	22.9656	22.1809	22.5703	22.3656	20.561	21.6253	21.8433	21.8836	22.384	22.9952	23.4651	23.5367	23.1549	23.2053	22.9891	19.6036	23.8105	20.6498	20.7834	21.5317	22.9559	22.7794	22.5048	23.0225	10	8	7	6	3	1	2	3	9	9	9	8	5	6	8	2	2	1	2	2	6	8	9	4
O88291	Znf326	22.8904	23.1409	23.3005	22.8713	22.0294	22.294	22.3507	21.3218	23.554	24.6031	23.8998	24.3032	23.7468	23.0831	23.7902	23.3264	19.5096	21.0154	21.8388	21.9154	24.1101	23.7109	24.3019	24.217	6	6	5	4	2	2	4	2	5	7	7	6	2	6	3	4	2	1	2	1	7	6	9	6
Q6NZQ6	Znf740	24.7366	25.0914	24.3461	24.5897	24.8133	24.8458	24.6423	22.606	26.2382	25.856	25.4652	26.1638	24.3231	25.2151	24.1693	24.9027	20.8736	25.4552	21.1789	26.9447	26.5789	25.7413	26.3441	26.2195	5	3	5	3	3	3	3	1	6	6	5	3	3	3	4	7	1	3	2	2	7	4	6	6
Q3U3I9	Znf865	20.7344	20.9434	22.7201	23.573	21.2978	22.6027	21.2466	20.7795	23.7235	23.9927	23.8146	23.6309	20.3267	22.1558	23.622	22.6572	21.0865	20.848	21.4287	20.4244	23.6432	23.3218	23.4065	23.0996	1	2	2	2	2	3	2	3	5	5	6	9	1	3	3	2	2	3	2	3	3	6	5	7
Q91V92	Acly	25.9943	25.9871	25.5058	25.1212	23.487	22.333	21.8135	20.8036	25.2736	26.1058	25.7906	25.5034	25.501	25.9207	26.7879	25.27	23.7382	21.7401	26.145	20.4396	25.4626	25.1153	26.4444	25.6814	24	21	21	23	3	2	4	1	16	23	22	23	13	20	27	18	6	0	3	1	18	15	21	17
Q80US4	Actr5	23.7487	23.3419	23.1965	23.8112	21.3259	23.8655	22.2582	22.9982	24.2379	23.7952	24.5225	24.9293	23.7676	23.2	24.4068	22.9058	21.6994	22.332	23.3657	22.6361	24.279	24.6776	24.5834	25.0346	8	8	6	7	2	0	2	2	8	8	7	9	7	6	12	4	3	0	2	1	10	8	10	11
Q9QYE3	Bcl11a	24.3129	24.0825	24.1555	22.0236	20.4475	25.7413	21.3583	25.5153	26.0496	25.6008	25.5838	25.3321	23.1218	24.1716	24.5533	23.9996	24.9052	21.4437	24.9528	21.3196	25.8471	25.8668	25.7687	25.6419	10	9	10	5	2	2	1	2	13	13	14	11	6	9	9	9	3	1	2	1	13	14	14	14
Q99PV8	Bcl11b	23.6501	23.7689	23.4273	23.0123	20.4322	21.8448	22.4015	24.1418	24.5424	24.7885	25.0461	24.9923	23.5701	23.3276	24.5138	23.8208	25.3729	24.6341	23.582	22.3449	24.5421	24.688	24.7895	24.8944	9	10	10	8	0	1	1	2	12	13	15	13	2	7	6	7	7	3	3	2	10	11	11	11
Q9CQC6	Bzw1	23.577	24.4314	23.8761	24.5358	25.4418	24.8307	24.0216	24.3713	23.8053	23.7822	22.6197	22.3462	24.1896	23.9877	24.8184	24.683	24.8598	23.9349	24.2565	24.1275	22.4837	23.9554	22.5788	23.0315	3	3	3	3	1	4	3	3	2	2	3	2	3	3	1	2	2	4	2	4	2	1	2	2
P14106	C1qb	23.4623	23.4147	24.0116	23.8605	21.1223	24.3393	19.5771	24.1947	23.1509	23.7905	22.3439	22.5146	23.3616	23.3785	22.8298	24.0157	23.7791	21.3819	23.7309	22.4719	23.4003	22.9816	22.6335	22.8988	5	6	5	5	1	2	2	2	5	5	5	4	4	5	5	5	2	1	2	1	4	5	4	4
Q9QXV1	Cbx8	22.8736	22.7525	19.3522	19.9821	22.8256	23.1931	21.1901	23.873	23.1548	24.0465	23.6072	23.7143	19.5546	21.2853	22.9891	21.5482	23.728	23.4738	20.1668	23.2996	23.0296	23.37	22.783	23.3949	5	5	4	0	3	2	1	2	5	4	3	3	1	3	3	3	3	2	2	2	4	3	3	4
Q61081	Cdc37	21.08	19.9412	20.5774	20.0367	24.8196	25.0333	24.7621	26.0588	19.4358	19.6439	20.3489	20.8499	21.3226	20.2327	22.0762	21.2419	25.4172	25.1514	24.1822	26.0115	19.4375	20.2684	21.1439	20.6407	1	2	2	1	3	4	3	4	3	3	3	2	2	1	2	2	4	2	3	4	2	4	3	2
P60824	Cirbp	22.7331	25.4536	25.1321	24.5222	23.685	21.8152	23.9845	21.6689	26.0245	25.6718	24.8042	24.7541	25.8259	26.1252	25.2378	25.723	23.8295	25.5574	22.1097	26.0735	26.0686	26.0225	25.3553	26.6302	2	2	2	2	2	1	2	1	3	2	3	2	3	3	2	3	3	2	1	2	5	4	4	3
P53996	Cnbp	24.9479	25.2535	25.3062	23.8212	25.7631	27.5997	24.7706	25.9432	25.2073	25.5162	25.2031	24.5752	24.3298	25.415	23.1762	24.8819	27.7727	28.5427	27.6717	26.4445	26.2772	25.5841	25.9172	25.4804	6	6	5	6	1	1	2	3	6	5	6	5	6	4	1	3	2	2	3	2	4	6	6	4
Q9JIF7	Copb1	25.3014	25.0254	24.9481	25.3585	20.9896	23.8435	22.4608	22.1692	24.3817	24.6134	24.4464	24.4685	25.0368	25.3241	24.91	24.4373	24.394	20.5846	21.0842	20.3501	22.2886	23.5433	24.0931	22.991	20	18	18	20	3	2	2	2	8	11	16	10	15	17	18	13	2	0	1	0	8	8	6	7
P47941	Crkl	23.0539	22.6759	22.1855	22.0661	20.8834	22.0908	22.2537	19.4398	22.7072	23.6882	22.7667	23.1234	22.2086	22.8869	21.6055	22.0016	19.8485	18.5856	19.1677	20.1974	22.046	23.2974	22.9821	23.3681	6	6	5	5	1	1	2	2	7	7	6	5	4	4	3	1	2	2	2	2	3	7	6	7
O88712	Ctbp1	27.1492	26.5459	26.2999	27.0107	24.9265	26.049	24.85	22.4181	23.8255	24.1619	24.5302	24.1588	26.3239	25.8235	26.638	25.0026	26.2005	24.4437	24.3144	24.9292	23.1952	23.6098	23.9268	23.2674	7	7	6	5	1	2	3	1	2	2	3	3	6	7	7	5	2	1	2	2	2	5	2	2
Q3TKY6	Cwc27	25.2315	25.0459	25.2399	25.1215	23.8148	20.9851	22.1531	20.1799	26	25.3025	25.773	25.5716	25.5594	25.3217	25.8051	24.8824	21.6582	21.0112	21.8378	21.034	25.3887	25.3437	26.0247	26.2635	9	9	6	7	3	0	1	3	8	6	8	9	8	7	7	6	2	1	3	2	7	8	9	8
Q9JII5	Dazap1	24.568	24.9993	25.2185	23.7722	20.214	21.0337	20.3948	20.3303	25.2221	26.9325	25.5108	25.3668	24.7719	24.9948	25.5629	23.8909	25.8395	26.1682	24.7999	27.0224	26.0371	24.4019	26.4646	26.4214	4	5	6	4	0	1	1	2	2	7	3	3	4	5	6	5	4	2	3	3	5	3	5	3
Q8CBY8	Dctn4	23.3378	23.7444	23.4291	23.715	22.6348	22.9588	22.743	20.9472	23.9585	23.6707	24.0661	23.4569	23.4354	23.6804	23.5126	24.2241	22.3116	22.4478	22.9446	21.5249	24.1024	24.096	24.0828	24.1778	5	7	6	7	3	0	2	2	7	6	7	8	3	8	8	9	4	0	2	1	9	9	8	9
Q6PGC1	Dhx29	22.8126	22.6779	22.7489	22.6699	21.0223	20.6273	19.3946	21.7988	21.7119	20.199	21.6663	18.95	22.755	23.2434	22.643	23.7264	20.4505	20.1504	20.9157	22.7831	19.9387	20.1681	22.572	22.3056	8	8	9	7	1	2	1	3	4	2	2	2	8	9	3	7	3	2	2	2	1	2	2	2
Q3UH60	Dip2b	24.9299	24.8815	24.903	25.1546	21.5834	20.9594	21.5883	20.466	25.5281	25.7063	25.5726	25.4741	24.9768	25.1994	24.8394	24.778	23.1811	21.1522	23.5934	21.4265	24.9635	25.0561	24.9518	24.622	22	20	21	17	3	2	2	2	20	18	24	22	15	21	10	8	2	0	1	1	13	20	21	13
Q8BHA3	Dtd2	22.9535	22.7938	19.7596	23.031	21.0237	20.3283	21.4976	22.5978	22.985	23.7581	22.8815	23.2949	23.0216	22.9946	18.6945	22.6091	20.4667	21.2668	20.5483	21.8648	20.6764	22.7789	23.3185	19.3483	2	4	3	4	0	2	0	2	2	4	3	3	3	5	3	2	2	2	2	3	3	3	3	1
Q61749	Eif2b4	21.9607	21.8321	21.9527	21.9177	21.6253	21.8366	21.2158	20.4671	22.1896	22.0913	22.0011	22.0466	20.4666	22.0987	21.8836	21.7088	19.9522	20.6114	22.3708	20.0354	19.8831	22.134	22.433	20.1231	3	4	3	2	1	2	2	2	4	3	4	4	3	3	3	2	2	1	4	2	0	3	3	4
Q3UGC7	Eif3j1	23.9853	24.0662	23.9546	23.5558	20.8445	23.0047	20.844	23.1973	23.8983	23.8924	23.1227	23.4763	24.1046	24.2857	20.306	19.9336	23.9678	20.2447	24.3441	23.5799	23.8473	23.8868	24.062	23.8388	5	5	5	4	1	2	1	2	5	5	5	4	3	5	2	3	2	1	2	2	4	5	5	4
Q8R3S6	Exoc1	23.3104	23.1401	23.5566	23.0998	22.7933	23.3045	21.7668	21.0423	22.7692	22.5933	23.0421	23.487	23.1098	23.5499	23.2007	24.26	21.5247	22.9603	20.9291	23.1794	22.9848	22.7162	22.8715	22.8896	6	7	7	7	3	2	3	0	6	3	7	3	4	7	5	6	1	2	1	2	6	6	7	6
Q9CRA8	Exosc5	24.8598	24.2865	24.3529	24.8153	23.14	21.7501	22.6142	22.6184	23.2828	23.228	23.6893	23.7109	24.6134	24.1421	25.1529	23.9647	20.7494	21.3754	22.4578	20.8405	20.9856	22.6279	23.6244	23.2812	8	7	6	8	2	1	2	2	7	5	4	6	5	7	6	6	2	1	2	1	2	4	4	2
Q9JHI7	Exosc9	24.075	24.0285	23.7616	24.2836	21.0657	21.6843	21.3177	22.7291	24.5495	23.9794	24.5039	24.0503	24.2201	24.2943	24.9973	24.7672	22.8238	21.2582	21.6548	21.5262	24.7758	25.0612	24.7277	25.4712	7	9	7	6	1	1	2	1	8	8	9	8	5	7	8	7	4	2	2	2	6	8	7	7
Q6A0A9	FAM120A	24.6109	24.733	24.7232	25.372	21.8088	20.6202	25.5003	24.1319	24.2058	24.0502	23.2371	23.5617	25.2165	24.8258	24.955	24.81	21.1183	23.0941	25.1217	24.1645	23.5785	24.277	24.3204	24.2456	15	15	11	12	1	0	4	3	8	10	5	8	10	16	8	9	1	2	2	3	7	10	12	8
Q920A9	Fcrla	24.119	24.3972	23.911	24.0506	21.2555	23.5138	22.7716	20.5235	24.6695	24.1665	24.2372	24.125	23.6631	23.9043	23.2901	23.9125	21.4686	22.0971	23.5008	22.1953	23.8371	24.4231	24.2098	23.7392	4	5	4	5	2	3	3	3	5	5	5	3	3	4	4	5	3	1	1	1	5	5	6	5
P11276	Fn1	24.0106	24.5692	24.6756	24.5567	23.8118	22.7855	22.859	23.4839	23.2326	24.0135	24.4468	24.6666	23.1044	23.8695	23.2073	23.1175	19.6221	21.383	22.7618	23.0905	19.9502	24.2096	23.3437	23.1965	16	18	16	21	3	4	6	3	9	16	13	16	6	14	9	5	1	2	4	1	1	11	6	6
P42128	Foxk1	23.7187	23.8902	23.1779	23.3502	20.9474	22.1538	20.8025	22.4247	23.1416	22.6595	23.9754	23.9699	22.333	22.4853	24.168	23.7045	21.8287	21.5708	22.0474	20.7508	24.0643	23.6851	24.0069	23.3835	6	6	5	3	2	1	2	0	6	5	4	5	5	5	7	12	2	2	3	0	11	6	5	6
Q8BHN3	Ganab	22.23	22.8963	22.7625	22.9805	20.5811	20.826	20.9871	21.4551	22.4716	23.1213	22.6965	22.9864	22.8418	22.4299	22.2939	22.4327	22.0255	21.1374	23.3903	20.2552	21.6197	22.6153	23.4606	21.8662	7	10	10	7	1	3	1	3	5	7	10	5	6	7	3	4	2	2	5	0	2	7	8	5
Q8BX17	Gemin5	20.7693	21.7046	21.1174	21.1279	20.9985	21.9791	21.618	20.3762	22.4067	22.3017	22.0766	21.8385	20.9299	19.3744	21.6814	21.1405	20.5002	19.6917	19.8608	21.6324	19.9095	21.9569	22.2465	19.4051	2	1	2	5	2	2	2	3	6	6	8	7	3	0	4	5	2	2	3	3	2	3	5	1
Q9D902	Gtf2e2	24.4299	24.1316	23.9915	23.1692	23.9454	22.8131	23.9066	21.8597	22.6935	23.1271	22.5021	23.8669	23.4174	24.0515	24.0256	23.5342	22.6028	22.6132	21.4771	22.0014	19.2523	23.0954	18.2546	22.6606	4	5	5	4	2	2	2	3	3	2	3	5	2	4	4	3	3	3	1	3	1	2	1	2
Q3THW5	H2az2	24.9922	24.7116	26.4777	21.8488	21.5963	26.3314	22.16	26.5571	21.5493	19.9881	21.1779	22.0073	23.7904	24.6629	23.5287	25.9191	23.3941	26.272	25.864	26.0278	22.0666	22.4359	22.2178	19.4943	3	3	3	3	2	2	2	2	2	1	1	2	2	3	2	3	2	2	2	2	2	2	2	1
Q61035	Hars1	24.4755	25.6365	23.811	24.3583	24.477	24.0493	23.8914	24.9695	22.8403	21.6807	20.682	21.197	24.7154	24.1249	26.77	24.3459	20.878	23.1577	25.4763	23.2411	23.5349	19.6375	19.4952	19.5462	10	12	9	8	3	4	3	3	3	0	3	2	8	8	14	10	0	2	5	2	2	0	3	2
Q9JL35	Hmgn5	23.6823	23.5708	22.7839	22.5031	23.1854	26.1134	21.5769	23.2753	24.9205	24.5867	24.7584	24.991	22.9514	23.176	22.4311	23.1064	24.0708	23.1337	21.0554	24.3436	25.3132	24.71	24.4782	25.0896	5	3	4	2	2	2	1	2	6	6	5	6	2	3	2	2	2	2	1	1	5	3	5	7
Q99M31	Hspa14	24.2994	24.2617	24.0957	24.0843	23.4029	20.8695	23.3848	20.8673	25.1613	25.1754	24.974	24.9266	25.1404	24.5081	23.1409	24.5082	23.8142	21.1321	24.584	22.0696	24.8953	24.9548	25.1732	24.4389	12	9	9	11	2	2	2	1	16	14	13	14	11	11	5	10	3	1	2	1	10	12	10	10
Q9JKR6	Hyou1	22.3549	23.1438	22.6171	22.0331	20.2392	23.5801	20.8962	23.85	23.0479	23.1611	22.327	23.0078	22.3874	23.1826	22.0212	22.5912	20.1974	21.8019	20.6639	21.479	23.155	22.6395	23.2608	21.9819	4	6	5	6	1	2	0	2	4	4	6	6	6	4	2	4	2	1	2	2	2	5	6	4
P01837	Igkc	25.7758	25.8522	27.1354	26.2134	27.1825	26.2828	27.5359	22.2116	26.7196	27.6514	26.0868	26.0638	25.6476	27.5542	26.84	27.4191	23.8479	20.3669	21.8579	26.4465	27.4277	27.3176	27.2968	27.7129	5	6	6	5	2	2	2	0	6	7	6	6	6	7	5	7	2	1	1	2	5	7	6	6
Q8K2A7	Ints10	24.7648	24.3161	24.2351	24.9441	21.3883	23.2595	21.3034	23.4129	22.1262	19.7998	22.289	22.8511	24.4522	24.7255	25.0203	23.924	23.7785	23.3502	23.7243	24.2434	21.3566	19.734	22.1865	20.1516	14	12	14	14	3	3	4	3	5	2	5	8	12	15	11	9	3	4	4	2	1	1	5	0
Q9CWS4	Ints11	24.5417	24.276	24.229	24.3344	21.2355	21.5193	22.0268	22.3997	24.2824	24.3919	24.7942	24.8861	24.1135	24.4088	24.7713	24.2712	19.8468	21.1725	22.9743	20.8119	24.096	24.2094	24.917	24.3001	12	10	11	10	1	1	2	2	14	12	14	12	7	11	12	9	2	2	1	2	8	13	14	12
Q9D168	Ints12	23.9424	24.0401	23.8133	23.4244	24.1131	27.7503	23.8741	25.415	24.3272	25.1579	24.1828	24.0503	24.661	24.4699	23.3958	24.4762	20.1426	24.4243	21.2659	21.8497	25.598	24.6717	24.0196	25.1809	2	2	2	3	2	3	3	2	4	3	4	4	3	3	2	4	1	2	1	1	4	3	3	5
Q8CIM8	Ints4	25.2752	25.4094	24.819	25.0957	24.3933	23.6758	24.2828	23.2686	21.3358	20.7496	21.0172	23.1532	24.8285	24.9841	25.7587	24.4472	24.7605	21.4657	19.735	22.0422	19.353	20.6582	20.8438	19.7874	17	17	16	17	5	4	5	4	5	3	4	9	16	17	22	15	3	3	3	3	1	2	1	1
Q8R3Y8	Irf2bp1	22.4406	22.5725	22.3241	22.843	20.0177	22.0193	22.4623	21.0244	22.608	22.3217	22.5688	22.5111	22.65	22.5342	22.8763	21.4665	21.9261	22.4066	21.7443	23.3348	22.7362	22.697	22.5139	22.6357	3	4	3	4	1	0	2	1	4	4	5	3	4	3	4	2	4	2	3	2	3	5	5	5
Q8K3X4	Irf2bpl	24.618	23.6699	24.9663	24.8023	24.2995	25.7285	24.8511	25.0747	24.6852	24.7628	25.0317	24.9324	23.8895	24.6091	24.9182	23.7118	25.7286	26.6783	24.9136	26.0304	24.887	25.0272	25.7347	25.2917	8	8	10	6	3	1	2	1	8	8	9	8	7	8	8	7	3	2	1	2	11	9	10	9
Q9D1P2	Kat8	25.325	25.2426	25.0234	24.685	20.2977	20.7909	21.7564	25.0874	25.1328	25.0495	24.6547	24.9589	25.2082	25.1216	24.935	24.956	25.172	22.4603	25.3327	21.2861	24.9228	24.898	25.1678	25.0625	12	12	11	9	1	4	2	3	12	12	10	9	10	10	9	7	4	1	2	1	7	9	10	7
Q6Q783	Kmt5c	22.2195	19.6495	22.3962	22.4396	21.7141	22.2289	22.7567	23.2441	22.0139	23.9855	24.6736	24.7619	22.1072	22.0544	23.64	22.8189	22.9179	20.7492	24.1356	22.3187	21.0415	22.8982	21.9471	21.7451	3	2	3	5	1	1	3	2	3	5	5	5	4	3	5	3	4	1	4	2	2	3	3	3
Q8BUI3	LRWD1	24.098	24.1226	23.5755	24.1947	23.9464	22.6265	23.3511	22.4015	24.9208	24.4847	24.9081	25.0057	25.2203	24.2633	25.2863	24.8026	22.1258	20.0789	24.3922	21.912	24.5868	25.4174	25.2979	25.0965	11	10	10	11	2	3	3	1	12	12	14	13	11	10	9	6	5	1	4	1	10	12	12	13
Q8C052	Map1s	24.8321	24.9316	24.4525	25.0202	21.5351	21.1304	21.3163	22.3306	24.4726	24.781	24.9815	24.913	24.9632	24.4378	23.7534	24.3251	20.8195	22.2486	24.9838	21.4286	24.0772	24.588	24.2729	24.3914	12	11	10	11	0	2	1	2	9	7	8	9	11	9	7	9	2	1	2	2	8	9	8	7
Q9WUU9	Mcm3ap	23.5105	23.325	23.1319	23.2035	20.6697	21.3022	20.8757	21.859	23.3525	23.904	24.2324	24.2924	23.8913	22.9247	23.9995	22.6492	20.2553	21.3494	22.5296	20.4364	23.7149	23.7687	23.5706	23.7683	13	11	9	12	1	1	1	3	11	14	15	14	10	8	11	5	2	2	3	2	11	14	13	9
Q8VCX5	Micu1	22.8821	22.8088	23.3518	23.7515	21.2198	20.9265	20.9857	21.34	22.5882	22.2686	21.3692	22.6854	22.6161	23.4901	21.2796	23.4743	20.7936	20.3814	21.332	19.9069	22.5176	22.3725	21.8906	21.9014	5	7	6	6	1	2	2	2	4	3	4	5	2	6	2	6	2	0	2	1	2	5	5	5
Q3THE2	Myl12b	28.4297	28.9571	28.4995	28.3538	27.0826	27.2932	27.221	26.4836	25.0383	25.2684	26.35	25.3507	28.683	28.3698	28.6581	28.8527	26.033	26.4943	26.6258	26.3544	25.0483	25.4291	25.8006	25.5321	4	5	5	5	2	1	2	2	2	3	2	2	5	5	4	5	2	2	2	2	2	1	1	2
Q8BG30	Nelfa	24.6588	24.4961	24.3108	23.5358	22.7538	19.9647	23.0481	22.7045	24.5284	24.2659	24.002	24.3546	23.9745	24.1395	24.1053	23.929	22.9221	20.4874	20.8132	23.5844	24.2232	24.4684	24.5104	24.7497	5	5	6	4	2	1	3	1	7	3	3	2	6	8	7	9	3	2	1	3	7	6	7	7
O55125	Nipsnap1	23.5645	23.5821	24.2392	23.5951	20.9398	22.4477	21.3131	20.4683	23.226	23.2978	22.472	22.4821	22.8976	24.9338	24.0256	24.384	20.5753	20.2926	21.1682	22.2084	22.6515	23.2447	23.5105	23.1274	6	4	5	6	1	2	1	1	4	4	3	4	3	6	6	5	3	2	2	2	4	2	4	3
Q3UFM5	Nom1	22.9784	22.3771	22.5946	23.2055	21.1755	22.2799	20.426	20.5297	22.0604	22.1248	22.1644	21.8443	22.1712	22.911	22.7438	21.7215	21.4018	23.557	21.0196	20.785	22.5237	22.1941	21.5765	21.0599	8	6	7	5	2	2	2	1	4	4	6	6	4	4	6	3	2	1	3	1	3	5	7	3
Q8BMC4	Nop9	25.5456	25.283	25.2348	25.8995	23.6104	22.2767	22.9185	20.7541	23.2772	23.35	23.2081	23.2094	25.4934	25.4669	25.2843	24.6182	21.0322	23.8662	23.0776	24.0473	21.4453	21.7227	23.0844	21.4194	14	14	13	14	3	1	3	1	5	6	5	6	10	14	9	9	3	2	3	2	4	2	6	1
P46460	Nsf	23.7293	24.158	24.4202	24.0311	20.338	22.2507	20.7356	22.6153	23.5025	22.4875	23.1281	22.8646	23.887	24.1733	23.2938	23.0986	22.7759	22.0126	23.9455	21.3549	22.4393	22.6419	23.0911	22.8267	9	11	10	12	1	3	2	2	9	7	9	7	9	11	8	7	5	1	2	1	6	6	10	6
Q9CZ44	Nsfl1c	23.719	23.76	23.896	23.2505	24.4238	20.2701	24.5449	23.9181	25.2577	25.1755	24.8393	24.8299	24.5474	20.0325	22.8518	23.0007	22.8988	21.607	22.4951	23.418	24.4335	24.8583	24.8236	24.3038	2	3	4	4	3	3	3	3	7	7	7	7	3	1	2	3	2	1	1	3	6	7	8	5
Q8R480	Nup85	25.6584	24.9193	25.3331	25.6968	23.9644	24.501	23.1735	23.9484	22.61	21.51	23.3277	23.9361	25.2405	24.2351	25.5771	22.8369	23.0408	21.2702	24.2512	23.6343	20.1644	21.333	22.6482	20.7863	17	16	16	15	4	3	6	2	4	3	7	8	11	10	17	5	3	1	5	4	0	3	4	0
Q8CIN4	Pak2	24.1725	24.3761	24.2651	23.7685	26.915	27.112	24.6811	24.6606	25.3301	25.5357	25.001	24.7999	24.6618	24.1969	23.1036	24.4521	24.8344	26.5975	26.5628	26.4001	25.1193	24.8108	24.8266	24.7088	8	9	8	9	2	1	2	2	8	7	9	9	9	8	4	4	2	1	2	1	9	12	8	7
P59114	Pcif1	24.1837	24.0926	23.9475	24.4596	20.681	19.7795	22.1376	21.5909	25.2261	25.3196	25.5767	25.4137	25.0804	24.3744	24.5724	23.2387	23.4325	21.7453	23.4658	20.822	25.7983	25.1041	25.4916	24.9067	11	8	7	11	2	1	1	2	16	14	14	14	12	9	9	6	2	2	3	1	14	14	9	12
P48725	Pcnt	24.0319	23.961	23.2069	23.5959	22.1343	22.7453	22.2918	20.8947	23.7629	23.9753	24.3864	25.0335	24.2463	22.8572	24.3905	22.8135	21.5971	21.7611	21.3772	22.7086	22.426	23.003	23.403	23.5025	15	12	7	12	2	1	0	2	11	11	18	21	8	7	9	3	2	2	2	1	4	12	11	6
P09411	Pgk1	25.4454	25.37	25.0862	25.4086	23.3608	23.9408	23.3213	23.5393	25.2987	26.3471	25.7006	25.4144	25.714	25.159	24.8521	23.4903	20.5279	20.937	20.4975	20.7589	25.071	24.9603	25.7586	24.6814	10	9	11	11	3	5	3	4	9	12	11	10	10	11	7	5	1	1	2	0	6	10	12	8
P67778	Phb1	27.3968	27.7575	27.9271	27.6269	27.5225	27.727	27.5561	27.7193	23.5483	23.7727	24.3397	24.8113	27.872	27.5741	27.8534	28.1003	26.8736	25.0273	27.1024	24.9557	21.1767	20.9552	24.5179	21.0784	7	8	9	9	10	8	9	7	2	2	3	3	7	8	11	10	7	7	6	7	0	1	4	1
Q9CPS7	Pno1	23.7088	23.7021	23.3664	23.5111	21.1239	20.2627	21.864	22.8177	23.9998	23.6396	23.8519	24.0012	23.9855	23.7002	24.1813	23.6075	21.3462	20.3313	20.8149	21.7198	22.6161	23.8417	23.5416	24.0576	5	2	5	4	3	1	2	1	6	4	5	5	3	5	3	5	2	1	2	2	3	4	5	5
Q8K202	Polr1e	23.2961	23.3786	23.302	23.2232	24.0861	23.6329	20.7199	21.058	22.7423	23.3988	22.9772	22.6434	23.3885	22.6823	23.4152	23.3551	22.8782	19.8881	25.0085	21.2501	23.651	22.8974	23.4042	23.4111	7	8	5	6	3	3	2	1	9	4	4	4	8	6	4	5	4	1	3	1	7	7	8	7
Q61171	Prdx2	23.8036	24.0266	24.1768	23.8339	25.3678	25.6626	25.5998	25.7653	24.9608	25.5626	24.9019	24.5637	24.6843	24.4271	22.643	25.0044	19.3979	22.4468	26.737	21.6841	24.7824	24.8091	25.0257	24.916	6	6	6	5	2	2	2	2	5	6	5	6	5	5	3	2	1	0	2	1	3	5	7	2
Q9Z2U0	Psma7	23.0845	23.4083	23.0096	23.4414	23.6764	24.1044	23.4615	23.9732	22.3293	21.9613	22.573	22.7408	24.0866	23.1083	22.816	22.6225	24.4961	24.1012	23.9636	23.8663	20.558	19.3856	22.5138	20.767	7	9	8	7	3	3	3	3	3	2	2	3	7	7	5	3	3	3	2	3	0	1	4	1
Q8BU03	Pwp2	24.5236	24.1893	24.1326	24.451	23.3441	24.5606	20.7555	25.357	25.4256	24.4059	25.2507	26.1206	24.4321	23.9931	24.6134	23.9986	24.6401	21.4988	23.3314	22.9965	24.2947	25.6999	25.2193	25.2995	8	7	8	9	2	2	1	2	9	8	10	13	9	7	12	9	4	1	2	1	6	10	8	10
Q8R4X3	Rbm12	21.9532	22.318	22.033	21.8596	22.7307	23.6452	22.7671	23.41	23.5847	23.5836	23.8667	23.0852	22.4946	21.9314	21.8437	21.3599	23.5614	21.0933	23.9164	22.0268	23.2905	23.4934	23.4409	23.0703	3	5	4	2	3	3	3	4	6	6	6	7	4	5	2	0	2	1	2	1	4	5	6	5
Q6PHZ5	Rbm15b	23.4242	23.1118	23.6433	22.8089	23.2605	21.3322	23.8651	21.6375	24.2632	24.3403	24.2684	24.0308	24.3007	23.5362	23.5596	23.8408	20.9182	24.5578	21.0629	24.7556	23.914	23.8422	24.2467	24.2909	5	5	9	5	3	1	3	2	12	7	8	6	4	7	8	8	1	2	1	2	5	8	10	7
Q9JJT0	Rcl1	24.5234	24.1606	24.5349	24.9496	22.4016	20.8049	22.263	21.169	23.6342	23.1965	24.3702	24.5078	24.4943	24.2391	24.7641	23.4502	23.0474	20.3955	23.4364	20.7748	22.3852	23.4709	23.9171	22.8279	10	9	10	11	2	2	2	1	9	8	9	9	5	9	12	11	2	1	3	1	4	7	7	5
Q9QUI0	Rhoa	24.7398	25.5009	25.2718	25.3869	22.8494	22.8688	21.0108	21.2855	24.4328	24.5796	24.7194	24.865	25.3402	25.5145	24.328	24.7753	21.6493	21.4097	24.184	20.6414	24.4536	24.6571	24.9143	23.7265	6	7	6	7	2	2	2	1	7	6	7	7	6	7	5	7	2	1	3	1	3	6	6	4
Q9DBG6	Rpn2	26.7222	27.0822	27.1444	27.0826	21.389	25.2133	21.2989	24.0248	26.6897	26.5108	26.9109	27.0045	26.461	27.0503	26.1054	27.1393	20.292	22.3771	25.4762	22.8943	25.2625	25.9128	26.9082	25.7423	13	16	14	14	1	3	2	3	14	12	16	15	10	12	13	13	1	0	3	2	10	11	13	10
Q6NXI6	Rprd2	25.5715	24.8602	25.4981	25.2254	22.049	22.2753	20.8959	21.3311	25.8285	26.3324	26.4706	26.4382	25.6766	25.4553	25.8956	24.7331	25.9404	25.6041	25.9852	23.0048	26.2202	26.1336	26.2699	26.3882	18	18	16	13	4	1	1	1	19	19	20	19	12	17	14	11	7	3	8	6	21	25	25	25
Q9CYH6	Rrs1	24.953	24.7714	25.0742	24.5309	19.507	22.1266	25.2977	22.2552	24.2083	21.5665	20.1199	24.3055	25.0837	24.8767	24.6674	25.1893	24.6281	24.9686	24.309	24.7583	23.8048	24.7545	24.1469	24.4375	3	4	4	2	1	1	5	1	3	2	3	2	2	4	2	2	2	2	3	3	2	4	2	4
Q9DBU6	Rsrc1	22.3732	22.2631	22.5524	20.9657	22.2074	21.9996	21.5208	21.3596	22.9401	22.0108	22.7806	23.5386	22.6749	21.3198	22.8364	21.9487	23.0896	20.9393	21.8399	21.2972	23.4568	22.3102	23.4763	23.7604	4	4	3	2	2	2	1	3	4	3	3	4	3	2	3	2	2	0	3	1	3	3	5	4
A2RTL5	Rsrc2	23.694	23.1667	22.9046	23.5195	23.5122	25.3281	23.665	25.184	23.4516	23.5388	24.2536	23.9082	23.8088	23.3324	20.0138	21.3362	25.1902	20.9406	25.1674	26.1634	23.8255	23.2857	23.6932	23.7055	5	5	5	3	3	3	2	3	4	2	5	4	2	5	1	1	4	1	2	3	4	4	6	5
Q80UZ2	Sdad1	22.187	22.0282	22.0124	22.3776	20.587	22.4477	21.3764	20.9979	21.9657	21.5546	22.2076	21.405	21.6691	22.5959	19.8256	21.4487	19.978	21.4505	20.9626	21.1549	21.5246	21.5629	22.2605	20.9923	4	4	4	5	0	1	0	2	3	3	4	2	2	5	2	2	3	2	2	2	2	3	4	3
P42209	Septin1	25.8653	25.8169	25.6775	25.6106	21.7177	19.9948	20.7066	21.2457	26.1394	26.5397	26.1387	26.4155	25.8762	25.7322	24.5236	24.3974	22.8608	21.3541	23.2659	21.2767	25.3949	26.0185	26.5373	25.8335	11	9	10	10	2	2	1	0	12	13	10	13	9	10	7	9	4	1	4	2	13	12	13	10
Q9R1T4	Septin6	25.9589	25.9147	25.9403	26.2348	24.0969	26.66	26.1698	26.4539	26.039	26.7246	26.2076	26.5063	26.1736	26.1059	25.4424	25.3226	26.1356	26.0183	26.6081	26.7538	26.363	26.731	26.6716	26.1902	8	8	9	8	2	2	1	1	8	10	8	9	8	9	7	6	3	1	3	2	7	8	10	7
Q7TPQ3	Shprh	23.2326	22.3281	23.2092	23.7205	21.9792	21.8377	20.7091	22.2328	24.3999	24.8042	24.9169	25.0216	22.8803	23.7512	24.2849	23.1256	21.1674	20.9098	21.9149	21.226	24.7049	24.7257	25.4313	25.3247	8	6	8	11	3	2	2	1	19	16	18	17	8	10	10	7	2	1	2	1	16	20	22	17
Q9Z0H3	Smarcb1	25.4054	25.0521	25.0429	25.2165	25.1223	23.562	24.9748	21.2928	25.1367	24.5334	25.8324	25.4878	25.3479	25.1442	25.4546	24.785	19.9121	21.9206	26.7213	21.5147	24.0084	25.2592	25.1944	24.8216	13	13	11	11	3	2	3	1	9	9	11	13	9	10	13	8	1	3	2	1	7	10	11	8
O89090	Sp1	24.5921	24.1837	24.4173	23.3076	24.9312	25.1723	23.6421	20.7765	25.3534	25.8336	25.4334	25.3064	23.7763	23.9206	24.8363	23.9684	24.008	22.8068	20.9401	20.5223	26.0963	25.4961	25.6029	25.9736	6	6	6	3	3	2	3	2	6	7	6	5	3	4	6	4	3	1	1	1	5	7	5	7
P14576	Srp54	25.3731	25.3453	25.0855	25.6942	20.986	20.7879	21.0414	25.0416	24.8969	24.6956	24.8735	25.1113	25.7374	25.1729	24.1748	24.9651	25.6385	22.0893	24.9038	22.0075	24.3077	24.5861	24.7752	24.0993	14	13	14	14	2	1	2	2	11	12	11	13	13	9	8	10	2	1	3	1	8	12	11	10
Q9DBG7	Srpra	23.8082	23.6874	24.0127	23.648	21.458	20.6292	23.0723	24.518	22.391	22.6116	22.6718	22.0331	24.0457	24.1078	22.7926	24.4193	22.1987	22.9834	23.727	20.8491	22.6586	22.8327	22.0749	22.4573	5	5	5	5	3	1	2	2	5	5	5	5	5	6	6	7	4	1	5	1	3	5	2	2
P46978	Stt3a	24.3517	24.8987	25.1783	25.5706	23.3935	24.6155	23.5009	24.456	23.6889	23.3688	23.3562	23.6635	24.4593	24.8763	23.1526	24.4611	22.5916	22.3329	24.0771	21.2879	21.78	21.5842	24.1479	21.1702	8	10	9	11	4	2	4	2	9	7	6	9	7	8	4	6	2	1	3	1	2	6	6	1
Q3TDQ1	Stt3b	25.4272	25.3992	25.555	24.8166	22.291	20.7345	22.1539	20.4162	25.7894	25.5541	25.8624	26.0107	24.8659	25.5008	24.8201	25.5006	20.7626	20.8455	19.4216	21.6922	25.2127	24.2603	25.8722	23.3377	9	9	9	9	2	3	3	2	8	9	9	9	5	6	5	8	1	1	2	1	8	7	6	5
Q8K4L3	Svil	25.8295	25.9292	25.9893	26.3022	20.5838	25.5787	21.6998	22.7899	25.4155	26.3046	26.1981	26.6742	25.5015	25.755	25.6028	25.7465	20.8782	21.2906	20.2086	21.4069	25.7675	25.7122	25.5884	25.9817	26	35	27	28	1	2	0	3	27	30	31	29	18	26	21	31	2	1	2	2	28	28	26	26
Q6ZWR6	Syne1	23.3636	23.4324	23.6491	23.5035	20.3488	21.8422	20.5967	22.2449	21.4528	21.9012	21.8994	22.3386	23.1334	22.736	23.5071	22.1123	21.1266	22.8603	20.6412	21.1184	21.3164	20.1987	19.4166	20.5026	14	14	16	19	1	2	1	3	4	3	6	7	10	9	14	9	2	3	2	2	1	2	3	3
Q4FZC9	Syne3	24.3412	24.2755	24.6153	24.6931	20.1313	20.3127	19.5763	22.7412	23.5365	22.4777	23.7472	24.0547	24.6998	23.803	25.0991	23.1318	20.8135	19.6064	20.4881	20.6414	21.6588	22.4774	23.8609	23.0473	20	17	20	20	2	2	1	2	13	8	13	9	14	14	16	11	2	1	2	1	4	6	11	2
Q00417	Tcf7	26.1649	25.5856	26.184	24.7792	24.4407	21.0764	24.0984	24.6893	25.1016	24.3629	24.3982	24.6658	24.8554	25.7193	25.7271	25.595	26.9331	25.4896	23.675	25.3656	26.3611	25.8429	25.3199	26.5385	3	3	3	2	1	1	2	2	4	3	2	2	2	3	2	2	3	3	1	4	4	3	2	2
P01831	Thy1	26.3213	27.132	26.8986	26.9951	23.2455	21.0712	21.6946	20.9842	26.8461	27.0224	27.039	26.9602	26.2156	26.6491	25.9359	26.1642	25.1272	23.6167	21.123	20.8226	26.3489	26.9127	26.7042	25.4051	6	6	5	4	3	1	3	1	6	5	5	5	3	5	4	4	4	2	3	1	5	5	4	4
Q9DBS1	Tmem43	24.5211	24.5733	24.6673	25.0774	20.43	21.3321	20.9535	20.7514	24.6874	24.574	25.2994	25.4124	24.015	24.3683	24.3193	24.1878	20.692	23.0832	22.2494	21.8505	23.6626	24.3276	24.5432	23.3056	9	8	8	8	0	1	2	2	9	8	9	9	6	6	8	6	2	2	3	1	3	7	9	6
P58854	Tubgcp3	24.1802	23.8886	24.0228	24.3951	23.62	23.6604	23.6369	22.6521	23.0397	23.8236	23.8193	23.6826	24.2164	23.7151	24.2107	23.9907	21.8797	21.5522	21.5891	20.5402	22.5732	23.0618	23.3242	22.1891	14	12	14	14	3	2	2	1	10	10	11	15	10	12	16	11	1	2	1	3	5	7	5	7
Q91YR1	Twf1	24.6537	25.3964	25.1016	24.2913	21.801	21.955	21.0152	21.1691	22.3547	22.3543	22.4537	22.3136	24.5412	24.7421	23.4836	25.2038	20.6925	22.8613	21.2388	21.498	22.1359	21.5645	22.6714	19.9536	7	8	7	8	2	2	0	2	6	7	4	6	7	8	6	7	2	2	1	3	2	3	5	1
Q5U5Q9	Uimc1	23.0469	22.5883	23.4185	21.9495	21.4612	21.7486	22.1215	22.2333	24.4147	23.4219	23.8177	21.9911	23.6514	23.9077	23.1697	23.3746	20.0269	22.1952	20.7947	20.1293	24.3649	23.512	23.788	24.7567	7	7	6	3	1	0	3	0	8	5	5	4	4	8	4	6	2	2	2	2	11	7	8	12
A2AT37	Upf2	24.032	24.2344	24.0479	24.1719	21.0266	21.6894	20.4199	22.002	24.9971	24.6772	24.2603	23.5297	23.5755	24.7433	23.9666	25.0194	22.6119	22.0714	21.6698	21.9255	23.9741	24.4305	24.4603	24.4064	14	18	15	17	1	2	2	1	22	21	20	14	8	20	12	18	3	1	3	3	10	20	17	13
Q9JMA1	Usp14	20.9052	20.2593	20.8053	20.4558	22.5115	25.4719	22.434	25.2844	23.0888	22.9346	22.4124	22.0478	21.2571	18.9977	19.715	19.96	24.6506	23.265	25.4571	23.2365	23.6884	22.5364	22.1983	20.2657	0	2	2	1	4	4	3	3	8	7	2	3	2	2	1	2	3	4	3	3	7	3	5	2
Q3V0C5	Usp48	25.1666	25.0889	24.903	25.1266	23.4506	22.4877	23.6194	21.3457	26.2646	25.9486	26.3296	26.0941	25.2873	25.2371	24.6277	24.064	25.1381	23.9697	21.1287	22.3226	25.7703	25.9164	26.7913	25.9559	18	15	15	14	3	1	4	1	22	21	19	17	12	17	15	10	2	3	1	3	11	15	18	14
O88532	Zfr	24.0438	24.201	24.4104	23.6899	20.8555	24.3275	21.9103	25.1393	24.4098	25.973	25.0626	24.8991	24.7348	24.562	24.6804	24.1521	23.2802	23.5663	21.8801	26.4363	26.0702	24.0109	25.6818	25.3697	11	13	11	10	1	2	1	5	12	21	17	15	9	9	14	11	2	3	1	5	20	11	17	20
Q8R5C8	Zmynd11	24.5395	24.2646	24.0747	24.7182	20.2783	20.48	20.4922	21.5731	25.248	25.1239	25.6547	25.9072	24.3886	24.1887	25.3126	24.4628	24.5328	23.4654	23.5826	22.0672	25.5209	25.6394	25.5492	25.78	7	9	5	10	1	0	2	4	11	11	13	11	7	9	14	7	4	4	5	1	10	12	11	12
Q61624	Znf148	25.921	25.2246	25.3352	24.7516	21.7715	24.8509	23.8204	24.0905	26.4033	26.0544	26.1809	26.3362	24.2154	25.1427	23.8994	25.5109	24.5123	22.7179	24.866	22.6691	27.2359	26.3846	26.6266	27.0978	9	10	8	8	1	3	2	2	13	6	8	7	3	10	3	10	2	1	2	1	16	12	13	15
Q91VY9	Znf622	23.1869	23.4643	22.7806	22.9498	20.6791	21.9331	21.2367	20.3774	22.609	22.6779	22.3338	23.152	22.6926	23.2797	19.615	23.5769	20.3007	22.1964	20.4731	21.8825	22.7071	22.8027	22.6206	20.2926	8	10	7	9	3	1	2	0	6	4	8	5	5	8	1	4	3	3	3	3	3	6	3	2
Q3UHJ0	Aak1	22.4683	22.9332	22.4051	23.1831	21.4198	21.032	20.9918	20.0841	23.2267	23.643	22.7088	22.6679	22.7913	22.7189	21.5025	22.7011	20.9029	19.8992	21.9984	22.1889	23.7301	23.1923	23.0301	23.7304	7	8	7	3	1	1	2	3	8	12	7	6	2	8	4	6	1	2	1	2	8	6	6	9
Q8R2S9	Actr8	22.8299	23.0243	23.1856	23.6346	22.9694	23.458	21.2428	20.5779	24.3779	24.5327	25.0264	24.9168	23.2425	23.1524	23.8783	22.9285	23.2079	20.7299	21.2552	20.3295	24.3962	24.7514	24.8265	24.2288	6	5	5	8	2	2	1	1	10	11	13	11	5	8	8	5	2	0	3	1	9	12	14	10
O35598	Adam10	23.1631	23.047	23.271	23.1283	22.5461	21.1028	20.6337	23.6052	23.4205	23.2217	23.4308	23.6743	23.8151	23.3169	22.7064	23.3987	20.6558	20.246	25.0802	21.9464	23.0121	22.7769	23.2718	21.2336	5	7	6	5	3	1	2	3	7	9	8	8	5	8	3	5	1	0	2	0	8	3	6	2
Q91VJ1	Aim2	23.6396	23.1779	22.8865	23.1585	22.1683	21.1353	19.8771	21.2243	22.9395	23.5608	22.8677	22.8758	24.2879	23.5124	24.4011	23.5249	20.7116	21.0783	21.4952	21.3302	23.9753	23.2224	22.7922	23.573	7	7	7	5	2	0	2	0	6	6	5	6	3	7	5	6	1	1	4	2	7	5	6	3
O54774	Ap3d1	25.7983	26.2197	26.4631	26.5189	22.2412	23.3439	21.4479	20.575	25.8986	26.3745	25.4936	25.6346	26.0933	25.9884	25.4491	26.3329	25.2255	22.0753	25.1158	21.0128	25.3983	25.6792	25.3683	25.3409	25	26	21	24	2	2	1	0	22	17	20	25	23	22	17	25	2	1	3	0	14	17	20	11
Q78IK4	Apool	22.776	23.7643	24.2581	24.016	24.448	21.5745	23.4651	22.0765	23.6853	22.7493	23.2519	23.4963	24.1609	24.7174	23.7203	24.4418	19.2611	21.5608	20.1014	20.2245	23.278	23.0828	23.2042	23.132	6	6	8	8	3	1	3	1	6	5	6	6	5	6	6	5	1	2	1	2	4	5	5	4
Q7TQC5	Aptx	22.706	22.5461	22.5739	22.4827	20.6322	21.7809	21.0858	21.5547	22.5373	22.79	21.4985	23.1565	22.7923	22.3284	22.4533	22.2923	20.3739	22.0257	21.5937	20.9913	23.1854	22.6279	22.7108	22.8616	4	5	5	3	2	1	2	2	4	4	3	2	2	6	4	4	1	1	0	2	5	3	4	4
Q6ZQ38	Cand1	26.6115	26.6165	26.5737	26.9091	20.3331	20.6902	20.9272	24.6807	26.5097	26.6211	26.3212	26.6167	26.7517	26.4832	25.5693	25.4011	23.3092	21.9448	25.0484	20.4852	24.1553	24.6066	25.7661	24.3952	20	23	21	25	1	1	1	2	23	23	24	22	18	22	16	15	5	0	5	3	11	9	13	8
P47753	Capza1	27.7797	27.8876	27.8032	27.6588	24.7681	22.921	25.0848	20.7323	27.9273	27.7574	28.0605	27.8697	27.3185	27.6894	27.3664	27.8869	23.9077	20.9469	24.5028	24.1223	28.0821	28.1286	27.9915	27.7869	9	9	7	9	3	1	2	0	11	10	13	9	5	7	8	8	2	0	2	1	9	11	9	8
P47754	Capza2	26.6476	27.0939	26.8711	26.846	26.8553	21.9026	26.9837	21.872	26.5499	25.8889	26.2779	26.3021	26.3648	26.7919	26.5862	27.1963	26.2024	21.1815	25.6211	19.6718	26.5777	26.3876	26.628	26.282	12	12	11	12	3	1	2	1	12	12	11	10	11	10	10	11	2	1	2	1	10	11	11	11
Q8BRN9	Cc2d1b	23.9368	24.3414	23.7523	24.3305	20.6539	20.0545	21.3867	21.6757	23.9953	24.0117	23.899	23.8111	25.2772	24.2816	25.5636	24.8504	20.1092	21.3472	22.2534	22.8069	23.9593	23.8564	23.8583	23.7027	9	9	12	9	2	2	1	2	7	12	8	7	11	10	10	11	1	0	3	1	6	10	10	8
Q9JJ89	Ccdc86	24.3547	24.5515	23.1946	20.5097	26.6885	27.9254	25.9711	26.1482	24.5487	21.0857	24.5939	24.0284	20.076	20.0493	22.1455	21.0812	25.5663	26.8023	26.0604	26.6382	25.7953	24.7269	24.7748	26.0102	3	3	3	1	5	4	3	5	3	1	3	3	2	2	1	1	3	4	5	4	4	5	3	4
Q8VC31	Ccdc9	22.0336	19.8862	22.1765	22.1318	20.1233	23.5713	20.6171	23.6177	23.8102	20.0462	23.3453	22.9012	23.0991	23.3378	20.7775	23.2078	20.0674	21.44	24.9321	21.7107	24.2898	23.1003	23.2918	23.3261	6	3	4	5	2	3	2	3	5	4	5	3	3	5	1	3	1	1	2	1	5	6	3	4
Q8K2Y9	Ccm2	23.0481	23.1776	22.9364	22.6975	21.6738	20.9807	20.4958	21.6156	23.3695	23.9539	23.7547	24.0023	22.7607	22.3891	23.4561	22.6695	20.2216	20.2105	20.0825	21.662	23.1342	23.1308	20.1966	22.3477	6	7	5	5	1	1	2	2	6	5	7	7	3	5	4	3	1	2	1	2	3	6	2	4
Q8R2S8	Cd177	24.6558	25.0147	26.1138	26.4566	20.7374	22.7297	20.9451	21.2709	22.8844	24.8861	24.4717	26.496	22.1769	23.1279	21.7562	20.8633	20.0222	21.2675	20.0913	19.03	21.3244	20.541	22.3151	18.9368	10	13	15	19	2	1	0	1	8	13	12	19	5	9	5	5	3	1	3	2	2	3	5	2
A2A6Q5	Cdc27	22.0381	21.6419	22.2346	21.4894	20.6336	21.7407	21.9126	22.4191	22.6881	21.6473	21.8711	22.3382	22.9219	22.2433	22.1851	21.8984	21.5174	22.0148	22.2934	22.4732	22.1463	22.4534	23.2518	22.6097	3	4	6	2	2	1	3	3	10	3	6	6	3	6	6	4	1	1	2	1	4	8	11	8
Q14AX6	Cdk12	23.1688	23.0479	23.0994	23.1508	21.1336	21.0558	20.8245	22.0252	23.7144	23.2663	23.984	24.0688	23.3898	23.1239	23.3673	22.8859	18.3327	21.692	20.518	20.0508	24.3651	23.913	24.2998	24.3071	5	6	6	3	2	0	4	0	8	7	6	6	5	5	5	3	2	2	0	0	9	7	8	10
P49452	Cenpc	22.3963	21.5502	21.5236	20.7807	21.4225	22.1154	22.0556	22.9011	21.8999	21.6551	22.0522	21.4804	20.9139	21.1258	21.4197	20.0214	22.2362	20.8963	20.3991	21.7159	19.4379	21.9077	21.7521	21.6157	7	5	5	3	1	2	3	2	5	3	6	3	3	3	4	3	1	1	2	1	2	5	4	2
Q9CXF7	Chd1l	23.7352	23.3819	23.3573	23.6956	22.658	21.0966	22.5876	20.2985	24.3528	23.7109	24.7646	24.2668	23.7911	23.6369	23.2313	22.7607	21.5924	21.2472	20.1385	21.8054	24.4237	23.804	24.1549	23.9908	13	11	13	11	2	0	2	0	13	11	18	15	10	12	7	8	5	0	3	1	10	14	11	10
O35492	Clk3	24.4596	23.8554	24.2642	24.2926	22.6613	21.0509	23.8325	20.1271	19.9764	25.0134	24.8355	25.0634	24.2711	24.0692	25.209	20.316	25.4054	26.1572	23.6974	25.8682	19.3669	24.3067	24.8904	24.435	3	5	4	4	1	1	2	1	4	6	5	5	3	3	3	2	4	3	5	3	0	6	5	2
Q99LI9	Clp1	24.1279	23.9159	23.6641	23.5959	21.8694	21.1869	20.5292	20.9916	24.713	24.463	25.129	24.9295	23.0275	23.4483	24.3322	23.4546	21.7492	24.3123	21.6226	22.0696	24.0497	24.4134	24.4822	24.4179	8	7	8	6	1	0	2	1	8	8	10	9	3	4	6	4	2	2	1	2	7	9	8	8
Q8BH15	Cnot10	22.0174	21.61	22.1946	21.8105	19.8902	21.7478	20.9305	21.9943	21.9871	21.7677	20.1002	21.5354	21.3837	22.8121	22.7332	22.8175	20.6594	22.2149	21.4994	22.0521	20.882	21.8937	22.0102	21.5957	3	3	2	3	2	1	3	0	3	2	1	2	2	3	4	5	3	3	1	2	3	4	3	5
P12787	Cox5a	25.9317	26.3856	26.7357	28.1004	27.5183	29.3062	28.3127	29.3321	24.3651	24.1551	20.563	24.5295	25.8989	26.5696	25.7809	26.4189	27.1337	27.0363	27.9633	27.2418	19.3907	20.8238	21.0546	20.8181	8	9	9	9	4	5	3	5	4	3	0	3	5	9	4	4	5	4	4	5	0	1	2	0
Q8C7E9	Cstf2t	23.1501	22.8141	22.3882	23.0687	22.8118	21.4268	23.0863	22.3336	23.7885	22.8001	23.0371	23.2326	20.5502	23.5246	23.6051	23.063	24.8574	22.9685	25.8231	22.9154	24.4382	23.4697	23.0615	23.7326	5	4	5	4	2	1	2	1	3	3	2	3	2	2	6	4	1	2	1	2	8	5	5	6
Q9JLV5	Cul3	22.2544	22.1411	22.8679	22.7167	20.2664	22.0491	19.9503	21.0492	22.8548	23.4142	22.7281	23.342	22.8293	22.7371	22.3631	22.438	20.5124	20.6703	21.3157	20.09	22.581	23.085	22.9957	22.488	4	4	8	5	2	2	2	1	5	7	7	5	4	6	6	4	1	1	2	1	5	8	8	4
P61963	Dcaf7	23.8906	23.4895	23.8856	24.3253	24.2202	23.5931	24.2818	21.7921	24.0669	25.1782	24.7578	25.0266	24.1868	23.7764	24.3641	23.5032	21.8989	21.7752	22.1083	21.1515	24.1463	24.097	24.7005	24.2792	7	5	6	6	2	2	2	1	6	6	6	7	5	7	6	5	3	1	1	1	6	6	6	6
O08808	Diaph1	22.428	22.8852	21.6476	22.582	20.463	20.7168	21.4404	21.3651	22.8865	22.5342	22.8055	21.4601	22.5895	22.0199	22.0668	22.6549	20.6445	21.2162	21.7289	23.4931	21.0411	21.344	20.5565	22.1778	6	6	5	6	2	2	2	1	7	8	5	4	2	6	5	6	0	1	2	2	3	4	2	1
Q9D0D4	Dimt1	24.8672	24.7611	24.6912	25.1405	22.9625	22.6893	23.3778	21.7066	22.0758	21.7047	23.1176	23.6094	25.7115	24.9393	24.6847	25.1039	21.3879	21.0265	21.5418	20.4865	20.5686	21.4982	22.1534	21.1105	9	9	7	10	4	2	4	1	5	3	7	7	10	8	9	10	0	0	1	2	2	5	5	5
Q99M87	Dnaja3	24.5814	24.9491	25.1942	24.4797	24.0976	21.1413	23.4361	23.1708	25.2897	24.7866	25.2192	25.0279	24.9757	25.4043	23.7854	24.9812	20.9783	20.7887	23.4979	21.3987	24.7951	24.6569	24.9234	25.1019	11	11	11	11	4	1	3	3	11	8	13	12	10	11	6	10	1	1	2	1	7	10	10	12
P97465	Dok1	22.3742	22.1353	22.6051	21.8738	20.6546	21.7627	21.0411	21.5967	22.5317	23.021	22.163	22.4232	22.6962	22.7875	23.3163	23.317	22.3355	21.892	22.9819	21.1331	23.3058	22.8358	22.4639	22.8611	4	3	4	4	2	1	2	0	7	5	4	4	3	4	2	5	2	0	3	0	6	7	4	7
Q61211	Eif2d	23.5772	23.6347	23.6829	23.2087	19.8988	22.6904	20.3231	22.7528	22.0163	22.7949	22.1563	22.0683	23.4677	24.1897	22.7833	22.8996	21.0751	21.7772	20.1725	21.6652	21.0836	22.5275	22.7737	22.8012	10	9	10	8	2	1	2	1	7	6	4	3	6	12	3	2	3	2	1	2	1	4	2	4
Q9EP72	Emc7	23.5111	23.1505	23.7165	23.0391	21.9466	22.4519	20.4702	20.8748	22.4885	23.1584	20.3543	23.7809	22.3753	23.4395	22.4615	24.0392	22.4708	21.7257	22.3742	22.6641	22.3766	22.6259	23.1281	23.3276	2	3	2	3	2	3	3	1	2	1	1	2	2	2	6	6	4	1	4	3	4	2	2	2
O88842	Fgd3	19.8328	20.2599	19.7991	20.9896	20.6057	21.3652	21.0654	21.1801	21.9684	21.7326	21.7427	21.6264	21.3119	22.0863	20.9451	19.9399	21.6063	20.5304	19.6331	22.9787	22.3904	20.5817	21.664	21.7939	1	2	1	2	2	2	3	3	2	4	3	2	2	1	2	1	2	3	2	3	6	2	3	3
P30416	Fkbp4	22.302	22.4048	20.1598	22.4343	21.5795	20.2536	21.4883	20.5573	23.0492	23.8127	22.8727	23.1964	22.3929	21.007	21.7169	18.8704	20.2079	22.1099	22.6217	19.1952	22.3694	22.8794	23.5091	22.053	3	5	1	5	1	2	2	1	8	12	7	6	5	3	3	3	2	3	4	1	5	8	9	3
Q64378	Fkbp5	19.5855	22.0719	22.3589	21.7014	21.2665	21.6079	21.3027	21.4853	23.5808	23.1131	22.6981	22.5876	22.2545	22.0449	20.8554	21.6397	21.04	21.6744	20.9261	21.7722	22.9795	22.7714	23.5671	22.555	1	3	3	3	0	1	3	1	4	3	4	3	3	2	2	3	5	4	3	4	6	4	3	2
E9PVA8	Gcn1	24.3767	24.3196	25.0684	24.7391	24.0914	24.818	23.989	22.1459	23.9562	23.8597	24.2152	24.2596	24.7605	24.9547	24.4122	24.0992	19.4011	21.4129	21.4988	21.5407	24.079	23.5929	23.7758	20.705	24	20	28	26	2	2	2	1	16	16	18	17	23	30	18	17	1	1	2	1	2	6	12	2
P08752	Gnai2	28.4658	28.6574	28.7259	28.971	25.851	25.9461	25.9904	26.9243	25.8169	25.5751	25.9619	25.811	28.5076	28.6454	27.541	27.8916	25.8699	26.2604	24.8864	26.7307	25.2452	25.079	25.8383	24.8246	11	11	11	11	0	2	1	2	10	9	10	8	10	11	10	10	1	2	1	2	4	8	9	6
Q6R0H7	Gnas	24.9208	24.732	25.4566	25.286	20.4685	20.8964	21.2938	21.6217	20.6688	20.9662	20.3982	21.1837	25.0052	24.794	22.5902	22.4673	22.41	21.235	21.4993	20.5297	20.1498	20.8428	20.9763	20.378	10	11	11	11	2	3	2	1	3	5	3	3	10	10	7	6	0	2	3	2	0	3	3	0
Q6PGG6	Gnl3l	22.2324	22.3272	22.2853	21.5647	20.5348	20.8504	22.0224	20.1724	21.8987	20.7825	20.3191	21.7555	20.7878	22.8216	22.6994	22.4552	22.0372	21.1341	22.0492	22.271	22.1648	19.9529	22.2728	20.4041	4	2	3	2	0	0	2	1	2	1	2	5	2	2	5	5	3	2	3	2	4	2	3	3
Q810D6	Grwd1	24.0044	23.8335	23.9946	24.1083	23.4153	22.8517	20.1674	21.0254	24.6436	24.5986	25.116	24.6009	24.5674	24.085	23.8294	23.8908	23.1555	22.7705	21.433	20.3264	24.3837	24.6696	24.4843	24.5868	5	6	5	5	2	2	1	1	7	7	9	8	3	5	6	6	2	2	1	1	6	6	8	5
Q80SU7	Gvin1	24.4716	23.9905	24.8027	24.918	23.1405	22.8742	20.6006	20.9556	24.6619	24.9679	24.6988	24.5397	25.2137	24.6966	24.1353	24.516	19.6318	22.9257	22.017	20.3612	22.789	23.8907	24.8804	23.0807	21	19	27	23	3	2	2	2	26	25	22	21	17	20	17	19	1	0	1	0	5	13	15	6
Q61699	Hsph1	23.0996	23.1848	21.9737	22.8972	22.3311	21.364	20.2892	24.8782	23.4308	23.6035	23.4958	23.5849	22.3243	22.333	23.1715	22.7293	21.6334	21.2984	21.3267	19.4787	22.7891	23.0281	24.1645	23.1381	11	10	7	10	0	1	2	2	12	10	13	14	5	4	5	6	1	2	1	2	4	10	10	10
Q9D6R2	Idh3a	23.0597	24.3605	23.975	23.6809	22.7652	24.1198	22.8746	23.5602	24.6275	20.0161	23.8189	23.8122	23.7324	23.6034	23.0096	23.4451	19.3697	22.7077	25.8169	20.4267	20.8299	23.4129	23.9808	23.6048	2	5	3	5	3	4	3	3	4	1	2	4	3	4	2	5	1	2	5	1	1	4	5	2
[truncated: 1,492 more rows]
[truncated: 34 more columns]

## Sheet: Thymus
Protein ID	Gene name	LFQ Intensity thymus 1 W_RP1	LFQ Intensity thymus 1 W_RP2	LFQ Intensity thymus 1 W_RP3	LFQ Intensity thymus 1 W_RP4	LFQ Intensity thymus 4 W_RP1	LFQ Intensity thymus 4 W_RP2	LFQ Intensity thymus 4 W_RP3	LFQ Intensity thymus 4 W_RP4	LFQ Intensity thymus 12 W_RP1	LFQ Intensity thymus 12 W_RP2	LFQ Intensity thymus 12 W_RP3	LFQ Intensity thymus 12 W_RP4	LFQ Intensity thymus 24 W_RP1	LFQ Intensity thymus 24 W_RP2	LFQ Intensity thymus 24 W_RP3	LFQ Intensity thymus 24 W_RP4	LFQ Intensity thymus 48 W_RP1	LFQ Intensity thymus 48 W_RP2	LFQ Intensity thymus 48 W_RP3	LFQ Intensity thymus 48 W_RP4	LFQ Intensity thymus 72 W_RP1	LFQ Intensity thymus 72 W_RP2	LFQ Intensity thymus 72 W_RP3	LFQ Intensity thymus 72 W_RP4	Unique peptides thymus 12W_RP1	Unique peptides thymus 12W_RP2	Unique peptides thymus 12W_RP3	Unique peptides thymus 12W_RP4	Unique peptides thymus 1W_RP1	Unique peptides thymus 1W_RP2	Unique peptides thymus 1W_RP3	Unique peptides thymus 1W_RP4	Unique peptides thymus 24W_RP1	Unique peptides thymus 24W_RP2	Unique peptides thymus 24W_RP3	Unique peptides thymus 24W_RP4	Unique peptides thymus 48W_RP1	Unique peptides thymus 48W_RP2	Unique peptides thymus 48W_RP3	Unique peptides thymus 48W_RP4	Unique peptides thymus 4W_RP1	Unique peptides thymus 4W_RP2	Unique peptides thymus 4W_RP3	Unique peptides thymus 4W_RP4	Unique peptides thymus 72W_RP1	Unique peptides thymus 72W_RP2	Unique peptides thymus 72W_RP3	Unique peptides thymus 72W_RP4
[truncated: 2,818 more rows]
[truncated: 34 more columns]
